# Supplementary material for: Metabolic Modeling Identifies a Novel Molecular Type of Glioblastoma Associated with Good Prognosis
Source: Metabolites. 2023 Jan 24;13(2):172. doi: 10.3390/metabo13020172 (PMC9964559; doi:10.3390/metabo13020172)
Supplement: Supplementary file 1 [file metabolites-13-00172-s001.zip › Supplementary Tables.xlsx]

## Sheet: Table S1
Table S1: Brain metabolite uptake
MetID	MetName	Formulas	HMDBID	CHEMBLID	Charge	Exchange_rxn	is_essentail_for_biomass	Blood_concentration(max)	uptake_rate	lb(mmol/min/L tissue)	ub	reference
Energy related nutrition
glc_D[e]	D-glucose	C6H12O6	HMDB00122	4167	0	EX_glc(e)	0	6		-0.35	-0.28	PMID: 16037089
gln_L[e]	L-glutamine	C5H10N2O3	HMDB00641	18050	0	EX_gln_L(e)	0	1.655		-0.01	0	PMCID: PMC4269725
gly[e]	Glycine	C2H5NO2	HMDB00123	15428	0	EX_gly(e)	0	1.285		-0.0005	1000
ala_L[e]	L-alanine	C3H7NO2	HMDB00161	16977	0	EX_ala_L(e)	0	0.6804		-0.0005	1000
lys_L[e]	L-lysinium(1+)	C6H15N2O2	HMDB00182	18019	1	EX_lys_L(e)	1	0.503		-0.003	1000	Bookshelf ID: NBK28180
pro_L[e]	L-proline	C5H9NO2	HMDB00162	17203	0	EX_pro_L(e)	1	0.455		-0.0079	1000
val_L[e]	L-valine	C5H11NO2	HMDB00883	16414	0	EX_val_L(e)	1	0.4493		-0.0022	1000	PMID: 3668544
tyr_L[e]	L-tyrosine	C9H11NO3	HMDB00158	17895	0	EX_tyr_L(e)	1	0.42		-0.0077	1000	PMID: 3668544
thr_L[e]	L-threonine	C4H9NO3	HMDB00167	16857	0	EX_thr_L(e)	1	0.395		-0.0018	1000	PMID: 3668544
cys_L[e]	L-cysteine	C3H7NO2S	HMDB00574	17561	0	EX_cys_L(e)	0	0.365		-0.0005	1000
ser_L[e]	L-serine	C3H7NO3	HMDB00187	17115	0	EX_ser_L(e)	1	0.3271		-0.0005	1000
leu_L[e]	L-leucine	C6H13NO2	HMDB00687	15603	0	EX_leu_L(e)	1	0.266		-0.0141	1000	PMID: 3668544
arg_L[e]	L-argininium(1+)	C6H15N4O2	HMDB00517	16467	1	EX_arg_L(e)	0	0.26		-0.003	1000	Bookshelf ID: NBK28180
his_L[e]	L-histidine	C6H9N3O2	HMDB00177	15971	0	EX_his_L(e)	1	0.2431		-0.0052	1000	PMID: 3668544
trp_L[e]	L-tryptophan	C11H12N2O2	HMDB00929	16828	0	EX_trp_L(e)	1	0.1831		-0.0028	1000	PMID: 3668544
phe_L[e]	L-phenylalanine	C9H11NO2	HMDB00159	17295	0	EX_phe_L(e)	1	0.175		-0.0106	1000	PMID: 3668544
glu_L[e]	L-glutamate(1-)	C5H8NO4	HMDB00148	16015	-1	EX_glu_L(e)	0	0.17		-0.0005	1000
ile_L[e]	L-isoleucine	C6H13NO2	HMDB00172	17191	0	EX_ile_L(e)	1	0.138		-0.0028	1000	PMID: 3668544
asn_L[e]	L-asparagine	C4H8N2O3	HMDB00168	17196	0	EX_asn_L(e)	0	0.1043		-0.0005	1000
met_L[e]	L-methionine	C5H11NO2S	HMDB00696	16643	0	EX_met_L(e)	1	0.0604		-0.0017	1000	PMID: 3668544
asp_L[e]	L-aspartate(1-)	C4H6NO4	HMDB00191	17053	-1	EX_asp_L(e)	0	0.0392		-0.0005	1000
2hb[e]	2-Hydroxybutyrate	C4H7O3	HMDB00008	1148	-1	EX_2hb(e)	0			-0.032	0	PMID: 12142574
acac[e]	Acetoacetate	C4H5O3	HMDB00060	15344	-1	EX_acac(e)	0			-0.0035	0	PMID: 25147107;PMID: 24388785
lac_L[e]	(S)-lactate	C3H5O3	HMDB00190	422	-1	EX_lac_L(e)	0			-0.06	0	Bookshelf ID: NBK28180
Irion and oxygen
pi[e]	phosphate	HO4P	HMDB00973	43474	-2	EX_pi(e)	0			-1000	1000
o2[e]	O2	O2	HMDB01377	15379	0	EX_o2(e)	0			-1000	1000
na1[e]	Sodium	Na	HMDB00588	29101	1	EX_na1(e)	0			-1000	1000
fe2[e]	Fe2+	Fe	HMDB00692	29033	2	EX_fe2(e)	0			-1000	1000
k[e]	potassium	K	HMDB00586	29103	1	EX_k(e)	0			-1000	1000
h2o[e]	H2O	H2o	HMDB02111	3303	0	EX_h2o(e)	0			-1000	1000
						EX_Tyr_ggn(e)				-1000	1000

## Sheet: Table S2
Table S2: Metabolism-related genes that associated with GBM prognosis
Gene	meanExpr	median_up	median_down	deta	HR	pval
PTPRN	4.58871	10.41	14.14	-3.73	2.40311	1.56e-07
ACADM	5.84507	13.45	9.86	3.59	0.557153	0.000737
SLC9A7	4.64166	10.91	12.75	-1.84	1.73695	0.001516
CTSZ	7.00175	7.85	13.895	-6.045	1.71628	0.002058
TBL1XR1	6.65066	13.225	8.34	4.885	0.586137	0.002344
CTDSPL2	5.28651	13.14	10.41	2.73	0.585592	0.002594
POLR1E	4.58167	12.98	9.02	3.96	0.595774	0.002641
ATP6V0A1	6.92029	10.91	12.65	-1.74	1.67196	0.002682
RPE	5.19967	12.55	10.975	1.575	0.606106	0.003659
NUAK1	4.45966	10.41	13.47	-3.06	1.637	0.004614
POLE2	2.33947	13.6	8.92	4.68	0.612082	0.005367
SLC46A1	3.48725	11.125	12.48	-1.355	1.62062	0.00539
RNF144A	5.01696	10.61	13.225	-2.615	1.59507	0.005889
GCSH	4.0691	13.32	10.28	3.04	0.620804	0.006176
SLC19A2	3.78026	11.89	10.91	0.98	0.62254	0.006432
B3GALNT2	2.83028	12.63	9.86	2.77	0.623245	0.006892
DAPK2	2.28376	9.265	13.3	-4.035	1.59337	0.006969
TRAF7	6.18594	12.795	10.28	2.515	0.625522	0.007001
SLC6A6	4.56299	8.34	13.76	-5.42	1.5906	0.008534
EYA2	4.56659	13.68	9.86	3.82	0.632348	0.008536
PIM1	5.01215	9.86	13.55	-3.69	1.57516	0.008778
MPC1	6.16411	13.45	10.41	3.04	0.632661	0.008881
B3GLCT	4.94443	14.14	9.4	4.74	0.632834	0.009118

## Sheet: Table S3
Table S3: Genome-wide precision metabolic modeling result of all GBM patients
Reaction	TCGA-12-0618	TCGA-02-2485	TCGA-15-0742	TCGA-06-0210	TCGA-28-5204	TCGA-06-0168	TCGA-28-2514	TCGA-06-0221	TCGA-14-1829	TCGA-06-0152	TCGA-06-0187	TCGA-06-0744	TCGA-26-5139	TCGA-06-0125	TCGA-06-0190	TCGA-12-0616	TCGA-76-4928	TCGA-06-0686	TCGA-06-0750	TCGA-28-1747	TCGA-41-5651	TCGA-19-2629	TCGA-32-4213	TCGA-06-0157	TCGA-76-4925	TCGA-06-2565	TCGA-06-0158	TCGA-06-5413	TCGA-76-4926	TCGA-06-5417	TCGA-06-2562	TCGA-41-3915	TCGA-06-0130	TCGA-06-0745	TCGA-19-5960	TCGA-06-0645	TCGA-06-5858	TCGA-27-2521	TCGA-19-1787	TCGA-06-0178	TCGA-12-3652	TCGA-28-5220	TCGA-08-0386	TCGA-06-5414	TCGA-28-5215	TCGA-06-0675	TCGA-06-2557	TCGA-19-4065	TCGA-26-5132
10FTHFtm	149.772	191.626	159.205	69.145	0.032517	-0.09947	-0.26861	0.571615	5.498	-0.76851	147.882	-0.70124	175.346	63.6528	101.645	-6.02301	1.58203	0.981477	-2.4654	0.054578	-0.37269	4.39768	1.34085	112.879	0.204755	67.9779	125.397	6.19843	-1.20924	6.58371	81.0032	102.416	-0.49969	2.97477	129.943	170.653	45.4186	1.52017	-0.57839	8.28593	5.56477	2.48262	-0.19825	173.286	89.6058	45.4254	232.743	0.921895	100.619
1MNCAMti	0.000491	0.001441	0.000928	0.000768	0.000522	0.000716	0.000742	0.000432	0.000752	0.000522	0.000648	0.000823	0.000944	0.000405	0.00066	0.000861	0.000694	0.001383	0.000845	0.000531	0.001309	0.000276	0.001198	0.001009	0.003654	0.000672	0.001335	0.001297	0.000842	0.000735	0.000626	0.002294	0.002556	0.000643	0.000695	0.000543	0.000764	0.001058	0.000635	0.000353	0.000908	0.00156	0.000246	0.002248	0.000774	0.001784	0.0006	0.000504	0.000385
2DR1PP	7.93e-05	0.000255	6.77e-05	0.000525	0.000221	0.000199	4.75e-05	3.96e-05	0.000319	0.000123	8.96e-05	0.000127	0.00012	0.000185	0.000279	0.000299	0.000109	3.59e-05	0.000396	0.000277	3.79e-05	0.000129	0.000153	0.000105	0.000108	8.42e-05	0.000393	8.96e-05	0.000226	6.45e-05	0.000107	0.000121	0.000214	0.000112	8.5e-05	0.000205	0.000156	0.000224	0.000129	7.68e-05	0.000101	0.000219	0.000132	7.62e-05	0.000119	0.00012	0.000315	0.000168	0.000151
2HBO	0.031893	0.031909	0.031882	0.031884	0.031952	0.031864	0.031939	0.02185	0.031893	0.031846	0.031892	0.031893	0.031888	0.031889	0.031911	0.031892	0.03191	0.031889	0.031892	0.025931	0.031929	0.027493	0.031908	0.027488	0.031809	0.031913	0.03187	0.031785	0.031799	0.029252	0.031924	0.031838	0.031923	0.031825	0.031907	0.031927	0.031823	0.028238	0.028436	0.018981	0.031953	0.019316	0.018445	0.031808	0.031936	0.031936	0.024225	0.031859	0.023491
2HBt2	557.46	149.975	-632.46	-177.086	-601.201	-88.7581	127.031	-149.592	-687.295	-711.168	-183.076	-364.553	42.273	-29.1506	399.305	43.8348	-632.568	335.481	261.439	-96.192	-257.776	163.138	-374.908	149.359	26.516	-340.351	447.958	-270.904	67.6344	40.7263	-258.16	-496.394	3.87512	-502.105	196.59	275.369	-662.29	-63.2467	355.657	-619.78	-411.272	-416.474	-354.708	-405.69	57.7187	-542.49	197.338	-70.641	43.879
2HCO3_NAt	-987.903	-995.579	-981.179	-992.328	-983.16	-984.564	-982.677	-978.158	-994.434	-984.556	-976.278	-990.488	-981.231	-993.871	-992.887	-976.068	-985.203	-984.503	-986.443	-966.247	-976.538	-977.202	-980.999	-977.798	-986.367	-973.401	-978.393	-963.021	-993.089	-980.21	-982.857	-975.9	-988.439	-993.667	-990.296	-992.302	-994.122	-962.85	-992.179	-985.36	-977.512	-996.721	-986.757	-966.301	-989.005	-983.868	-973.996	-996.056	-944.073
2MCITt	3.24e-05	4.99e-05	2.66e-05	4.8e-05	4.05e-05	0.000119	5.24e-05	0.000129	4.15e-05	9.35e-05	6.62e-05	9.96e-05	3.89e-05	6.81e-05	2.29e-05	4.67e-05	5.13e-05	8.53e-05	5.87e-05	0.000145	7.55e-05	0.00014	7.65e-05	0.000136	4.82e-05	3.75e-05	0.000158	5.82e-05	5.54e-05	0.000218	4.26e-05	0.000164	3.38e-05	3.24e-05	4.25e-05	7.54e-05	2.2e-05	0.000391	6.85e-05	0.000167	3.64e-05	0.000128	0.000161	4.8e-05	3.41e-05	0.000433	9.39e-05	3.2e-05	7.51e-05
34DHOXPEGOX	3.02e-07	1.03e-07	2.6e-05	4.84e-08	5.02e-08	8.53e-05	5.91e-09	2.2e-08	3.04e-08	1.37e-08	7.23e-09	1.36e-08	6.12e-09	2.77e-08	3.62e-08	2.22e-08	2.82e-07	4.59e-08	1.43e-08	1.17e-08	1.25e-07	5.33e-09	2.13e-08	4.53e-08	1.55e-07	2.51e-09	6.6e-08	1.17e-07	1.12e-08	1.75e-08	7.42e-09	3.1e-09	3.52e-09	1.18e-08	7.21e-09	5.4e-09	1.62e-07	3.76e-08	1.88e-08	8.85e-07	2.22e-08	5.21e-07	6.72e-08	8.09e-09	5.45e-08	1.44e-08	3.05e-06	5.91e-08	3.98e-08
34DHOXPEGt	3.02e-07	1.03e-07	2.6e-05	4.84e-08	5.02e-08	8.53e-05	5.91e-09	2.2e-08	3.04e-08	1.37e-08	7.23e-09	1.36e-08	6.12e-09	2.77e-08	3.62e-08	2.22e-08	2.82e-07	4.59e-08	1.43e-08	1.17e-08	1.25e-07	5.33e-09	2.13e-08	4.53e-08	1.55e-07	2.52e-09	6.6e-08	1.17e-07	1.12e-08	1.75e-08	7.42e-09	3.1e-09	3.52e-09	1.18e-08	7.21e-09	5.4e-09	1.62e-07	3.76e-08	1.88e-08	8.85e-07	2.22e-08	5.21e-07	6.72e-08	8.09e-09	5.45e-08	1.44e-08	3.05e-06	5.91e-08	3.98e-08
34DHPHAMT	8.4e-08	3.34e-08	1.12e-05	2.83e-09	3.59e-09	8.11e-06	4.37e-09	8.98e-09	2.61e-09	4.12e-09	4.48e-09	2.26e-09	6.45e-09	4.7e-09	1.18e-08	6.95e-09	5.15e-08	4.22e-09	2.26e-09	2.12e-08	2.11e-07	4.34e-09	2.22e-08	1.95e-09	2.87e-08	1.37e-09	1.22e-08	2.05e-08	1.51e-09	1.15e-08	1.22e-08	1.37e-09	2.62e-09	2.59e-09	1.4e-08	1.4e-09	7.5e-09	1.6e-08	9.05e-09	3.24e-08	6.98e-09	3.36e-08	1.25e-08	7.67e-10	1.68e-08	2.05e-08	3.44e-07	1.24e-08	4.5e-09
34DHPHEt	-21.2957	-96.2173	-5.17192	-16.4353	-29.1288	-51.2428	-73.4475	-32.5055	-28.8473	-33.8	-30.2637	-15.7945	-20.0508	-115.173	-45.7431	-13.4289	-23.6112	-187.352	-21.8661	-80.9801	-5.73356	-11.8345	-5.79545	-29.3864	-19.6368	-54.6483	-68.0493	-53.2619	-25.1122	-69.0819	-23.6785	-8.61616	-28.9896	-35.3216	-119.063	-48.6132	-263.296	-26.4347	-17.5097	-12.9358	-37.8185	-11.5952	-94.4589	-11.3015	-4.51955	-135.414	-150.475	-43.8405	-23.1084
34DHPLACOX	11.3673	7.32402	12.4894	4.61915	3.92901	4.8748	10.443	3.90188	6.89105	7.10182	2.47568	39.6607	3.14535	6.79208	11.243	6.35595	0.025134	4.9741	7.18963	9.49498	0.058653	0.008234	3.2873	20.458	9.84638	8.87363	7.28279	4.52858	10.8861	0.011124	7.10941	2.01213	6.21142	6.99998	4.45871	4.75642	14.2521	0.012683	4.86338	0.013831	3.76876	17.2311	4.61407	0.058048	8.42596	11.4347	7.31331	5.62208	4.97706
34DHPLACOX_NADP_	-11.3673	-7.32402	-12.4889	-4.61915	-3.92901	-4.87474	-10.443	-3.90188	-6.89105	-7.10182	-2.47568	-39.6607	-3.14535	-6.79208	-11.243	-6.35595	-0.02513	-4.9741	-7.18962	-9.49498	-0.05865	-0.00823	-3.2873	-20.458	-9.84638	-8.87363	-7.28279	-4.52858	-10.8861	-0.01112	-7.10941	-2.01213	-6.21142	-6.99998	-4.45871	-4.75642	-14.2521	-0.01268	-4.86338	-0.01383	-3.76876	-17.2311	-4.61407	-0.05805	-8.42596	-11.4347	-7.3133	-5.62208	-4.97706
34DHXMANDACOX	5.89935	5.74292	13.312	11.591	6.975	8.86358	4.23534	8.77929	5.98055	0.065508	5.34481	2.55078	6.70035	15.1282	8.3772	3.12468	0.031368	4.59309	0.084388	2.69173	0.135093	0.005144	9.68982	4.5118	9.97165	5.09494	9.60132	22.0946	3.67262	0.015878	13.5291	2.72972	0.045336	4.26434	7.25882	17.1063	3.93391	0.052754	14.979	0.018905	3.66209	35.2761	4.59429	0.150432	0.126583	7.15916	3.69519	17.7687	3.6903
34DHXMANDACOX_NADP_	-5.89935	-5.74292	-13.3119	-11.591	-6.975	-8.86362	-4.23534	-8.77929	-5.98055	-0.06551	-5.34481	-2.55078	-6.70035	-15.1282	-8.3772	-3.12468	-0.03137	-4.59309	-0.08439	-2.69173	-0.13509	-0.00514	-9.68982	-4.5118	-9.97165	-5.09494	-9.60132	-22.0946	-3.67262	-0.01588	-13.5291	-2.72972	-0.04534	-4.26435	-7.25882	-17.1063	-3.93391	-0.05275	-14.979	-0.01891	-3.6621	-35.2761	-4.59429	-0.15043	-0.12658	-7.15917	-3.69519	-17.7687	-3.6903
34HPPOR	0.000298	0.000496	0.000824	0.00123	0.000235	0.000305	0.00028	3.26e-05	0.00342	0.000162	0.001066	0.000143	0.000699	0.000588	0.004047	0.000574	0.000639	0.000256	0.001031	0.000439	0.000133	0.000182	0.0013	0.000274	0.000169	0.000248	0.000512	0.001065	0.001392	0.00014	0.000257	0.000526	0.000777	0.00018	0.000306	0.000209	0.002106	0.000286	0.00022	0.000259	0.000341	0.000736	0.00084	0.000353	0.000734	2.93e-05	0.000235	0.000717	0.000809
35CGMPtn	7.99e-06	9.9e-06	3.68e-06	4.26e-06	1.51e-05	2.19e-05	9.31e-06	2.56e-05	3.09e-06	3.52e-06	3.25e-06	3.84e-06	5.14e-06	1.7e-06	4.62e-06	7.46e-06	1.1e-05	3.56e-06	4.12e-06	1.41e-05	1.65e-05	5.8e-06	2.11e-06	1.68e-05	1.4e-06	8.91e-06	1.36e-05	2.02e-05	1.75e-05	6.63e-06	2.55e-06	9.07e-06	9.82e-07	2.28e-06	0.000166	7.72e-06	2.67e-06	8.05e-06	4.43e-06	6.07e-06	5.27e-06	6.24e-06	3.6e-05	7.01e-06	5.13e-06	4.11e-06	9.36e-06	2.72e-06	1.18e-05
3DSPHR	1.49e-07	1.92e-07	2.12e-07	2.18e-07	1.5e-07	2.83e-07	2.84e-07	1.48e-07	1.2e-07	1.58e-07	2.16e-07	2.13e-07	2.59e-07	1.48e-07	2.54e-07	1.03e-07	3.27e-07	1.93e-07	2.63e-07	2.27e-07	1.52e-07	1.16e-07	1.24e-07	2.8e-07	1.53e-07	3.23e-06	1.59e-07	2.31e-07	1.29e-07	2.31e-07	1.26e-07	1.39e-07	1.52e-07	1.56e-07	1.24e-07	2.3e-07	1.18e-07	1.47e-07	1.56e-07	9.08e-08	1.73e-07	2.61e-07	1.31e-07	2.22e-07	1.11e-07	1.32e-07	1.88e-07	1.58e-07	1.06e-07
3HBCOAHLm	0.001954	0.000265	0.002155	0.002121	0.00202	1.97e-05	0.001954	0.001819	0.00214	8.23e-05	0.001979	0.000249	0.002117	0.00015	0.002048	0.002042	0.002123	4.45e-05	0.001882	0.001838	1.49e-05	0.000161	0.001867	0.001249	0.000235	0.001997	0.002073	0.001834	0.001977	0.002023	0.002134	0.000169	0.002032	3.7e-05	6e-05	0.001993	6.35e-05	0.000226	0.00207	0.000184	6.06e-05	0.001733	6.77e-05	0.000147	0.002101	0.000161	0.001554	0.00019	0.000253
3HLYTCL	5.21e-06	1.33e-06	0.001095	7.23e-07	1.06e-06	0.000697	4.23e-07	3e-07	5.35e-07	3.82e-07	7.32e-07	2.24e-07	6.29e-07	7.64e-07	6.76e-07	3.53e-07	6.49e-06	7e-07	8.61e-07	7.72e-07	4.72e-06	1.33e-07	1.32e-06	2.78e-07	2.77e-06	1.44e-06	1.34e-06	1.3e-06	2.49e-07	1.73e-06	8.42e-07	1.13e-07	1.55e-06	3.08e-07	1.07e-06	8.72e-07	1e-06	6.53e-07	6.03e-07	1.63e-06	1.28e-06	2.76e-06	7.29e-07	1.79e-07	1.99e-06	1.58e-06	2.59e-05	1.26e-06	4.65e-07
3M4HDXPAC	1.99e-07	7.52e-08	3.11e-05	1.84e-08	6.51e-09	1.27e-05	1.69e-08	3.17e-08	3e-08	1.86e-08	3.24e-08	1.69e-08	2.66e-08	2.51e-08	1.95e-08	1.12e-08	3.11e-07	4.7e-08	5.2e-09	4.98e-08	3.3e-07	3.93e-09	1.8e-07	3.73e-09	1.23e-07	1.5e-08	1.15e-07	5.71e-08	8.12e-09	2.83e-08	1.05e-08	8.44e-09	1.81e-09	4.67e-08	5.01e-08	3.57e-09	7.28e-08	4.33e-08	4.33e-08	2.6e-08	1.55e-07	2.29e-07	1.75e-07	1.02e-08	7.32e-08	3.86e-08	1.24e-06	1.03e-07	3.65e-08
3MLDAt	1.5e-05	1.75e-05	6.21e-07	5.08e-06	4.9e-08	6.57e-06	8.26e-06	1.32e-05	3.43e-06	5.22e-06	4.74e-07	7.36e-07	2.01e-06	5.24e-06	1.24e-05	4.87e-06	7.22e-08	6.56e-06	4.07e-06	4.26e-06	8.96e-06	9.14e-06	4.04e-06	5.31e-07	1.99e-06	1.73e-06	1.29e-06	5.72e-06	5.53e-06	7.25e-06	1.82e-06	1.79e-06	1.38e-05	2.41e-06	1.96e-05	3.5e-06	2.83e-07	1.24e-05	6.24e-07	9.81e-06	4.41e-06	3.91e-05	8.24e-06	8.22e-07	2.06e-05	1.36e-05	8e-07	6.65e-07	7.09e-07
3MOBt2im	1.5499	1.49411	2.21319	1.32775	1.52311	1.12013	1.39406	0.725851	0.799337	1.97243	1.17797	2.94172	0.045345	2.0754	0.86888	1.30338	1.24294	1.87441	2.1449	0.8433	1.57705	0.600927	1.64339	0.520164	2.217	0.641333	1.5859	1.8265	1.7942	0.817485	0.100682	1.40847	1.18245	1.34688	1.3491	1.31937	2.01753	0.883481	0.902919	0.371941	2.92542	0.534302	0.595672	1.93001	1.02027	1.2448	0.709599	1.90267	0.639497
3MOPt2im	2.12117	1.29745	0.916404	1.66109	1.55788	1.11718	1.50136	0.727885	1.8505	1.37133	1.99952	0.557508	3.13844	1.0691	2.22151	1.64943	2.54563	1.2628	2.63638	0.84436	1.37027	0.600355	1.12036	0.519887	0.847822	2.70606	1.93006	1.55424	1.78143	0.81796	2.84188	1.41508	1.62054	1.81063	1.79	1.56079	1.5097	0.882424	0.902771	0.371001	0.118376	0.533516	0.593638	1.01248	2.37797	1.27382	0.71009	1.02287	0.627461
3MOX4HOXPGALDOX	6.86548	16.0807	7.14614	4.6182	2.73369	3.26552	3.61409	5.69434	4.29583	0.030321	28.6923	25.3879	3.17981	3.86293	8.47052	3.0069	0.017246	17.9553	0.032542	19.3792	0.051777	0.005171	5.57084	9.22261	7.06838	17.4777	30.0345	11.7836	8.34958	0.01009	4.17498	9.42426	0.03634	6.40951	15.1703	5.78839	10.9918	0.009554	9.06457	0.02575	13.747	10.5886	8.47273	0.274391	0.020894	8.5682	7.96117	4.5022	17.5261
3MOX4HOXPGALDOX_NADP_	-6.86548	-16.0807	-7.14612	-4.6182	-2.73369	-3.26523	-3.61409	-5.69434	-4.29583	-0.03032	-28.6923	-25.3879	-3.17981	-3.86293	-8.47052	-3.0069	-0.01725	-17.9553	-0.03254	-19.3792	-0.05178	-0.00517	-5.57084	-9.22261	-7.06838	-17.4777	-30.0345	-11.7836	-8.34958	-0.01009	-4.17498	-9.42426	-0.03634	-6.40951	-15.1703	-5.78839	-10.9918	-0.00955	-9.06457	-0.02575	-13.747	-10.5886	-8.47273	-0.27439	-0.02089	-8.5682	-7.96117	-4.5022	-17.5261
3MOXTYROX	1.99e-07	7.52e-08	3.11e-05	1.84e-08	6.51e-09	1.27e-05	1.69e-08	3.17e-08	3e-08	1.86e-08	3.24e-08	1.69e-08	2.66e-08	2.51e-08	1.95e-08	1.12e-08	3.11e-07	4.7e-08	5.2e-09	4.98e-08	3.3e-07	3.93e-09	1.8e-07	3.73e-09	1.23e-07	1.5e-08	1.15e-07	5.71e-08	8.12e-09	2.83e-08	1.05e-08	8.44e-09	1.81e-09	4.67e-08	5.01e-08	3.57e-09	7.28e-08	4.33e-08	4.33e-08	2.6e-08	1.55e-07	2.29e-07	1.75e-07	1.02e-08	7.32e-08	3.86e-08	1.24e-06	1.03e-07	3.65e-08
3SALAASPm	-0.01983	-0.00875	-0.00884	-0.48029	-0.02548	-0.05575	-0.01631	-0.08015	-0.65733	-0.18384	-0.09008	-0.3624	-0.02531	-0.01794	-0.38633	-0.03824	-0.0254	-0.06418	-0.16213	-1.64036	-0.00458	-0.04833	-0.4145	-0.02837	-0.0223	-0.25698	-0.14621	-0.24898	-0.02368	-0.09214	-0.02495	-0.05955	-0.37462	-0.09942	-1.24999	-0.03766	-0.58388	-0.02145	-0.05996	-0.02035	-1.13166	-0.20056	-0.04067	-0.04662	-0.0291	-0.0082	-0.56349	-0.82993	-0.16341
41R1H2MAE12BOOX	2.04e-08	5.99e-08	1.25e-08	1.06e-08	7.22e-09	5.13e-08	1.34e-08	4.86e-09	8.19e-09	5.6e-09	7.54e-09	6.75e-09	3.59e-09	5.02e-09	1.97e-08	1.8e-08	3.15e-07	4.28e-08	5.11e-09	9.84e-09	5.18e-09	4.4e-10	2.14e-07	1.62e-08	1.56e-08	5.74e-08	2.87e-08	6.96e-09	2.24e-09	3.28e-08	3.11e-09	6.06e-09	2.25e-08	1.24e-08	1.06e-08	4.5e-09	3.61e-09	6.05e-08	8.07e-09	9.54e-09	1.7e-07	3.71e-08	1.35e-08	1.74e-08	2.57e-08	5.5e-08	2.06e-09	5.12e-08	4.55e-09
41R2A1H12BOOX	1.95e-07	9.96e-08	0.000118	2.94e-08	1.12e-07	4.89e-05	2.82e-08	1.68e-08	6.19e-09	6.97e-09	2.78e-08	1.63e-08	1.4e-08	6.33e-09	3.07e-08	2.53e-08	1.3e-07	2.26e-08	1.22e-08	2.71e-08	2.92e-07	3.99e-09	6.61e-08	3.79e-08	9.48e-08	1.28e-08	3.74e-08	1.19e-08	7.71e-09	8.06e-08	1.09e-08	9.2e-09	5.6e-08	5.04e-09	4.69e-08	1.5e-08	3.18e-08	5.79e-08	4.01e-08	2.39e-07	3.27e-08	2.72e-07	5.8e-08	5.25e-09	2.92e-08	1.36e-07	2.72e-06	2.29e-08	3.19e-08
42A12BOOX	2.66e-06	4.81e-07	0.000616	3.22e-07	5.92e-07	0.000136	1.6e-07	1.48e-07	7.15e-08	2.47e-07	1.91e-07	9.42e-08	4.79e-07	3.31e-07	3.16e-07	1.69e-07	3.94e-06	3.11e-07	6.03e-07	3.45e-07	3.35e-06	9.77e-08	3.91e-07	1.19e-07	1.63e-06	1.12e-07	5.49e-07	6.82e-07	1.21e-07	5.11e-07	7.53e-07	4.32e-08	1.27e-06	1.29e-07	8.26e-07	6.72e-07	4.75e-07	2.12e-07	1.65e-07	4.02e-07	1.62e-07	1.52e-06	2.36e-07	8.58e-08	5.54e-07	5.21e-07	1.12e-05	4.59e-07	1.93e-07
4HOXPACDOX_NADP_	-8.01398	-2.20257	-14.0269	-10.7238	-2.76239	-3.05678	-2.76113	-11.7843	-4.19375	-0.11563	-5.64983	-3.99192	-7.43549	-5.57247	-13.5972	-2.23726	-2.55506	-9.07932	-0.09683	-3.11032	-7.62397	-0.00677	-7.07949	-17.6307	-5.78046	-18.3828	-9.73343	-7.28994	-11.3931	-0.00587	-3.29498	-2.37665	-0.09762	-3.89193	-7.54081	-5.49712	-9.80345	-0.0097	-6.75172	-1.2797	-3.88257	-4.45518	-2.13546	-0.08847	-0.03774	-8.23682	-3.8157	-7.31757	-2.2858
5ADTSTSTERONESULT	3.19e-07	1.74e-08	2.97e-07	2.2e-09	1.71e-07	2.15e-08	6.45e-08	5.99e-07	7.18e-08	2.36e-07	1.92e-07	2.77e-07	3.6e-08	1.66e-07	1.48e-07	4.79e-07	6.86e-08	2.54e-08	6.9e-08	3.99e-08	5.78e-08	2.95e-07	1.13e-08	1.47e-07	1.12e-07	2.19e-07	2.37e-07	3.4e-07	7.03e-09	1.5e-05	1.07e-07	6.45e-08	2.21e-07	1.26e-07	1.06e-07	3.55e-07	2.26e-08	9.04e-09	1.48e-07	2.23e-08	2.53e-07	2.36e-07	2.45e-07	7.36e-09	7.96e-08	1.56e-07	8.91e-08	2.03e-07	8.95e-08
5HLTDL	1.71e-06	6.55e-07	7.85e-05	5.17e-07	1.01e-07	8.06e-05	1.7e-07	5.09e-07	3.5e-07	6.87e-08	1.72e-07	1.82e-07	1.46e-07	3.95e-07	7.54e-07	1.54e-07	2.74e-06	1.21e-07	2.06e-07	3.28e-07	1.79e-06	1.61e-07	6.75e-07	2.5e-07	1.38e-06	1.09e-06	6.3e-07	3.6e-07	1.31e-07	1.84e-06	8.04e-08	1.72e-07	9.84e-08	1.24e-07	4.91e-07	1.23e-07	1.01e-06	2.06e-07	4.45e-07	2.33e-06	1.54e-07	9.55e-07	1.91e-06	2.89e-08	5.03e-07	3.06e-07	2.56e-05	6.75e-07	1.03e-06
5HOXINDACTO2OX	4.38e-05	7.88e-06	1.84e-06	4.01e-06	4.52e-07	3.76e-05	0.000135	0.000514	7.44e-05	5.24e-06	1.9e-06	6e-06	4.06e-06	9e-06	4e-05	8.46e-06	1.64e-05	3.03e-06	4.02e-05	4.75e-05	1.71e-05	8.45e-05	5.71e-05	0.000154	1.54e-05	5.19e-05	0.000106	4.68e-05	1.16e-05	4.57e-05	4.92e-06	5.27e-05	4.5e-06	2.88e-06	2.85e-05	2.66e-05	7.44e-06	2.28e-05	9.99e-06	7.51e-05	8.46e-06	0.002799	0.000177	6.25e-06	1.09e-05	2.47e-05	7.34e-05	6.31e-05	0.000176
5HOXINOXDA	1.55e-06	5.89e-07	5.05e-05	4.88e-07	7.99e-08	5.14e-05	1.59e-07	4.75e-07	3.24e-07	6.29e-08	1.4e-07	1.62e-07	1.23e-07	3.88e-07	6.44e-07	1.06e-07	2.49e-06	9.44e-08	1.09e-07	3.01e-07	1.25e-06	1.34e-07	5.14e-07	2.16e-07	1.27e-06	6.53e-08	5.82e-07	3.41e-07	1e-07	1.61e-06	6.86e-08	1.24e-07	8.85e-08	1.12e-07	4.81e-07	1.07e-07	9.57e-07	1.79e-07	4.18e-07	2.22e-06	1.32e-07	9.12e-07	1.83e-06	2.59e-08	4.23e-07	2.66e-07	2.3e-05	5.75e-07	9.12e-07
5HTRPVESSEC	1.57e-05	4.98e-05	1.54e-05	7.66e-05	2.27e-05	1.41e-05	5.47e-05	8.92e-05	6.05e-05	2.51e-05	0.000102	5.7e-05	6.71e-05	3.3e-05	1.99e-05	3.93e-05	8.75e-05	6.14e-05	6.44e-05	4.02e-05	4.57e-05	3.51e-05	4.03e-05	2.6e-05	4.5e-05	5.25e-05	3.98e-05	5.46e-05	3e-05	5.29e-05	2.19e-05	6.98e-05	2.77e-05	4.93e-05	1.96e-05	3.87e-05	3.2e-05	5.17e-05	8.36e-05	2.69e-05	6.24e-05	5.26e-05	3.66e-05	2.15e-05	7.48e-05	4.5e-05	6.91e-05	2.44e-05	3.85e-05
5MTHFt	995.418	986.861	991.322	995.592	993.779	997.415	995.555	992.628	954.473	987.083	969.311	976.524	991.946	989.823	977.14	979.678	992.782	983.79	965.965	993.51	986.389	995.126	985.231	990.618	988.895	959.775	988.863	993.365	985.273	988.065	993.841	992.822	987.695	985.475	955.956	986.731	991.475	986.754	991.953	995.023	991.053	976.931	981.903	973.768	993.89	991.502	974.415	970.048	993.275
5MTHFt2	-282.563	-46.3693	-436.596	-217.619	-691.924	-489.438	-227.625	-344.052	-637.098	-119.665	-407.512	-216.863	-605.324	-275.955	-454.055	-188.695	-548.834	-283.042	-194.498	-641.229	-264.477	-64.8582	-483.713	-571.509	-236	-196.722	-559.927	-293.87	-544.37	-226.154	-887.763	-721.955	-119.529	-563.3	-291.47	-542.328	-180.326	-876.585	-943.119	-915.574	-139.273	-826.943	-161.559	-288.546	-748.784	-353.159	-171.121	-273.626	-503.937
5THFtm	4.65e-06	2.89e-06	6.25e-06	1.17e-06	1.72e-06	2.29e-06	1.75e-06	1.15e-06	1.7e-06	2.07e-06	3.7e-06	8.77e-06	1.49e-06	2.04e-06	2.75e-06	2.24e-06	1.13e-05	1.88e-06	1.93e-06	3.17e-06	2.57e-06	3.14e-06	2.4e-06	2.26e-06	2.19e-06	8.6e-06	2.06e-06	6.37e-06	1.83e-06	3.74e-06	1.82e-06	1.96e-06	3.48e-06	3e-06	3.25e-06	1.49e-06	3.76e-06	1.52e-06	5.37e-06	5.76e-06	1.92e-06	2.15e-06	4.77e-06	6.01e-06	7.82e-06	2.52e-06	8.11e-06	4.32e-06	4.85e-06
6THFtm	4.04e-06	1.7e-06	5.76e-06	1.54e-06	4.91e-06	5.14e-06	1.65e-06	3.02e-06	2.3e-06	4.28e-06	5.12e-06	8.45e-06	1.66e-06	1.11e-06	7.2e-06	1.62e-06	1.64e-05	2.68e-06	4.39e-06	3.08e-06	3.35e-06	3.06e-06	1.9e-06	4.21e-06	3.52e-06	4.82e-06	1.21e-05	3.2e-06	3.02e-06	9.1e-06	2.35e-06	3.11e-06	4.9e-06	2.92e-06	6.15e-06	2.39e-06	1.65e-06	2.46e-06	3.31e-06	3.08e-06	8.62e-07	1.74e-06	1.11e-05	2.68e-06	1.8e-06	1.41e-06	3.27e-06	2.33e-06	1.4e-05
7DHCHSTEROLtr	1.42e-07	3.55e-07	3.48e-07	1.11e-07	5.88e-07	1.8e-07	4.6e-07	1.25e-07	1.51e-07	1.3e-07	3.8e-07	1.27e-07	2.44e-07	1.34e-07	1.08e-07	1.42e-07	1.62e-07	1.84e-07	1.35e-07	6.07e-07	1.38e-07	8.81e-08	1.2e-07	3.69e-07	1.74e-07	2.09e-07	1.39e-07	1.2e-06	1.16e-07	5.97e-07	1.16e-07	3.14e-07	9.01e-08	1.23e-07	2.87e-07	2.31e-07	2.54e-07	3.19e-07	1.61e-07	1.13e-07	2.18e-07	4.35e-07	1.53e-07	2.82e-07	2.29e-07	2.67e-07	1.66e-07	1.23e-07	8.2e-08
7THFtm	1.79e-05	7.65e-06	1.07e-05	2.88e-06	6.07e-06	1.24e-05	5.01e-06	5.11e-06	5.5e-06	1.55e-05	8.08e-06	9.42e-06	3.77e-06	1.76e-06	6.31e-06	1.1e-05	8.11e-06	1.01e-05	4.48e-06	1.65e-05	1.46e-05	4.2e-06	5.75e-06	1.33e-05	7.98e-06	5.16e-06	2.58e-05	2.18e-05	7.19e-06	3.12e-06	6.54e-06	3.37e-06	1.65e-05	4.11e-06	5.62e-06	5.73e-06	7.24e-06	1.77e-05	1.43e-05	0.000402	3.98e-06	4.25e-06	9.32e-06	6.76e-06	4.52e-06	3.53e-06	4.69e-06	1.39e-05	1.04e-05
ABUTt2rL	########	########	########	########	########	########	########	########	########	########	########	########	########	########	########	########	########	########	########	########	########	########	########	########	########	########	########	########	########	-0.00025	########	########	########	########	########	########	########	########	########	########	########	########	########	########	########	########	########	########	########
ABUTt4_2_r	579.352	-226.457	107.31	-418.675	18.5942	704.777	-121.951	672.444	355.189	41.314	-317.57	290.731	467.203	531.362	509.827	-217.19	-39.3193	331.679	616.46	-125.091	-123.253	-696.483	-344.11	120.813	-135.637	73.3367	151.829	625.921	465.364	190.693	-27.7171	491.923	507.901	206.397	656.044	558.536	468.273	792.218	386.487	394.72	589.994	95.9915	521.775	-56.5419	107.129	243.429	578.292	423.038	-124.72
ACACT10m	0.002751	0.002577	0.002559	0.00258	0.002334	0.00193	0.00251	0.000511	0.002569	0.001313	0.002692	0.002681	0.002594	0.002401	0.002516	0.001997	0.002595	0.002218	0.00264	0.002323	0.002194	0.001583	0.002721	0.00175	0.002445	0.002572	0.002587	0.002556	0.002549	0.002292	0.002721	0.002664	0.002541	0.002219	0.002697	0.002523	0.002654	0.001645	0.002106	0.000905	0.002727	0.001371	0.001041	0.002702	0.002726	0.002585	0.001579	0.002623	0.002475
ACACT1rm	1.01e-05	0.000139	0.000305	0.000264	0.000291	1.63e-05	2.55e-05	6.25e-06	0.001002	0.000204	3.44e-06	0.000294	1.21e-05	1.19e-05	3.48e-05	8.2e-06	2.68e-06	6.83e-06	1.89e-05	1.4e-05	9.05e-06	5.02e-06	1.36e-05	2.67e-05	0.000831	1.43e-05	0.000181	1.99e-05	8.82e-07	1.48e-05	2.25e-05	2.95e-05	3.07e-06	3.55e-07	1.99e-05	7.05e-06	6.04e-05	1.87e-06	5.28e-06	1.09e-05	1.88e-05	6.02e-06	5.25e-06	0.000201	2.47e-05	6.57e-06	3.34e-05	1.42e-05	2.73e-05
ACACT1x	0.000105	0.000125	3.19e-05	4.22e-05	0.000138	3.96e-05	0.000203	9.71e-05	1.49e-05	0.00013	0.000129	4.39e-05	8.88e-05	4.64e-05	6.7e-05	5.81e-05	3.22e-05	8.38e-05	4.21e-05	0.000144	8.59e-05	4.96e-05	5.11e-05	8.36e-05	8.29e-05	6.66e-05	7.72e-05	0.000106	0.000108	0.000174	9.13e-05	5.42e-05	3.1e-05	4.08e-05	7.79e-05	4.18e-05	0.000185	5.69e-05	6.2e-05	1.92e-05	7.57e-05	0.000104	0.00021	0.000109	0.000115	0.000249	4.85e-05	3.11e-05	6e-05
ACACt2m	0.004059	0.00439	0.004652	0.004784	0.004336	0.003819	0.003667	0.003523	0.006478	0.003202	0.005301	0.003622	0.004379	0.004465	0.007993	0.003466	0.004447	0.003679	0.003309	0.003958	0.003137	0.003973	0.004713	0.003988	0.004438	0.004072	0.004234	0.004951	0.005054	0.00392	0.004198	0.004	0.004836	0.004076	0.00412	0.003993	0.005933	0.003043	0.003902	0.004207	0.00435	0.004996	0.004965	0.004091	0.004609	0.003695	0.004289	0.004768	0.005024
ACACtx	-0.00041	-0.00056	-0.00056	-0.00071	-0.00078	-0.00014	-0.00023	-0.00014	-0.00077	-0.00057	-0.00096	-0.00068	-0.00063	-0.00053	-0.00061	-0.00062	-0.00078	-0.00043	-0.00084	-0.00056	-0.00045	-0.00041	-0.00051	-0.00053	-0.00108	-0.00043	-0.00047	-0.00063	-0.00062	-0.00048	-0.00055	-0.0007	-0.00076	-0.00049	-0.00047	-0.00064	-0.00054	-0.00052	-0.00058	-0.00051	-0.0007	-0.00092	-0.00079	-0.0005	-0.00052	-0.00026	-0.00063	-0.00099	-0.00084
ACALDtm	-0.01434	-0.00352	-0.0107	-0.00974	-0.01017	-0.00546	-0.0043	-0.00373	-0.00179	-0.00719	-0.02026	-0.06988	-0.0306	-0.0625	-0.01457	-0.01449	-0.00199	-0.05329	-0.00496	-0.00133	-0.00838	-0.00053	-0.00277	-0.00131	-0.04119	-0.0026	-0.02314	-0.03782	-0.05386	-0.00259	-0.01176	-0.02462	-0.00085	-0.05656	-0.02802	-0.00918	-0.01046	-0.00656	-0.00481	-0.00054	-0.03874	-0.00406	-0.00132	-0.01074	-0.0067	-0.00334	-0.00023	-0.03404	-0.00067
ACCOACm	9.53e-07	4.52e-07	1.22e-06	5.06e-07	3.94e-06	1.51e-06	2.24e-06	6.28e-06	4.96e-07	9.33e-07	2.97e-06	2.1e-06	1.06e-06	9.35e-07	1.44e-06	3.33e-07	4.17e-07	5.36e-07	8.96e-07	5.45e-07	6.23e-07	3.84e-07	1.69e-06	3.61e-06	4.56e-06	3.52e-06	1.74e-06	1.33e-06	2.02e-06	2.71e-07	9.68e-07	1.02e-06	2.64e-06	5.11e-07	7.83e-07	1.3e-06	1.19e-06	2.64e-06	3.25e-06	6.62e-07	1.98e-06	5.51e-06	4.44e-06	1.4e-06	9.78e-07	2.36e-06	1.97e-06	6.84e-07	3.17e-06
ACCOALm	0.000178	0.000357	0.000324	0.000201	0.000382	0.000506	0.000647	0.001645	0.000741	0.000561	0.000474	0.000291	0.000255	0.000753	0.00022	0.000415	0.00036	0.00021	0.000326	0.001899	0.00045	0.000624	0.000319	0.000725	0.000427	0.000457	0.000354	0.000696	0.000368	0.00075	0.000503	0.00021	0.000426	0.000221	0.000297	0.000354	0.000234	0.000458	0.001091	0.000258	0.000834	0.001546	0.000855	0.000505	0.000513	0.001021	0.003312	0.003159	0.000669
ACCOAtr	0.103856	-0.10565	-0.27407	0.000994	-0.66569	0.030274	-0.051	-0.15821	-0.07338	0.137462	-0.55276	0.006248	0.10177	0.30073	-0.12276	-0.0267	-0.39561	0.174265	0.100038	-0.2999	-0.07991	-0.17976	0.107207	0.186357	-0.518	-0.06345	0.008171	0.240781	0.060298	0.042534	0.091128	-0.28733	-0.02054	0.376519	0.037175	-0.03961	-0.26616	-0.0051	-0.07222	-0.27861	-0.08885	-0.08256	-0.69377	-0.36927	0.02457	-0.19012	0.110919	0.054776	0.147721
ACETONEt2	0.007701	0.017357	0.00717	0.022701	0.012313	0.039515	0.027342	0.013296	0.034465	0.027392	0.01537	0.045318	0.010868	0.022635	0.019141	0.035045	0.024015	0.025529	0.014654	0.094921	0.002989	0.00707	0.019715	0.029214	0.037025	0.042507	0.035742	0.060037	0.035744	0.034049	0.015837	0.035962	0.087237	0.019666	0.043713	0.020737	0.009708	0.018246	0.014532	0.008854	0.04305	0.055639	0.022445	0.027053	0.018046	0.013372	0.036959	0.027993	0.055925
ACETONEt2m	0.003259	0.012838	0.002676	0.017755	0.007492	0.035708	0.023576	0.010298	0.027587	0.023859	0.009509	0.041336	0.006549	0.018329	0.011614	0.031119	0.01913	0.021662	0.010958	0.091999	-0.00034	0.002994	0.014623	0.025847	0.031568	0.038344	0.031179	0.054796	0.030349	0.030478	0.011444	0.031355	0.081866	0.015262	0.039269	0.016603	0.003444	0.015202	0.010741	0.004283	0.038083	0.050235	0.016853	0.02256	0.013827	0.009557	0.032497	0.022504	0.050923
ACGAM6PSi	0.023809	0.017609	0.038779	0.042397	0.015633	0.019593	0.027002	0.01225	0.012507	0.035044	0.029891	0.035717	0.018747	0.020226	0.03305	0.026147	0.027104	0.035025	0.047795	0.022625	0.030274	0.035212	0.031412	0.025066	0.023461	0.030198	0.03895	0.021851	0.019523	0.014094	0.026672	0.038645	0.04826	0.046326	0.038109	0.034545	0.051238	0.027106	0.070539	0.013481	0.019941	0.01906	0.028642	0.017385	0.025094	0.028554	0.033847	0.029524	0.021362
ACGAMK	1e-05	4.51e-06	1.35e-05	1.42e-05	3.66e-05	8.61e-06	1.51e-05	1.51e-05	8.15e-06	6.47e-06	1.82e-05	2.47e-05	3.97e-06	5.95e-06	5.93e-06	1.87e-05	1.58e-05	7.69e-06	1.35e-05	7.74e-05	1.13e-05	4.98e-05	2.84e-06	4.67e-05	7.59e-06	8.7e-06	7.37e-06	1.34e-05	7.69e-06	3.94e-05	4.5e-06	2.75e-05	1.23e-05	7.4e-06	8.6e-06	8.75e-06	2.29e-05	7.16e-06	1.16e-05	4.23e-05	1.44e-05	9.03e-06	4.09e-06	7.65e-06	2.34e-05	8.53e-06	5.03e-05	8.7e-06	1.37e-05
ACGAMPM	0.000203	0.000213	0.000346	0.000232	0.000275	0.000321	0.000301	0.000325	0.000234	0.000224	0.000256	0.00025	0.000251	0.000266	0.000296	0.000159	0.000258	0.000234	0.000156	0.00039	0.000374	0.000221	0.000175	0.000391	0.000109	0.00035	0.000269	0.000308	0.000245	0.000522	0.000195	0.000486	0.000271	0.000212	0.000134	0.000193	0.000334	0.000462	0.000421	0.001819	0.000177	0.000246	0.000352	0.000204	0.000596	0.000294	0.000252	0.000283	0.000192
ACGAMtly	10.0475	16.016	16.9008	5.03512	2.78621	9.0735	9.97273	6.39145	9.35896	3.41394	9.49372	2.58311	2.49551	3.07738	4.26985	14.7439	16.3724	11.2871	8.80114	15.2983	17.573	10.3394	10.7766	12.6236	12.998	5.19886	10.3175	6.67121	16.7781	22.065	9.78853	5.16579	8.45827	6.499	5.05083	6.18278	2.88632	8.49726	15.1965	2.63962	5.93577	3.41752	5.86788	2.61036	4.20371	8.16094	5.17981	5.39269	6.51141
ACGSm	5.63e-06	1.32e-05	4.59e-06	2.57e-06	4.04e-06	6.76e-06	2.27e-05	4.47e-06	3.55e-06	3.7e-06	8.68e-06	3.22e-06	4.92e-06	4.44e-06	1.41e-05	9.25e-06	1.4e-05	4.62e-06	3.85e-06	3.86e-06	2.68e-06	2.89e-05	2.2e-05	1.25e-05	3.82e-06	3.91e-06	6.35e-06	3.07e-06	7.92e-06	2.53e-05	6.97e-06	1.19e-05	6.98e-06	5.9e-06	4.39e-06	4.95e-06	4.48e-06	6.59e-06	2.19e-05	2.82e-06	6.25e-06	1.25e-05	1.73e-05	3.33e-05	7.19e-06	7.05e-06	4.71e-06	1.48e-05	1.4e-05
ACHVESSEC	0.000911	0.000746	0.000708	0.000641	0.000666	0.001193	0.001224	0.000602	0.000375	0.000595	0.000259	0.000841	0.000438	0.000345	0.000651	0.001246	0.000467	0.000573	0.000528	0.000405	0.000618	0.000191	0.000718	0.00039	0.000455	0.000869	0.00095	0.000915	0.000927	0.000789	0.001181	0.001202	0.000477	0.000366	0.000507	0.000558	0.001287	0.000842	0.001536	0.000192	0.000581	0.00095	0.000267	0.001158	0.000838	0.000724	0.00055	0.00053	0.000385
ACNMLr	-0.00012	-0.00013	-0.00024	-0.00016	########	-0.0002	-0.00017	-0.00018	########	########	-0.00013	-0.00014	-0.00015	-0.00017	-0.00022	########	-0.00013	-0.00011	########	-0.00016	-0.00012	-0.00012	########	-0.00021	########	-0.00016	-0.00018	-0.00016	-0.00016	-0.0003	-0.00012	-0.00027	-0.00019	-0.00011	########	-0.00012	-0.00022	-0.00022	-0.00022	########	########	########	-0.00023	-0.00016	########	-0.00024	########	-0.00016	########
ACOAD10m	0.00093	0.000516	0.00231	0.002452	0.002548	0.002189	0.001099	0.000309	0.002543	0.001403	0.002659	0.002651	0.002406	0.000132	0.002396	0.002654	0.002142	0.000212	0.000835	0.001953	0.002357	0.00145	0.002263	0.001632	0.002417	0.001831	0.002042	0.001196	0.002384	0.002217	0.002488	0.00072	0.002393	0.000596	0.001879	0.001506	0.002465	0.000987	0.001916	0.001142	0.00266	0.001338	0.000966	0.002511	0.002664	0.000934	0.001239	0.000694	0.001299
ACOAD8m	5.99e-05	0.000305	0.000142	0.000334	3.84e-05	3.02e-05	0.000113	2.58e-05	0.000263	9.71e-05	0.000116	0.000142	7.45e-05	0.000117	0.000189	0.000129	9.17e-05	7.37e-05	5.64e-05	0.000124	6.99e-05	5.49e-05	5.7e-05	0.000402	0.000252	7.31e-05	6.55e-05	0.000189	8.95e-05	0.000238	0.000135	0.000111	0.000143	6.44e-05	5.3e-05	0.000128	8.51e-05	0.000138	0.000509	0.000206	0.000173	0.001182	0.000146	3.21e-05	0.00021	3.38e-05	0.000124	7.2e-05	6.48e-05
ACOAD9m	0.001983	0.001707	0.002033	0.002088	0.000966	0.001486	0.002059	0.001751	0.002055	0.000986	0.001612	0.000544	0.001389	0.000524	0.000567	0.002116	0.001812	0.000103	0.001033	0.001959	0.00197	0.001482	0.001694	0.000245	0.000436	0.000139	0.001576	0.001838	0.002055	0.001914	0.001925	0.002107	0.002017	0.002114	0.002123	0.000962	0.001994	0.002092	0.001431	0.001811	0.002114	0.001823	0.000724	0.0021	0.001653	0.001098	0.00145	0.001058	0.000524
ACONTm	0.183517	0.238731	0.116274	0.349415	0.33352	0.071987	0.357066	0.318155	0.224499	0.387778	0.297315	0.145192	0.307784	0.585796	0.36915	0.23488	0.087519	0.294196	0.240779	0.372374	0.169249	0.382143	0.354681	0.376477	0.071063	0.337269	0.189065	0.004958	0.252374	0.265231	0.168086	0.205722	0.141487	0.129906	0.247771	0.241987	0.365775	0.347083	0.276756	0.171304	0.149254	0.446998	0.309706	0.250463	0.337088	0.671111	0.425221	0.183903	0.068917
ACRNtm	991.398	967.767	994.826	989.097	974.191	979.45	940.663	972.912	985.928	989.043	975.481	969.105	993.504	994.336	985.463	979.505	987.798	986.241	983.521	976.479	960.625	963.948	993.28	983.93	986.777	991.354	989.411	986.828	991.999	968.259	985.98	991.235	993.274	994.378	975.92	993.242	980.353	985.13	984.76	992.608	994.732	966.589	983.372	978.8	991.784	993.657	989.929	990.103	991.238
ACSm	0.000213	0.000117	0.000139	0.00041	0.000306	0.000721	0.000212	0.000512	0.000114	0.000269	0.000184	0.000148	0.000162	0.000129	0.000153	0.000366	0.000333	0.000108	0.000137	0.001157	0.00022	0.000747	0.000419	0.000558	0.000142	0.000107	0.000239	0.000202	0.000278	0.000422	6.17e-05	0.000902	0.000172	0.000143	0.00017	0.000233	0.000228	0.000851	0.002767	0.000176	8.81e-05	0.000228	0.001241	0.000134	0.000249	0.000354	0.000923	9.77e-05	0.000211
ACt2m	-0.01413	-0.00341	-0.01056	-0.00933	-0.00986	-0.00473	-0.00409	-0.00322	-0.00168	-0.00692	-0.02007	-0.06973	-0.03044	-0.06237	-0.01441	-0.01413	-0.00165	-0.05318	-0.00482	-0.00018	-0.00816	0.00022	-0.00235	-0.00075	-0.04105	-0.0025	-0.0229	-0.03761	-0.05359	-0.00217	-0.0117	-0.02372	-0.00068	-0.05642	-0.02785	-0.00894	-0.01023	-0.00571	-0.00204	-0.00036	-0.03865	-0.00383	########	-0.01061	-0.00645	-0.00299	0.00069	-0.03394	-0.00046
ACt2r	27.5264	-92.8586	250.405	-53.7786	603.806	218.322	-76.6505	135.69	31.6427	-218.222	-254.387	328.015	163.377	-397.512	-449.123	317.538	488.863	42.9526	106.968	421.055	512.15	206.278	129.804	84.7681	476.335	-246.294	-405.196	-255.934	73.4103	16.6006	-114.168	-351.36	-41.1322	187.38	-368.108	-86.4049	565.941	-857.875	-461.022	433.743	359.855	3.39099	-447.521	717.959	-53.9256	-74.4663	-269.455	-470.519	-460.702
ACTNMO	0.004442	0.004519	0.004494	0.004946	0.004821	0.003807	0.003767	0.002998	0.006878	0.003533	0.005861	0.003983	0.004319	0.004306	0.007527	0.003926	0.004885	0.003868	0.003696	0.002922	0.003334	0.004075	0.005091	0.003367	0.005457	0.004163	0.004563	0.00524	0.005395	0.003572	0.004393	0.004607	0.005372	0.004404	0.004444	0.004134	0.006265	0.003044	0.00379	0.004572	0.004967	0.005404	0.005593	0.004493	0.00422	0.003815	0.004462	0.00549	0.005002
ADA	4.22e-05	9.02e-05	0.000121	4.18e-05	4.12e-05	9.58e-05	0.000206	6.87e-05	0.000184	8.12e-05	5.05e-05	0.000104	0.00025	0.000123	4.77e-05	4.11e-05	8.51e-05	0.000156	4.58e-05	4.44e-05	5.06e-05	7.77e-05	8.17e-05	5.25e-05	7.12e-05	3.45e-05	7.65e-05	0.000146	2.92e-05	0.000281	3.59e-05	0.000183	0.000117	1.92e-05	4.94e-05	6.91e-05	3.63e-05	7.26e-05	0.000359	7.01e-05	6.41e-05	0.000145	0.000104	0.00011	6.07e-05	0.00019	5.24e-05	0.000162	3.97e-05
ADAe	6.11e-05	0.000238	3.25e-05	3.23e-05	3.52e-05	4.62e-05	0.000116	4.34e-05	8.38e-05	7.52e-05	3.75e-05	6.99e-05	3.67e-05	2.95e-05	0.000348	2.31e-05	8.25e-05	5.03e-05	8.56e-05	8.31e-05	5.14e-05	3.03e-05	4.37e-05	5.33e-05	3.43e-05	7.38e-05	5.32e-05	3.09e-05	9.32e-05	0.000286	3.22e-05	2.62e-05	0.000268	3.63e-05	4.37e-05	6.24e-05	4.8e-05	5.57e-05	0.000214	1.71e-05	4.49e-05	3.46e-05	4.28e-05	6.24e-05	2.33e-05	4.93e-05	3.23e-05	5.45e-05	4.25e-05
ADCim	0.004572	0.004948	0.005259	0.005477	0.005036	0.004012	0.00386	0.003272	0.007223	0.00376	0.006201	0.004202	0.004996	0.005016	0.008589	0.004089	0.005295	0.004137	0.004083	0.004416	0.003606	0.004331	0.005255	0.00347	0.005506	0.004488	0.004638	0.005538	0.00575	0.004359	0.004716	0.004679	0.005592	0.004515	0.004591	0.004618	0.006459	0.003488	0.003958	0.004683	0.005046	0.005726	0.005697	0.004588	0.00513	0.004423	0.00462	0.005676	0.005237
ADEt	########	3.06e-05	4.15e-05	3.74e-05	3.23e-05	2.47e-05	6.38e-06	3.12e-05	2.44e-05	0.000151	1.88e-05	1.11e-05	8.1e-05	2.48e-05	7.82e-05	2.25e-05	0.000175	9.23e-05	3.3e-05	4.18e-05	2.6e-05	1.06e-05	1.4e-05	9.41e-05	9.61e-05	4.49e-05	6.64e-05	1.64e-05	1.19e-05	1.08e-05	7.37e-05	2.01e-06	3.48e-05	4.03e-05	5.26e-06	2.74e-05	1.66e-05	0.000101	########	1.08e-05	3.51e-05	3.24e-05	########	1.99e-05	2.52e-05	1.2e-05	5.55e-05	3.11e-05	5.79e-05
ADK1m	0.002489	0.002012	0.002099	0.002299	0.002612	0.002492	0.002487	0.003149	0.001727	0.001902	0.00301	0.0017	0.001924	0.003235	0.00324	0.002013	0.001994	0.001951	0.002135	0.003928	0.001553	0.002176	0.001802	0.002565	0.002709	0.002522	0.00255	0.003695	0.00266	0.00194	0.001372	0.002662	0.001521	0.002167	0.002356	0.002689	0.001457	0.002242	0.004655	0.000805	0.001792	0.002536	0.003343	0.002712	0.002681	0.00255	0.00546	0.004909	0.001455
ADKd	6.16e-05	7.66e-05	9.52e-05	8.61e-05	0.000178	0.000106	9.41e-05	0.000118	9.22e-05	0.000112	0.000153	7.43e-05	9.81e-05	0.000111	0.000117	6.64e-05	0.000311	6.91e-05	0.000102	0.000145	0.000127	7.6e-05	9.12e-05	0.000151	9.59e-05	0.000167	9.03e-05	0.000205	0.00013	9.85e-05	8.11e-05	0.000114	0.000156	7.74e-05	0.000112	9.03e-05	0.000109	0.000145	0.000156	5.58e-05	0.000121	0.000168	0.000122	0.000129	0.000201	3e-05	0.000102	0.000178	8.28e-05
ADMDC	4.39e-05	6.3e-05	6.2e-05	5.44e-05	8.39e-05	9.78e-05	5.51e-05	6.83e-05	6.47e-05	4.86e-05	6.1e-05	4.79e-05	0.000137	4.51e-05	5.29e-05	4.69e-05	8.39e-05	5.04e-05	4.78e-05	8.42e-05	0.000159	5.15e-05	5.5e-05	5.67e-05	4.55e-05	9.86e-05	6.91e-05	0.000107	5.95e-05	7.36e-05	4.49e-05	5.62e-05	9.76e-05	2.61e-05	7.34e-05	3.87e-05	5.55e-05	9.58e-05	9.02e-05	6.45e-05	6.18e-05	8.68e-05	6.88e-05	6.3e-05	0.000161	2.15e-05	6.43e-05	0.000107	5.43e-05
ADNCYC	0.000719	0.000731	0.00073	0.000936	0.000821	0.008022	0.000735	0.006222	0.001077	0.000936	0.000962	0.000703	0.000641	0.000702	0.000708	0.000856	0.000772	0.000586	0.000692	0.006822	0.000771	0.00504	0.000623	0.007176	0.000498	0.000861	0.000709	0.000733	0.003833	0.004985	0.000436	0.001388	0.000605	0.000633	0.000634	0.001472	0.000587	0.008293	0.00523	0.009703	0.000862	0.008626	0.004656	0.000528	0.000628	0.002862	0.005083	0.000711	0.006212
ADNK1m	0.002449	0.00172	0.002277	0.002398	0.002553	0.003149	0.002305	0.007929	0.001289	0.00177	0.00257	0.002297	0.001906	0.002148	0.004012	0.001826	0.001543	0.002355	0.004218	0.007975	0.001391	0.005674	0.00153	0.00488	0.002669	0.002828	0.002474	0.003275	0.002766	0.003759	0.000972	0.002463	0.001388	0.002386	0.00231	0.002445	0.001514	0.009066	0.0094	0.005215	0.001423	0.003483	0.007428	0.002692	0.002809	0.003989	0.006855	0.001854	0.004828
ADNt	959.426	978.32	965.184	968.877	848.533	970.928	977.018	927.125	951.751	949.067	982.202	983.592	989.693	961.286	986.049	953.61	974.452	970.965	978.142	985.876	967.347	901.412	948.154	958.015	899.601	977.085	951.49	881.551	979.29	977.958	979.129	973.545	961.564	937.516	984.052	988.369	988.483	936.001	980.116	979.883	968.904	958.413	988.254	950.806	839.55	972.226	914.79	977.708	968.473
ADNt4	2.47715	3.19798	9.39585	9.11599	6.76989	8.67444	8.43919	10.6319	2.24721	7.57682	2.36299	2.64692	2.83722	10.97	6.22732	1.35146	3.06523	4.92138	2.66534	4.43917	1.99149	8.07243	8.54372	6.03545	7.13993	2.94105	9.29815	7.21322	2.31146	6.54702	5.12228	1.87508	7.62948	2.14273	2.88531	2.28755	3.89758	4.9447	2.25246	2.82668	3.45448	7.40285	4.18026	2.51913	2.3329	3.11281	3.32243	7.39876	8.38741
ADNtl	0.000228	3.92e-05	0.000154	0.000302	0.000481	9.72e-05	5.12e-05	5.64e-05	1.2e-05	2.42e-05	0.000529	0.000106	0.000346	0.000441	0.000123	0.000193	0.000626	0.000368	0.000259	0.000515	0.000346	0.000215	0.000298	2.75e-05	0.000394	0.000331	9.37e-05	1.9e-05	0.000353	0.00034	5.38e-05	5.05e-05	0.000576	8.28e-05	3.68e-05	9.64e-05	5.75e-05	0.000399	0.000531	5.8e-05	0.00036	0.000445	0.000399	0.000504	2.7e-05	0.000227	0.000367	0.000516	0.000109
ADNtm	0.001957	0.001377	0.00145	0.001527	0.001796	0.001077	0.001532	0.000771	0.000661	0.000985	0.001977	0.001016	0.001363	0.001285	0.002581	0.001144	0.001129	0.001527	0.001533	0.000475	0.000738	0.000326	0.00098	0.000696	0.001897	0.001834	0.001784	0.002207	0.001912	0.00065	0.000625	0.001103	0.000701	0.001774	0.001693	0.001949	0.000823	0.000679	0.000456	0.000186	0.000803	0.000373	0.001117	0.001824	0.00175	0.000636	0.000811	0.001432	0.000234
ADPRIBt	5.98e-07	1.35e-06	8.18e-06	7.47e-06	2.15e-06	2.05e-06	3.15e-06	2.34e-06	9.53e-06	1.26e-05	2.67e-06	3.29e-06	3.82e-06	5.08e-06	3.61e-06	1.56e-06	6.49e-06	3.89e-06	5.17e-06	2.8e-06	2.47e-06	6.42e-06	1.87e-06	2.76e-06	3.04e-06	2.52e-06	2.9e-06	4.76e-06	5.49e-06	6.63e-06	1.67e-06	1.3e-05	4.89e-05	2.02e-06	3.76e-06	6.02e-06	3.58e-06	1.98e-06	2.65e-06	1.17e-06	1.13e-06	3.18e-06	2.6e-06	3.66e-06	2.07e-06	2.36e-06	1.61e-05	1.65e-05	5.07e-06
ADPtx	-0.00121	-0.00155	-0.00114	-0.00113	-0.00119	-0.00156	-0.00207	-0.00106	-0.00149	-0.00112	-0.00146	-0.00151	-0.00119	-0.00192	-0.00124	-0.00144	-0.00147	-0.00162	-0.00174	-0.00119	-0.00104	-0.00067	-0.00122	-0.00131	-0.00124	-0.00182	-0.00143	-0.00271	-0.00183	-0.00129	-0.00088	-0.00156	-0.002	-0.00149	-0.00139	-0.00151	-0.0012	-0.00136	-0.00129	-0.00068	-0.00106	-0.00098	-0.00145	-0.00159	-0.00148	-0.00162	-0.00118	-0.00101	-0.00151
ADRNLPVESSEC	0.001359	0.00094	0.000583	0.000493	0.000964	0.001422	0.000493	0.000466	0.000423	0.000562	0.000933	0.000508	0.000602	0.000536	0.000532	0.000725	0.000507	0.000553	0.000614	0.001456	0.000567	0.000329	0.000716	0.000621	0.000638	0.000484	0.000868	0.000509	0.001	0.000479	0.000574	0.000784	0.000986	0.000562	0.00111	0.000854	0.00059	0.000461	0.00055	0.000252	0.000676	0.000606	0.000321	0.000676	0.000769	0.000611	0.000387	0.000726	0.000634
ADRNt	-992.848	-990.101	-920.355	-958.046	-924.632	-957.594	-986.669	-981.413	-804.262	-923.639	-979.554	-745.561	-965.807	-992.947	-996.035	-961.649	-917.793	-968.982	-980.291	-986.941	-958.52	-985.302	-984.819	-986.546	-886.122	-947.349	-954.592	-978.848	-996.085	-986.895	-977.824	-954.802	-989.849	-812.826	-995.242	-991.65	-995.302	-881.6	-991.33	-925.235	-972.017	-934.988	-978.646	-977.137	-958.91	-994.893	-989.866	-983.319	-996.125
ADSK	1.2e-05	1.82e-05	2.17e-05	2.58e-05	2.45e-05	2.42e-05	3.7e-05	3.03e-05	4.8e-05	2.75e-05	4.56e-05	4.16e-05	1.56e-05	6.05e-05	2.19e-05	2.16e-05	2.29e-05	1.42e-05	2.19e-05	2.21e-05	3.4e-05	2.94e-05	4.63e-05	2.03e-05	6.3e-06	1.3e-05	3.79e-05	3.55e-05	1.99e-05	0.000108	1.55e-05	2.01e-05	3.32e-05	1.04e-05	1.89e-05	2.28e-05	1.35e-05	3.69e-05	1.23e-05	1.57e-05	2.21e-05	2.87e-05	1.24e-05	1.26e-05	2.81e-05	2.9e-05	6.1e-05	6.25e-05	3.8e-05
ADSL1	0.000376	0.000848	0.000516	0.000498	0.00068	0.000661	0.000717	0.000502	0.000654	0.000526	0.000674	0.000453	0.000803	0.000445	0.001063	0.000322	0.000678	0.000577	0.000355	0.000619	0.000626	0.000393	0.000567	0.000724	0.000406	0.000656	0.00045	0.000652	0.000485	0.001419	0.000288	0.000788	0.001239	0.000279	0.000594	0.000468	0.000466	0.000527	0.001031	0.000346	0.000524	0.000804	0.000561	0.000613	0.000721	0.000677	0.000382	0.000693	0.000567
ADSL2	0.000292	0.000357	0.000596	0.000275	0.000532	0.000514	0.000334	0.000426	0.000449	0.000399	0.000407	0.000684	0.000397	0.000257	0.000321	0.000823	0.000563	0.000714	0.000324	0.000419	0.000816	0.00025	0.000277	0.000424	0.000326	0.000612	0.000491	0.00059	0.000436	0.000444	0.000297	0.000534	0.000718	0.000235	0.000404	0.000271	0.000327	0.000433	0.000652	0.00069	0.000298	0.000595	0.000526	0.000457	0.000537	0.000142	0.000362	0.000481	0.000323
AGPAT1	1.32e-05	3.22e-05	1.82e-05	2.27e-05	2.56e-05	2.82e-05	2.25e-05	1.45e-05	8.73e-06	2.09e-05	3.36e-05	1.96e-05	3.01e-05	2.59e-05	2.05e-05	8.11e-06	1.96e-05	1.16e-05	2.08e-05	3.79e-05	1.37e-05	4.38e-06	1.96e-05	2.03e-05	2.87e-05	3.14e-05	4.25e-05	1.95e-05	4.79e-05	1.54e-05	1.28e-05	1.58e-05	2.61e-05	1.3e-05	1.96e-05	1.53e-05	3.09e-05	8.2e-06	3.38e-05	2.18e-05	2.9e-05	2.24e-05	2.69e-05	4.5e-05	6.96e-06	1.19e-05	3.48e-05	1.62e-05	2.63e-05
AGTim	0.011258	0.025549	0.021839	0.006034	0.00219	0.006512	0.020191	0.003597	0.00891	0.018811	0.007095	0.008625	0.020559	0.00708	0.01927	0.005568	0.010618	0.00798	0.017666	0.004315	0.013616	0.002472	0.004536	0.004939	0.009898	0.021047	0.015221	0.014575	0.025443	0.006226	0.006456	0.015375	0.00869	0.016549	0.014547	0.008091	0.006854	0.010753	0.003121	0.002182	0.021258	0.005422	0.00506	0.003873	0.010546	0.013635	0.004893	0.013296	0.00579
AGTix	0.001527	0.000715	0.001881	7.46e-05	1.91e-05	0.00069	0.003912	0.000444	0.001107	0.000508	1.7e-05	0.000155	0.003943	0.000571	0.006063	0.001512	0.000216	0.000658	0.00115	4.27e-05	0.000656	0.000314	4.65e-05	0.00031	0.000578	0.000819	0.000319	5.21e-05	0.000241	0.000111	0.000436	0.00014	0.00031	0.000337	7.86e-05	0.000278	8.83e-05	2.56e-05	0.00032	0.000254	0.001543	0.000755	0.000272	0.001227	4.46e-05	0.00013	0.000187	0.000218	2.45e-05
AIRCr	0.000292	0.000357	0.000596	0.000275	0.000532	0.000514	0.000334	0.000426	0.000449	0.000399	0.000407	0.000684	0.000397	0.000257	0.000321	0.000823	0.000563	0.000714	0.000324	0.000419	0.000816	0.00025	0.000277	0.000424	0.000326	0.000612	0.000491	0.00059	0.000436	0.000444	0.000297	0.000534	0.000718	0.000235	0.000404	0.000271	0.000327	0.000433	0.000652	0.00069	0.000298	0.000595	0.000526	0.000457	0.000537	0.000142	0.000362	0.000481	0.000323
AKGMALtm	-850.274	-452.746	-934.445	-746.861	-321.52	-882.511	-849.869	-791.22	-665.339	-599.087	-343.521	-170.82	-427.303	-771.415	-598.55	-519.052	-581.053	-881.343	-913.187	-451.941	-598.514	-823.822	-788.864	-859.164	-371.589	-601.274	-585.083	-736.349	-564.499	-270.363	-957.45	-582.199	-546.909	-795.692	-511.609	-706.21	-690.145	33.5818	-768.703	-408.94	-330.942	-820.813	-245.354	-793.059	-427.536	-852.52	-680.195	-562.703	-787.054
AKGt4_3	-268.342	117.043	439.87	-789.694	303.711	-35.6982	16.7595	-864.757	390.316	-408.596	517.642	497.131	63.3685	-227.786	-685.513	-623.894	205.588	-721.171	-520.57	379.345	251.57	-737.085	72.9021	-504.006	360.585	293.3	-607.657	-425.454	-463.816	-551.079	434.946	-822.536	-375.06	-50.8541	-814.833	-703.97	320.646	-368.896	-624.606	-321.605	-714.662	-507.261	-710.553	131.186	-294.831	-441.122	95.4291	-395.647	-696.417
AKGtp	970.794	981.191	986.921	980.675	996.24	977.544	944.034	987.459	984.913	994.623	986.38	977.197	988.427	981.443	982.312	993.941	992.487	984.687	969.802	965.971	989.827	976.953	941.591	883.186	983.593	806.706	977.423	959.395	963.16	982.317	978.585	991.102	984.787	986.613	989.101	993.268	982.607	985.866	964.253	965.909	990.104	991.642	959.709	979.499	991.028	994.885	976.008	990.97	982.186
AKR1C41	4.15421	36.4759	4.78382	3.144	4.45762	8.27456	23.9175	9.44098	3.94821	1.43e-06	10.2622	72.7295	8.6198	34.0647	7.62559	25.6043	1.03e-07	44.6452	3.14e-07	71.1639	7.46e-07	5.38e-07	16.9982	49.9013	17.463	44.8534	3.20272	82.6195	3.69421	1.02e-06	29.1702	25.3012	3.13e-07	3.29948	6.97389	10.0743	39.7902	4.88e-06	4.52863	1.89e-06	30.7132	7.68174	2.36222	3.66e-08	2.56e-07	9.87415	9.35707	2.50637	25.793
AKR1C42	38.3081	6.4177	44.8207	49.2024	34.4797	21.1563	12.7	31.6351	36.1024	1.43e-06	50.8644	6.43212	14.617	4.56741	45.9979	4.27508	8.98e-08	5.81857	3.14e-07	3.1555	7.44e-07	5.35e-07	12.8558	5.09469	26.1452	11.2388	57.339	9.9052	45.1267	1.01e-06	5.19362	10.0155	3.11e-07	22.2233	42.1908	27.8099	11.132	4.76e-06	49.4221	1.89e-06	8.32005	74.176	23.8204	2.48e-08	2.56e-07	43.4468	20.6488	39.0121	15.2218
ALAASNNaEx	128.451	8.0159	85.993	8.3292	136.663	9.41583	49.482	8.68683	68.9014	27.0035	55.0915	92.9846	133.938	37.4366	9.4443	20.1443	113.728	58.8114	184.589	69.0293	71.2503	4.34401	80.2135	4.37347	24.3691	11.1098	48.0843	92.435	5.43777	37.3052	16.9311	10.6522	15.4058	11.4787	5.14085	212.946	76.9565	21.4523	44.7731	79.3419	9.53948	18.6416	21.3699	244.023	63.7227	195.795	44.3181	159.301	15.2568
ALACYSNaEx	32.0989	4.35649	9.29359	6.76706	56.2174	7.29095	9.57183	15.8111	4.977	6.21994	7.24631	6.35454	24.2333	15.8147	1.79087	4.41282	8.15631	3.33809	43.3196	4.62509	7.62609	16.9413	6.24185	28.8156	9.20748	27.4566	9.84302	31.2016	2.90049	5.48693	39.4618	6.43399	15.1248	18.5509	12.8411	21.9922	17.8439	2.95957	39.0639	3.05643	3.43308	12.3635	17.7495	5.98467	24.3167	54.3883	9.00099	55.1043	1.95197
ALADGLNexR	-539.922	-179.288	154.415	197.161	-202.071	-429.856	-259.332	-447.227	-203.477	-633.104	-66.1139	-436.923	-720.346	-553.919	-274.849	-393.659	-342.95	197.107	-474.689	-534.311	-554.087	10.0688	-562.109	-411.414	-516.339	-568.246	-193.615	-331.635	-98.6501	-80.2487	-607.58	-461.968	-491.833	-384.339	-557.53	-269.923	-480.677	-102.024	-558.19	-154.277	-288.151	-176.82	-245.948	-312.469	-233.072	93.5571	-656.785	-483.824	-185.614
ALADGLYexR	-276.937	-164.286	-261.405	-322.435	-233.432	-104.523	78.6985	-474.442	-428.549	-93.1614	-716.291	-199.055	-134.59	-376.007	-165.68	-333.9	-425.088	-194.896	-65.3426	-173.967	-28.0665	-682.778	-59.589	-9.4591	-284.013	-90.7034	-297.906	-165.047	-48.4296	-114.914	-70.5695	41.6929	-297.108	-225.824	38.4427	-84.7106	-220.928	-67.0999	-6.91562	-585.282	-285.923	-515.51	79.5551	-130.704	-306.294	285.397	-187.288	-372.002	564.753
ALAGLNexR	-599.681	-165.101	-480.706	-203.285	-826.601	-311.498	249.311	-700.275	-445.408	-181.512	-423.189	-485.329	-401.722	-291.002	-221.369	-104.513	-307.173	-234.274	-390.015	96.8311	-813.051	-821.923	-261.156	-750.602	-499.448	-69.4772	-398.011	-334.705	-231.82	-378.064	-515.569	-421.528	171.295	-388.577	74.7281	-270.832	-239.73	-399.826	-450.197	175.722	-312.482	-384.256	155.713	-701.077	-270.594	-365.211	-407.69	-217.541	314.944
ALAGLNNaEx	3.59934	22.511	10.3121	15.1385	18.0954	18.913	22.8845	16.327	47.1911	8.88011	20.8512	25.7951	6.61057	2.58659	6.77407	2.02289	14.9858	4.65877	16.1097	42.0196	13.1656	20.3961	5.71194	4.94349	43.2053	2.28001	4.62459	3.95496	32.8841	63.1074	5.8426	10.3003	5.14675	2.74304	6.41182	9.0245	17.7673	6.49456	8.16091	137.099	19.943	3.23674	21.9745	11.7043	7.32235	2.67912	10.6535	4.50529	4.79494
ALAGLYexR	-126.474	271.438	324.142	346.807	118.811	-39.0211	301.796	-29.6536	-38.0825	372.9	66.1974	-146.541	-552.582	270.191	-21.4181	304.945	569.483	175.083	98.9171	-234.044	-135.123	172.099	-119.314	-58.6922	-142.771	202.228	75.387	322.358	184.242	5.32109	-288.742	-70.1041	308.614	-268.112	6.14962	306.747	-232.105	-181.048	-83.2717	467.494	82.3077	-368.006	254.826	-248.725	-59.3398	199.814	-188.99	129.631	394.145
ALASERNaEx	2.42686	2.7964	23.9251	3.00759	8.41115	40.063	11.5004	7.52623	7.53094	10.9849	3.55563	13.8325	5.8514	6.8208	1.84931	11.8079	9.72297	4.41095	3.86455	7.26218	14.2998	8.41657	4.72557	24.1503	15.7633	11.5857	3.19842	16.2932	3.59863	18.4111	4.14046	2.73713	2.95093	1.28969	8.30764	9.29852	27.5555	5.44742	8.1474	40.8394	3.39573	15.5009	3.77213	2.24773	5.80368	7.2217	2.30717	1.77562	1.58417
ALASm	3.27855	8.68021	6.18154	6.91736	13.956	12.4187	10.1344	6.61355	8.62538	4.22823	8.95247	4.4128	14.9517	12.4288	8.76371	4.27941	4.38371	8.00761	6.62344	11.504	6.03454	8.84327	7.19613	20.1495	11.6391	7.56234	20.0443	14.4741	5.45971	17.8359	4.17998	3.6176	2.92997	4.46548	15.9943	11.522	8.49039	21.6623	4.99874	7.03072	6.66209	6.46298	4.67059	5.35179	4.33626	16.2814	9.84876	10.6676	11.2295
ALAt4	759.36	740.954	719.742	724.187	749.008	663.903	782.826	657.376	685.153	681.987	719.325	669.706	699.351	553.035	677.606	707.75	672.345	649.061	549.689	639.638	601.42	748.867	682.935	686.656	664.419	737.645	634.293	641.944	718.193	557.855	695.294	626.697	736.912	780.436	630.493	589.647	859.375	612.39	602.018	721.214	696.815	649.677	756.537	670.727	677.86	654.378	677.157	719.619	780.581
ALATA_L	-0.00294	-0.00161	-0.00323	-0.00048	-0.00014	-0.00062	-0.01008	0.001876	-0.0012	-0.00305	-0.00034	0.000393	-0.00272	0.000423	-0.0091	0.000191	-0.00027	-0.00154	-0.00221	0.000704	0.000205	0.001665	0.00375	0.001453	0.000126	-0.0018	0.001474	0.00039	-0.00027	0.001758	0.001263	-0.00054	########	-0.00081	-0.0022	0.000272	-0.00095	0.001543	0.001816	0.000876	-0.00505	0.002281	0.001046	-0.00067	-0.00155	0.000668	0.000392	-0.0024	-0.00083
ALATHRNaEx	25.9705	23.2857	241.05	12.7669	51.0248	5.2269	6.54826	13.1433	10.4983	2.79295	38.0453	5.1257	9.78739	43.3543	5.25758	4.65763	4.86157	27.1181	27.994	9.7362	182.149	7.88699	15.1663	12.4204	9.96218	4.41173	16.7943	47.7013	3.88391	6.70819	9.02297	13.9989	7.11148	4.30402	6.73576	20.055	70.1037	12.0911	9.81464	3.54658	7.39044	30.6881	10.6233	4.3739	6.36596	63.2129	20.5179	27.0013	6.80248
ALAtN1	-973.846	-995.667	-990.962	-991.415	-957.499	-971.205	-997.102	-927.674	-996.789	-984.791	-988.613	-988.253	-992.373	-988.339	-989.591	-993.455	-988.4	-989.623	-919.288	-996.339	-975.886	-994.143	-989.473	-980.651	-974.362	-995.958	-986.337	-953.848	-995.952	-968.358	-992.241	-996.221	-988.114	-989.238	-984.771	-963.077	-993.424	-967.854	-990.295	-988.583	-993.187	-994.903	-996.412	-997.741	-994.185	-966.543	-979.833	-925.026	-996.11
ALCD21_D	0.004058	0.003366	0.002465	0.004432	0.004317	0.004548	0.003857	0.002478	0.008332	0.001609	0.005944	0.002845	0.006205	0.003481	0.004562	0.005567	0.004341	0.003255	0.002903	0.005034	0.003579	0.003779	0.005152	0.003771	0.00326	0.005226	0.005246	0.009087	0.008121	0.00495	0.001567	0.006638	0.010476	0.005669	0.004064	0.005758	0.005531	0.007126	0.004146	0.004303	0.002017	0.009128	0.005604	0.005434	0.001861	0.004322	0.005453	0.006081	0.005225
ALCD21_L	0.005285	0.004988	0.004741	0.005452	0.005375	0.005253	0.004489	0.00412	0.007704	0.00432	0.006201	0.004283	0.004588	0.004693	0.008103	0.00428	0.005414	0.004634	0.003978	0.004121	0.003875	0.004438	0.005553	0.003896	0.006417	0.004434	0.005381	0.005684	0.007963	0.005577	0.00475	0.006995	0.005677	0.004886	0.00474	0.00446	0.006829	0.006113	0.004281	0.004728	0.005514	0.005819	0.005892	0.004851	0.005244	0.004189	0.004768	0.005712	0.007102
ALDD20xm	7.2e-07	2.2e-07	0.000152	1.37e-07	1.18e-08	1.63e-05	6.47e-08	9.01e-08	9.58e-08	5.82e-08	7.89e-08	1.7e-07	6.59e-08	5.2e-07	3.32e-07	1.43e-07	8.9e-07	1.53e-07	6.24e-08	5.21e-07	1.5e-06	2.93e-08	3.64e-07	1.62e-07	1.58e-06	9.55e-08	2.48e-07	1.2e-07	4.62e-08	5.82e-07	8.7e-08	3.49e-08	2.19e-08	2.39e-07	3.93e-07	4.38e-08	7.34e-07	1.17e-07	2.96e-07	3.48e-07	6.47e-08	1.81e-07	5.18e-07	5.92e-09	3.59e-07	2.71e-07	7.58e-06	2.45e-07	5.58e-07
ALDD2xm	0.014338	0.003523	0.010702	0.009742	0.010169	0.005456	0.004302	0.003734	0.00179	0.007191	0.020256	0.069877	0.030598	0.062496	0.014567	0.014495	0.001986	0.053287	0.00496	0.001334	0.008376	0.000527	0.00277	0.001306	0.041195	0.002605	0.023136	0.037815	0.053864	0.002594	0.011765	0.024618	0.00085	0.056565	0.028021	0.009177	0.010458	0.006562	0.004811	0.000538	0.038736	0.004058	0.001318	0.010744	0.006701	0.003341	0.000234	0.034042	0.000668
ALDD2y	0.037862	0.001306	0.002236	0.052054	0.00818	0.003365	0.001173	0.001546	0.000494	0.068113	0.032016	0.020026	0.070789	0.023763	0.0163	0.049184	0.032188	0.043296	0.067749	0.000672	0.048487	0.001356	0.007739	0.00062	0.004544	0.119391	0.127867	0.019632	0.052244	0.000867	0.029415	0.009701	0.017649	0.002224	0.022987	0.007066	0.016135	0.001676	0.000847	0.000429	0.021257	0.002128	0.001904	0.021798	0.153332	0.010043	0.002432	0.011203	0.000723
ALR2	0.000842	0.000469	0.000246	0.000506	0.000554	0.001446	0.000722	0.001122	0.000826	0.000787	0.00034	0.0003	0.000269	0.000387	0.000576	0.000354	0.000529	0.000766	0.000282	0.001199	0.000541	0.000363	0.000461	0.000529	0.00096	0.000271	0.000818	0.000444	0.002568	0.002005	0.000356	0.002387	0.000306	0.000482	0.000296	0.000327	0.000565	0.003068	0.000491	0.000157	0.000547	0.000415	0.000299	0.000358	0.001024	0.000374	0.000306	0.000222	0.002099
ALR3	0.005285	0.004988	0.004741	0.005452	0.005375	0.005253	0.004489	0.00412	0.007704	0.00432	0.006201	0.004283	0.004588	0.004693	0.008103	0.00428	0.005414	0.004634	0.003978	0.004121	0.003875	0.004438	0.005553	0.003896	0.006417	0.004434	0.005381	0.005684	0.007963	0.005577	0.00475	0.006995	0.005677	0.004886	0.00474	0.00446	0.006829	0.006113	0.004281	0.004728	0.005514	0.005819	0.005892	0.004851	0.005244	0.004189	0.004768	0.005712	0.007102
AMETt2m	-994.478	-981.402	-993.207	-974.673	-992.123	-996.14	-984.244	-989.578	-952.562	-984.437	-951	-975.096	-992.218	-979.933	-986.808	-988.331	-985.886	-968.171	-962.943	-974.888	-968.958	-971.044	-990.009	-981.81	-964.431	-970.865	-991.65	-986.062	-991.312	-981.039	-993.577	-969.886	-977.476	-988.241	-948.866	-992.488	-986.823	-977.33	-992.648	-983.723	-985.287	-984.505	-993.489	-983.317	-985.802	-963.912	-978.088	-990.266	-954.362
APRTO2	0.002592	0.00192	0.002333	0.002084	0.002178	0.001952	0.001869	0.000785	0.002054	0.00199	0.001996	0.002359	0.002229	0.002169	0.001908	0.001367	0.002051	0.002153	0.002121	0.001382	0.002127	0.0022	0.002079	0.000515	0.001688	0.002127	0.001922	0.00222	0.002169	0.001119	0.002395	0.002096	0.001655	0.002422	0.001883	0.001941	0.00191	0.001894	0.001587	0.001177	0.0022	0.001156	0.001064	0.002095	0.002303	0.001733	0.00064	0.002192	0.000716
ARACHDCOAtx	-0.00104	-0.00082	-0.00052	-0.00072	-0.00129	-0.00082	-0.00064	-0.00059	-0.0006	-0.00056	-0.00044	-0.00051	-0.00034	-0.00052	-0.00094	-0.00047	-0.00063	-0.00048	-0.00085	-0.0016	-0.00173	-0.00044	-0.00043	-0.00032	-0.00071	-0.00096	-0.00085	-0.00074	-0.00087	-0.00055	-0.00067	-0.00063	-0.00052	-0.00057	-0.0004	-0.00046	-0.00046	-0.00042	-0.00051	-0.00019	-0.00065	-0.00048	-0.00029	-0.0006	-0.00067	-0.00059	-0.00033	-0.00044	-0.00053
ARACHDt2	-108.441	-223.983	-347.671	-215.106	-158.218	-194.727	-318.895	-262.056	-79.0764	-182.509	-202.047	-57.7244	-198.752	-283.224	-366.577	-231.826	-449.777	-253.448	-386.845	-170.913	-141.503	-180.424	-288.561	-194.64	-317.275	-394.705	-150.086	-197.546	-246.839	-299.687	-252.26	-204.929	-193.728	-184.46	-279.784	-175.9	-199.682	-134.751	-253.362	-144.435	-152.529	-247.983	-140.358	-215.307	-122.682	-314.863	-216.718	-267.874	-194.025
ARACHDtr	-360.233	-280.168	-211.269	-189.069	25.8345	520.825	535.318	-356.515	-306.617	432.007	-412.032	767.708	-279.914	-213.58	577.335	-166.265	801.966	591.818	-357.358	535.869	94.1992	638.937	-177.621	502.428	-271.896	392.406	530.348	645.181	-474.421	557.601	-389.632	660.693	786.526	704.81	-559.163	428.17	593.899	842.997	-472.219	-96.4785	-53.8678	485.11	397.241	674.466	712.019	321.892	-63.0031	636.139	-87.9388
ARACHt	-938.99	-992.332	-782.268	-911.379	-972.464	-848.659	-990.759	-961.25	-907.277	-875.513	-847.478	-714.314	-989.179	-987.693	-990.185	-959.735	-921.165	-925.57	-986.514	-973.174	-969.009	-991.706	-991.228	-978.777	-607.434	-957.859	-881.858	-975.539	-935.326	-991.738	-991.836	-937.85	-935.335	-952.762	-971.805	-981.97	-996.652	-969.293	-921.196	-795.315	-988.777	-928.135	-915.598	-352.049	-890.662	-985.14	-968.441	-792.891	-978.982
ARGDCm	1.09e-05	2.66e-05	8.26e-05	6.33e-05	3.1e-05	5.61e-05	0.000123	0.000245	3.69e-05	3.48e-05	5.7e-05	3.36e-05	1.57e-05	1.36e-05	3.11e-05	0.000357	0.000182	7.26e-05	6e-05	0.000271	8.46e-05	8.93e-05	7.5e-05	0.000651	5.12e-05	5.33e-05	0.000144	4.86e-05	5.28e-05	0.000114	4.54e-05	6.54e-05	8.87e-05	6.18e-05	5.91e-05	3.79e-05	0.000174	9e-05	7.59e-05	0.000246	3.12e-05	0.000322	0.000749	2.73e-05	5.24e-05	2.3e-05	0.000427	0.000103	0.000292
ARGLYSex	119.212	51.604	8.92841	112.429	84.7971	115.531	236.814	59.1701	107.517	26.3914	56.1536	199.363	182.328	56.7908	57.1171	101.633	369.883	16.459	63.4317	147.807	52.5913	34.4852	122.906	32.3038	131.211	48.0866	171.73	44.4731	13.0642	216.665	39.1297	88.738	135.807	39.7623	38.4193	42.2075	214.378	27.5017	66.0739	46.4623	43.2338	49.5302	43.6253	97.5622	129.834	48.5619	92.8813	103.803	26.6712
ARGt4	132.114	5.31067	29.078	12.0566	48.1113	6.78135	63.3152	16.4744	38.0775	14.4239	11.4269	18.9953	26.4415	8.05044	15.6726	4.0328	40.588	25.6874	99.1081	53.681	56.6918	48.3451	20.1122	23.1201	28.3518	47.0962	53.6792	37.5868	6.66974	86.6141	47.3134	39.656	12.9301	8.57515	14.1447	95.5375	58.2153	73.2607	26.073	106.256	36.9726	8.43825	23.3406	57.4023	24.4505	30.8719	8.32269	66.0376	14.4851
ARGtm	3.66917	2.96884	3.96098	2.97793	7.47756	3.01534	12.7556	3.10523	4.90649	10.0991	19.4289	9.28623	3.61113	2.73145	4.26189	10.7643	4.29679	3.81157	16.0444	7.86838	7.09267	13.7095	4.50564	4.14756	4.91054	3.08299	5.16451	27.9831	5.59118	3.36003	7.56921	4.00114	7.76431	8.70831	4.68411	4.24244	13.6269	7.57542	9.40034	3.90856	2.97523	3.47561	8.65934	6.41852	4.09317	3.33303	7.7716	3.09954	2.30747
ASCBt	583.101	957.104	893.737	958.359	787.251	975.513	843.276	933.794	899.231	974.549	953.346	973.299	970.77	872.246	983.776	975.568	919.704	973.602	876.877	965.798	896.893	975.345	975.114	775.891	961.235	925.871	944.711	824.492	979.751	949.111	906.393	937.887	980.955	295.241	975.15	929.882	971.289	960.4	867.31	974.647	966.043	933.017	943.657	946.225	941.425	872.343	962.949	647.47	942.782
ASCBt4	-632.27	-977.446	-911.994	-990.945	-792.587	-988.942	-863.485	-936.153	-949.15	-977.033	-980.17	-992.865	-975.206	-883.874	-990.619	-985.169	-927.47	-986.544	-885.094	-975.494	-903.855	-983.421	-991.46	-794.44	-974.535	-959.714	-965.627	-849.302	-993.422	-988.955	-915.128	-954.788	-984.702	-318.505	-992.127	-940.495	-972.859	-976.136	-874.639	-984.588	-991.607	-947.095	-947.474	-952.991	-946.703	-885.921	-974.328	-654.816	-951.933
ASNALANaEx	11.2494	10.0293	18.2871	14.3935	23.5154	10.814	3.8452	57.5795	3.5695	7.90797	7.73055	5.63969	8.78126	13.4824	10.44	5.94982	12.1963	11.6032	50.9554	25.6673	32.8743	19.0903	2.74532	14.0627	4.58796	12.7886	13.8117	79.7721	11.122	7.64247	62.4842	7.44501	1.78282	22.1065	15.0483	7.3372	7.6768	8.76151	14.5989	2.45985	10.0417	6.5217	27.8015	22.9202	3.72171	23.7413	27.3228	7.55026	33.9954
ASNCYSNaEx	19.791	9.41324	4.8553	10.9076	7.44248	1.68544	172.02	13.7622	6.17456	20.683	1.14647	7.82068	5.38649	8.50105	28.4653	8.2012	5.61541	35.6377	5.93093	1.31324	2.57815	39.865	23.4525	24.2663	8.22326	14.6117	5.6646	22.8937	8.42073	1.6448	15.9711	3.84225	2.90364	8.89491	10.3853	7.70194	3.39315	6.59235	42.6967	6.09408	4.04655	23.9846	5.17933	6.7445	4.64462	2.51896	3.98188	9.66226	9.60774
ASNGLNNaEx	4.86212	13.9991	6.62938	33.4744	5.06307	21.1565	16.2692	8.82268	6.13746	3.56905	3.61822	12.5834	3.82756	18.7788	5.66341	8.40724	6.86828	45.8257	6.63824	1.53701	5.23193	24.7506	41.9206	103.574	4.42272	20.6891	20.5112	62.4645	6.58747	21.5891	5.35722	27.72	4.20342	9.91822	4.79073	1.90326	4.19151	13.9662	33.9644	12.296	5.91417	29.7635	9.10161	19.4542	15.7374	6.39841	13.9878	2.04733	2.8883
ASNNm	0.000452	0.000548	0.000551	0.00063	0.000886	0.000879	0.000559	0.000354	0.000657	0.000568	0.000501	0.000573	0.000507	0.000849	0.000689	0.000491	0.000541	0.000844	0.000745	0.001733	0.000602	0.001796	0.000527	0.001302	0.000895	0.000571	0.00073	0.000566	0.000542	0.001858	0.000472	0.000502	0.0006	0.000568	0.000781	0.000621	0.000429	0.000475	0.001072	0.001602	0.000611	0.001588	0.001372	0.000524	0.000541	0.000554	0.001105	0.000645	0.001286
ASNS1	5.34e-05	0.000121	0.000126	0.000204	0.000447	0.000557	0.000158	0.000233	0.000252	0.000125	8.35e-05	0.000161	7.93e-05	0.000448	0.00028	7.23e-05	0.000109	0.000457	0.000357	0.001389	0.000261	0.001569	0.000131	0.001062	0.000489	0.000149	0.000355	0.000172	0.000146	0.00153	6.31e-05	8.82e-05	0.000236	0.000112	0.000406	0.000203	8.79e-05	0.000253	0.000741	0.001229	0.000188	0.001267	0.001033	0.000175	0.000123	0.000325	0.000722	0.000214	0.000913
ASNSERNaEx	3.79346	5.48885	4.94478	2.4029	5.92761	7.68813	3.12725	2.84354	8.59428	2.41716	11.7515	24.6495	6.67254	32.2055	10.3993	39.9024	2.52758	1.91024	3.61701	13.8465	3.69528	14.8056	7.40566	6.55803	16.4777	4.6979	25.5586	11.9264	4.00262	9.18034	3.77937	16.2385	11.368	1.85961	14.1936	6.22503	14.2336	4.8016	4.83914	8.70349	13.8781	9.88743	8.77701	12.952	5.98623	5.05774	4.782	6.16026	6.72638
ASNt4	3.35248	4.35755	60.9332	2.29594	38.2071	2.22377	6.51548	2.78067	10.2005	17.2226	3.90473	17.4229	7.94115	3.80977	8.92036	14.2893	16.4269	15.3735	10.4142	2.63733	9.01305	8.42472	5.49655	2.32511	14.4886	3.00695	13.0803	13.5597	7.75685	20.5814	2.30393	3.43707	5.43519	3.71801	2.72085	2.82588	4.21142	10.9454	3.72671	8.02812	10.3016	5.33671	13.9309	30.9752	16.0179	3.72771	5.04721	6.72234	6.79199
ASNTHRNaEx	1.30319	15.8034	150.467	43.965	275.412	20.9534	145.28	38.9096	25.1641	23.688	89.0979	271.233	14.364	64.4591	13.5676	36.1926	40.3537	109.579	16.7292	103.547	202.028	29.308	54.6523	24.5662	257.048	47.5197	154.303	9.56104	106.746	51.2176	12.2138	18.8116	52.2243	10.5383	19.2052	22.9285	299.111	25.1098	23.3745	492.589	37.3936	75.9512	30.6607	127.448	122.544	27.7349	21.3838	164.603	54.5753
ASNtm	0.000452	0.000548	0.000551	0.00063	0.000886	0.000879	0.000559	0.000354	0.000657	0.000568	0.000501	0.000573	0.000507	0.000849	0.000689	0.000491	0.000541	0.000844	0.000745	0.001733	0.000602	0.001796	0.000527	0.001302	0.000895	0.000571	0.00073	0.000566	0.000542	0.001858	0.000472	0.000502	0.0006	0.000568	0.000781	0.000621	0.000429	0.000475	0.001072	0.001602	0.000611	0.001588	0.001372	0.000524	0.000541	0.000554	0.001105	0.000645	0.001286
ASNtN1	-991.878	-965.405	-984.266	-978.135	-985.167	-986.465	-993.696	-990.93	-982.656	-995.58	-985.602	-992.517	-996.839	-994.607	-992.044	-994.557	-970.249	-997.165	-989.033	-982.609	-984.402	-985.93	-990.291	-986.678	-990.409	-994.7	-994.287	-989.798	-991.718	-982.834	-991.926	-979.208	-985.447	-994.138	-993.781	-993.695	-990.293	-976.796	-981.341	-989.256	-995.388	-995.921	-995.739	-973.324	-996.817	-984.194	-994.232	-994.387	-986.657
ASPCTr	8.27e-05	7.41e-05	8.35e-05	8.99e-05	7.56e-05	0.000211	7.77e-05	0.000209	7.24e-05	0.000125	0.000107	0.000127	7.69e-05	7.35e-05	8.33e-05	0.000133	0.000139	0.000129	0.000117	0.000285	0.000146	0.000154	8.5e-05	0.000147	0.000129	0.000123	9.97e-05	0.000106	0.000102	0.000159	8.3e-05	0.000109	0.00013	6.7e-05	7.86e-05	0.000109	0.000103	0.000293	0.00014	0.000167	0.000139	0.00026	0.000142	8.36e-05	0.000138	0.000188	0.000116	0.000112	0.000137
ASPDt6	8.35459	1.34131	3.60944	2.39649	5.9714	4.50414	7.55393	2.58356	4.74913	3.05339	2.29715	6.27192	4.6844	2.02703	2.58911	7.16393	4.91765	9.36859	10.0625	7.75388	7.26797	3.68005	4.24096	3.62928	3.25673	6.49313	8.75169	15.156	7.17124	2.08282	2.82889	10.1152	9.83408	2.64046	8.31229	7.07244	6.32134	20.0371	3.91596	6.79442	12.6917	8.43587	5.13755	4.33986	3.32778	4.42346	6.0195	3.19439	2.11475
ASPGLUm	0.014526	0.06069	0.053915	0.09875	0.647116	0.449714	0.409321	0.017784	0.037704	0.056577	0.015561	0.04895	0.431922	0.621457	0.190515	0.397045	1.15155	0.034528	0.030394	0.082448	0.003935	0.056401	0.043633	0.200419	0.181161	0.025394	0.105623	0.030499	1.24816	0.013115	0.047463	0.86152	0.12272	0.090243	0.021426	0.125668	0.064138	0.131132	0.118776	0.50635	0.036811	0.231823	0.94766	0.277662	0.122038	0.073572	0.037994	0.034083	0.061661
ASPt6	1.60143	5.89428	19.077	2.88112	7.09951	9.91371	1.72157	14.1521	10.2974	5.61637	2.25798	18.6667	2.65083	8.82794	1.7577	7.57281	3.44771	4.65944	12.6284	1.80773	4.25713	1.67859	3.20959	39.8319	5.50731	2.63419	2.7109	2.6194	3.49975	2.53618	5.75296	10.715	1.39594	3.47401	8.67662	10.9996	2.89422	13.1791	13.2333	3.22487	2.83616	1.16334	5.43504	9.24676	345.819	9.89092	1.95504	1.93547	7.44745
ASPTAm	-0.02787	-0.0605	-0.0545	-0.56935	-0.66241	-0.50297	-0.41751	-0.09703	-0.6922	-0.23704	-0.09801	-0.40571	-0.45263	-0.63658	-0.56608	-0.43114	-1.17133	-0.09123	-0.1856	-1.71946	0.002415	-0.10243	-0.44596	-0.22483	-0.19698	-0.27466	-0.24579	-0.27583	-1.26976	-0.10244	-0.06744	-0.91284	-0.49464	-0.17495	-1.2675	-0.15834	-0.63933	-0.14589	-0.177	-0.52454	-1.1668	-0.42989	-0.9859	-0.31618	-0.13724	-0.0782	-0.59757	-0.85423	-0.22303
ATP1ter	0.087162	0.003932	0.003783	0.003339	0.003231	0.006503	0.003819	0.002637	0.003366	0.003878	0.004995	0.003404	0.007077	0.00468	0.003286	0.003845	0.004068	0.005652	0.003978	0.003723	0.003802	0.001718	0.00326	0.003011	0.003436	0.003468	0.003493	0.00478	0.004706	0.003031	0.003913	0.005177	0.004792	0.003307	0.009566	0.002498	0.014798	0.003382	0.004954	0.001874	0.003412	0.002758	0.003373	0.005625	0.00423	0.006316	0.005839	0.003593	0.004075
ATP2ter	0.000827	0.000889	0.001592	0.000975	0.000639	0.002516	0.001453	0.00507	0.001425	0.000737	0.000793	0.000772	0.000702	0.000905	0.000912	0.000756	0.000743	0.000808	0.000931	0.009572	0.000563	0.003192	0.000898	0.004279	0.0007	0.00081	0.001437	0.000987	0.001143	0.003428	0.000745	0.001657	0.001497	0.000528	0.000719	0.000872	0.000672	0.002673	0.002604	0.002082	0.000797	0.005278	0.004927	0.000707	0.001041	0.002518	0.003593	0.001095	0.008449
ATPasel	3.63e-05	2.77e-05	0.000106	4.81e-05	2.22e-05	0.000143	3.39e-05	1.13e-05	1.95e-05	3.03e-05	3.75e-05	4.28e-05	4.65e-05	0.000115	0.000128	2.12e-05	8.83e-05	3.65e-05	2.86e-05	3.23e-05	2.39e-05	3.2e-05	4.75e-05	4.61e-05	2.57e-05	2.8e-05	5.11e-05	5.48e-05	2.98e-05	3.83e-05	8.03e-05	0.000109	7.76e-05	7.29e-05	2.97e-05	3.39e-05	0.000127	4.5e-05	5.28e-05	1.3e-05	4.68e-05	7.27e-05	6.87e-05	6.85e-05	2e-05	6.5e-06	1.61e-05	5e-05	3.76e-05
ATPH1e	1.65e-05	5.03e-05	2.3e-05	3.25e-05	3.59e-05	1.8e-05	1.58e-05	3.05e-05	4.74e-05	5.35e-05	2.17e-05	3.87e-05	2.71e-05	2.57e-05	6.14e-05	1.73e-05	0.000101	4.49e-05	6.92e-05	4.54e-05	2.92e-05	8.41e-06	1.2e-05	2.45e-05	1.3e-05	2.31e-05	1.42e-05	9.99e-06	1.55e-05	4.21e-05	3.93e-05	3.51e-05	1.55e-05	3.12e-05	2.79e-05	2.71e-05	2.02e-05	1.74e-05	2.28e-05	2.05e-05	9.1e-05	3.42e-05	4.99e-05	6.77e-05	2.13e-05	4.52e-05	2.04e-05	2.85e-05	2.14e-05
ATPH2e	5.59e-05	5.42e-05	0.000232	8.27e-05	6.25e-05	8.8e-05	4.46e-05	6.51e-05	2.93e-05	0.000262	0.000138	0.00018	0.000101	5.33e-05	5.84e-05	0.000117	0.00024	0.000196	0.000167	0.000321	3.53e-05	4.86e-05	2.37e-05	0.000135	0.000422	9.87e-05	0.000139	9.42e-05	0.000103	2.79e-05	7.09e-05	5.71e-05	7.35e-05	0.000138	2.33e-05	0.000103	3.46e-05	0.000301	4.14e-05	0.000128	0.000153	0.000175	2.8e-05	4.72e-05	2.45e-05	1.17e-05	0.000199	4.92e-05	0.000126
ATPtm	7.21392	6.04472	6.92512	7.74709	8.37367	7.57292	6.95735	3.82026	6.75656	8.0171	6.7327	8.09076	8.30756	7.80865	8.46591	7.22415	9.89876	6.6945	8.37126	7.03556	6.33078	2.0862	7.01684	7.23032	8.55546	8.28265	8.70635	8.28538	9.56927	3.90175	9.77463	7.58265	10.822	12.3191	9.57602	6.26524	8.14453	5.05172	5.6793	1.76643	10.367	9.57954	5.21118	8.90835	7.75782	5.48853	7.4675	7.82857	7.25462
ATPtn	0.000179	0.000711	0.000373	0.000487	0.000785	0.000195	0.001215	0.000252	0.00055	0.000248	0.002232	0.000219	0.000628	0.000332	0.000521	0.000442	0.000461	0.000581	0.000876	0.000494	0.000536	0.000274	0.000354	0.000452	0.000433	0.000701	0.001596	0.001376	0.000196	0.000514	0.000246	0.000431	0.002367	0.000184	0.000536	0.000668	0.000676	0.000245	0.000309	0.002054	0.000389	0.000327	0.000668	0.000308	0.000245	0.000294	0.000386	0.001376	0.000157
ATPtx	0.001209	0.001546	0.001135	0.001132	0.001193	0.001563	0.002073	0.00106	0.001495	0.001116	0.001462	0.001512	0.001195	0.001925	0.001241	0.001439	0.001474	0.001623	0.001741	0.001192	0.001044	0.000672	0.001218	0.001314	0.001239	0.001819	0.001433	0.002708	0.001834	0.001292	0.00088	0.001558	0.002004	0.00149	0.001392	0.001507	0.001201	0.001357	0.001285	0.000679	0.001056	0.000982	0.001448	0.001587	0.001479	0.001616	0.001176	0.001013	0.001507
BALAVECSEC	0.00084	0.001085	0.00075	0.000558	0.000601	0.000885	0.001083	0.000452	0.000593	0.001078	0.000708	0.000478	0.000894	0.000888	0.000733	0.000987	0.000817	0.000887	0.001358	0.000535	0.001878	0.00026	0.000697	0.001016	0.001047	0.000727	0.00064	0.000921	0.000756	0.000973	0.000658	0.000714	0.000848	0.000434	0.000594	0.000806	0.000802	0.000693	0.001198	0.00025	0.000589	0.000463	0.000484	0.000896	0.001222	0.000705	0.000576	0.000984	0.000438
BAMPPALDOX	2.89e-06	5.02e-06	1.15e-05	3.47e-06	1.81e-05	4.97e-06	3.73e-06	1.1e-05	4.52e-06	2.52e-06	6.77e-06	1.19e-06	1.18e-06	9.28e-07	6.62e-06	4.82e-06	1.82e-06	2.82e-06	3.16e-06	2.17e-06	1.05e-05	2.08e-06	5.35e-06	4.8e-06	3.42e-06	1.15e-05	9.75e-06	1.2e-05	6.69e-06	2.6e-06	1.53e-06	9.21e-06	8.98e-06	3.47e-06	7.16e-06	1.26e-05	6.89e-06	4.47e-06	7.9e-06	6.82e-06	4.38e-06	2.39e-05	6.98e-06	3.7e-06	4.09e-06	3.87e-06	7.38e-06	6.27e-06	1.68e-06
BDHm	########	########	########	########	########	-0.00028	########	-0.00062	########	########	########	-0.00011	########	########	-0.00012	########	########	########	########	-0.00017	########	-0.00023	########	-0.00092	########	########	########	########	########	########	########	########	########	########	########	########	########	-0.00011	-0.00082	########	########	-0.00018	-0.00011	########	########	########	-0.00035	########	-0.00066
BHBt	-875.906	-944.021	-648.039	-962.797	-394.681	-976.396	-915.515	-952.886	-866.484	-982.118	-590.723	-734.723	-645.293	-982.811	-883.863	-957.301	-946.92	-938.33	-876.219	-845.652	-816.683	-961.735	-950.421	-943.027	-397.59	-870.388	-971.158	-942.685	-954.604	-810.711	-959.624	-973.93	-897.593	-969.183	-927.329	-951.547	-805.807	-914.895	-706.839	-940.693	-888.018	-988.499	-877.225	-758.785	-917.195	-777.715	-955.573	-831.784	-983.73
BHBtm	########	########	########	########	########	-0.00028	########	-0.00062	########	########	########	-0.00011	########	########	-0.00012	########	########	########	########	-0.00017	########	-0.00023	########	-0.00092	########	########	########	########	########	########	########	########	########	########	########	########	########	-0.00011	-0.00082	########	########	-0.00018	-0.00011	########	########	########	-0.00035	########	-0.00066
BILDGLCURt	-874.782	-931.234	-703.628	-897.579	-804.725	-910.098	-936.918	-745.792	-846.242	-849.742	-661.962	-887.048	-882.743	-900.613	-979.046	-839.782	-935.166	-839.737	-779.386	-910.114	-804.52	-468.028	-896.957	-950.243	-744.893	-863.104	-926.528	-870.519	-833.404	-877.281	-817.432	-883.66	-932.66	-936.585	-889.536	-939.015	-574.528	-891.439	-856.051	-893.536	-886.718	-796.92	-739.704	-877.775	-885.139	-917.31	-807.633	-861.565	-942.901
BILDGLCURte	0.00037	0.000408	0.000888	0.00047	0.000451	0.000615	0.001177	0.000842	0.000556	0.000728	0.000692	0.000942	0.000457	0.000422	0.000406	0.000411	0.000426	0.000626	0.000604	0.000506	0.000574	0.000285	0.00095	0.000957	0.000733	0.000839	0.000711	0.000888	0.000569	0.000402	0.000932	0.000596	0.000491	0.000529	0.000759	0.000489	0.000495	0.000779	0.000473	0.000155	0.000413	0.000511	0.000339	0.000362	0.000513	0.000421	0.000727	0.00034	0.000718
BILDGLCURtr	0.000633	0.000824	0.000598	0.000873	0.000737	0.000368	0.000416	0.000444	0.00055	0.000758	0.001476	0.000497	0.000636	0.000694	0.000459	0.000999	0.000545	0.000407	0.000689	0.000544	0.000617	0.000307	0.000486	0.000594	0.000582	0.000849	0.000585	0.00053	0.000694	0.000718	0.000328	0.000693	0.001489	0.000914	0.001211	0.000591	0.00071	0.00052	0.001277	0.00025	0.000675	0.000279	0.000278	0.000498	0.001027	0.00154	0.000668	0.000651	0.00054
BILGLCURt	-416.985	-629.461	-407.592	-479.066	-708.29	-630.369	-834.489	-656.685	-808.742	-601.63	-618.175	-474.935	-513.088	-444.686	-755.843	-755.727	-887.109	-531.664	-807.509	-759.036	-760.48	-375.213	-760.248	-266.561	-811.135	-661.403	-521.812	-538.705	-489.063	-613.062	-814.182	-748.267	-729.905	-322.204	-766.424	-326.05	-771.727	-683.286	-464.7	-407.623	-760.806	-565.245	-489.01	-550.889	-573.502	-887.87	-561.983	-688.929	-249.682
BILGLCURte	0.000581	0.000589	0.000433	0.000569	0.000356	0.000544	0.00067	0.000386	0.00052	0.001024	0.000362	0.000812	0.000761	0.001349	0.001578	0.001464	0.000809	0.000949	0.000749	0.001294	0.000732	0.000396	0.000631	0.000842	0.000555	0.00061	0.000741	0.0008	0.000502	0.000712	0.000393	0.000511	0.000414	0.000449	0.000709	0.000533	0.000567	0.001963	0.000532	0.000214	0.000672	0.00098	0.000955	0.00043	0.000817	0.000347	0.000342	0.000624	0.000204
BILGLCURtr	0.000587	0.000501	0.000667	0.000564	0.00053	0.000675	0.000946	0.000517	0.000617	0.000485	0.000676	0.000633	0.000456	0.000599	0.000743	0.000477	0.000936	0.000922	0.000716	0.000553	0.000512	0.000369	0.000725	0.000361	0.000584	0.000531	0.000904	0.000753	0.000868	0.00039	0.000404	0.000442	0.000452	0.000345	0.000722	0.000504	0.000621	0.000728	0.001086	0.000317	0.000692	0.000426	0.000477	0.002002	0.000833	0.000413	0.000597	0.00077	0.000629
BILIRUBt2	-668.046	-557.897	-506.326	-608.244	-574.868	-563.999	-646.254	-446.515	-701.339	-553.161	-635.578	-495.192	-669.904	-531.657	-704.19	-491.245	-684.557	-470.343	-500.838	-653.17	-490.557	-635.562	-526.365	-547.787	-430.023	-583.817	-607.971	-640.343	-696.004	-343.826	-599.067	-414.141	-651.212	-726.007	-538.423	-634.526	-553.646	-338.431	-558.522	-594.772	-564.461	-517.985	-691.796	-518.551	-546.994	-637.55	-560.108	-600.759	-659.894
BILIRUBtr	-989.073	-981.275	-988.224	-976.361	-992.296	-987.537	-975.958	-990.245	-981.133	-986.508	-982.774	-978.281	-989.431	-981.195	-990.102	-978.787	-977.354	-981.467	-956.69	-985.954	-976.184	-972.574	-990.738	-973.858	-989.193	-966.916	-988.728	-968.232	-968.888	-982.437	-989.764	-985.312	-989.641	-987.526	-989.222	-988.266	-989.963	-989.685	-982.383	-987.47	-981.147	-982.72	-992.649	-979.825	-992.626	-963.438	-952.695	-983.986	-987.904
BPNT2	8.09e-06	1.41e-05	1.15e-05	2.3e-05	1.92e-05	1.35e-05	2.41e-05	9.1e-06	2.32e-05	2.21e-05	3.17e-05	2.17e-05	1.16e-05	5.06e-05	8.72e-06	1.3e-05	1.41e-05	7.14e-06	9.24e-06	1.76e-05	3.05e-05	1.98e-05	1.02e-05	7.52e-06	3.52e-06	8.02e-06	3.53e-05	1.96e-05	1.17e-05	7.66e-06	1.25e-05	1.1e-05	2.25e-05	6.38e-06	1.61e-05	8.65e-06	1.06e-05	2.19e-05	1.03e-05	6.76e-06	9.66e-06	1.62e-05	4.13e-06	9.5e-06	2.35e-05	1.32e-05	1.69e-05	4.09e-05	1.17e-05
BTNt2	-4.71473	7.95259	-0.41428	2.58894	6.35415	1.30223	0.095322	169.276	2.80881	2.11874	-15.2067	3.23992	-0.11135	-4.11255	1.3036	1.96816	1.79081	-0.27856	2.86396	-4.8132	-16.8031	2.27191	-0.94656	10.5879	8.30385	58.5399	-0.47564	-16.5809	17.0269	5.33063	-9.83451	0.410842	-0.62139	0.875952	0.904238	4.49002	-8.06969	0.279034	10.2541	-6.29111	0.32121	-7.01197	-3.55244	2.01722	-13.9444	-2.21042	-16.1189	-9.89437	2.75663
BTNt3i	0.000555	0.000599	0.000557	0.000336	0.000846	0.000528	0.00052	0.001251	0.000398	0.001194	0.000566	0.0012	0.000562	0.000446	0.000521	0.000607	0.000807	0.000804	0.001086	0.000711	0.000949	0.000216	0.001002	0.000318	0.000823	0.000859	0.000501	0.000557	0.000697	0.000522	0.000431	0.001043	0.000501	0.000334	0.000998	0.001141	0.000706	0.000336	0.000466	0.00038	0.000551	0.000465	0.000723	0.000723	0.000429	0.000427	0.000239	0.000525	0.000438
BTNt4i	16.9326	10.5745	5.18819	4.80299	6.64942	8.39425	6.33622	9.1606	2.98974	4.67514	19.9872	5.93005	2.58183	10.6551	5.81486	9.80882	3.18441	4.25559	5.50762	8.33874	18.9896	5.54339	10.347	5.85898	3.3461	8.92575	15.3638	19.4891	7.06763	14.1518	12.2845	14.7978	8.07434	7.22321	11.7571	6.08855	12.7155	10.2024	6.94543	9.92361	3.0666	10.4038	10.7049	6.85107	22.5772	18.2803	18.4728	14.4913	3.38855
BUP2	3.58e-06	1.18e-06	1.83e-06	8.45e-06	8.55e-07	1.39e-06	3.23e-06	2.54e-06	2.74e-06	5.07e-06	2.07e-06	2.11e-05	3.06e-07	1.17e-06	3e-06	1.99e-05	4.03e-06	1.97e-05	5.29e-06	1.15e-06	3.41e-05	9.31e-06	6.22e-07	5.25e-06	9.66e-06	6.41e-06	7.32e-06	3.31e-06	1.4e-06	1.89e-06	4.09e-06	1.01e-05	7.7e-06	5.62e-07	8.04e-07	7.95e-07	3.46e-07	1.29e-06	2.76e-06	1.99e-05	6.21e-07	3.32e-06	1.34e-06	1.17e-06	1.01e-06	4.79e-06	5.32e-06	1.66e-05	2.38e-06
C14STRr	2.08e-07	5.31e-07	5.7e-07	1.43e-07	7.93e-07	8.07e-07	8.75e-07	1.77e-07	2.23e-07	1.81e-07	4.78e-07	1.37e-07	2.75e-07	1.88e-07	1.45e-07	2.66e-07	2.38e-07	4.82e-07	1.61e-07	6.92e-07	2.17e-07	9.88e-08	1.79e-07	4.99e-07	2.2e-07	2.67e-07	1.97e-07	1.54e-06	1.63e-07	8.71e-07	1.5e-07	5.02e-07	1.02e-07	1.48e-07	4.32e-07	3.01e-07	5.39e-07	4.07e-07	2.01e-07	1.26e-07	3.34e-07	4.84e-07	2.54e-07	4.22e-07	2.81e-07	1.1e-06	2.11e-07	1.57e-07	1.09e-07
C3STDH1r	2.08e-07	5.31e-07	5.7e-07	1.43e-07	7.93e-07	8.07e-07	8.75e-07	1.77e-07	2.23e-07	1.81e-07	4.78e-07	1.37e-07	2.75e-07	1.88e-07	1.45e-07	2.66e-07	2.38e-07	4.82e-07	1.61e-07	6.92e-07	2.17e-07	9.88e-08	1.79e-07	4.99e-07	2.2e-07	2.67e-07	1.97e-07	1.54e-06	1.63e-07	8.71e-07	1.5e-07	5.02e-07	1.02e-07	1.48e-07	4.32e-07	3.01e-07	5.39e-07	4.07e-07	2.01e-07	1.26e-07	3.34e-07	4.84e-07	2.54e-07	4.22e-07	2.81e-07	1.1e-06	2.11e-07	1.57e-07	1.09e-07
CAATPS	0.000396	0.00102	0.000552	0.000806	0.000593	0.000462	0.000598	0.000589	0.001095	0.00051	0.000703	0.000815	0.000559	0.000509	0.000477	0.000604	0.000439	0.000455	0.000688	0.000587	0.000714	0.000412	0.000721	0.000438	0.000395	0.00156	0.000604	0.000604	0.000577	0.000572	0.000409	0.000806	0.000472	0.000356	0.001364	0.00113	0.000564	0.000373	0.000434	0.000177	0.000674	0.000265	0.000408	0.000799	0.001337	0.002076	0.002071	0.000569	0.000296
CAt7r	-926.305	-880.937	-831.216	-756.419	-903.981	-925.194	-956.22	-927.793	-905.733	-962.755	-846.989	-841.434	-895.087	-856.231	-972.661	-896.997	-785.527	-856.403	-941.216	-970.684	-920.236	-943.993	-968.92	-771.749	-928.775	-910.973	-936.684	-916.612	-971.393	-926.939	-777.709	-942.8	-912.846	-976.564	-895.352	-960.347	-859.957	-934.953	-938.535	-877.125	-876.186	-968.606	-937.068	-927.306	-886.916	-953.589	-908.609	-840.252	-854.969
CATm	0.001444	0.000668	0.004493	0.00098	0.000585	0.004985	0.002081	0.000792	0.001553	0.002737	0.003003	0.002575	0.00271	0.001445	0.000749	0.001129	0.004018	0.0011	0.000374	0.00068	0.002046	0.001026	0.001196	0.00015	0.001892	0.002637	0.001299	0.002262	0.00057	0.002039	0.001067	0.000268	0.000857	0.002216	0.001195	0.000302	0.000211	0.000932	0.00091	0.005518	0.001876	0.000375	0.000294	0.001086	0.001233	0.000399	0.000559	0.004008	0.001137
CATp	0.000938	0.000558	0.00094	0.001074	0.001407	0.001817	0.000845	0.000169	0.002178	0.000322	0.000853	0.000958	0.000527	0.000805	0.00275	0.001085	0.000175	0.001117	0.003669	0.001491	0.000628	0.004367	0.002008	0.000144	0.001233	0.000202	0.002659	0.000676	0.000945	0.002287	0.0009	0.001377	0.002285	0.001085	0.001732	0.002796	0.001551	0.001017	0.000988	7.37e-05	0.000532	0.000293	0.000743	0.000433	0.001179	0.001906	0.000739	0.001347	0.000437
CBPSam	1.31e-05	2.14e-05	4.06e-05	1.79e-05	2.95e-05	3.98e-05	1.47e-05	3.4e-05	1.94e-05	8.26e-06	4.46e-05	1.99e-05	2.47e-05	2.73e-05	2.46e-05	1.62e-05	9.93e-06	1.98e-05	3.31e-05	0.000154	4.92e-05	2.74e-05	2.28e-05	1.91e-05	2.77e-05	5.01e-05	2.02e-05	1.73e-05	4.68e-05	8.84e-05	1.15e-05	8.39e-05	7.44e-06	5.25e-05	4.83e-05	1.37e-05	3.57e-05	3.83e-05	4.75e-05	4.96e-05	5.89e-05	8.97e-05	1.1e-05	1.35e-05	3.31e-05	3.89e-05	3.58e-05	1.6e-05	1.07e-05
CDPDAGtm	########	########	########	########	########	########	########	########	########	########	########	########	########	########	########	########	########	########	########	########	########	########	########	########	########	########	########	########	########	########	########	########	########	########	########	########	########	########	########	########	########	########	########	########	########	########	########	########	########
CDS	1.1e-06	6e-06	5.1e-06	5.19e-07	5.15e-06	3.6e-06	1.17e-06	7.94e-07	1.34e-07	2.54e-06	2.09e-06	5.6e-07	6.24e-06	2.01e-06	6.75e-06	2.45e-07	2.95e-06	7.96e-08	1.08e-06	4.08e-06	1.42e-06	3.22e-08	3.84e-06	4.87e-06	1.67e-06	4.2e-06	1.9e-06	1.26e-07	1.51e-06	6.2e-07	8.74e-07	1.4e-07	1.08e-07	2.88e-06	1.22e-06	4.68e-07	2.19e-06	1.36e-07	1.9e-06	3.23e-08	6.04e-06	8.52e-08	2.52e-06	9.35e-06	4.04e-08	4.38e-07	1.86e-06	1.57e-06	1.33e-06
CDSm	3.16e-06	1.01e-05	1.5e-06	1.13e-06	1.01e-05	3.86e-06	3.31e-06	5.54e-07	2.82e-06	1.4e-06	7.54e-07	1.24e-06	3.14e-06	8.17e-06	1.47e-06	1.98e-06	4.61e-07	1.66e-06	6.35e-07	3.29e-06	9.07e-07	3.01e-08	6.56e-06	1.37e-06	1.48e-05	3.43e-06	4.89e-06	3.38e-07	1.64e-05	9.61e-07	4.81e-06	1.47e-06	1.04e-07	4.55e-07	9.96e-07	1.2e-06	1.54e-05	1.9e-07	3.69e-06	4.55e-08	1.53e-05	3.63e-08	6.53e-06	6.35e-06	1.75e-07	1.03e-06	1.42e-06	1.41e-06	5.4e-06
CEPTC	7.58e-07	8.07e-07	6.64e-07	4.25e-07	5.05e-07	4.23e-07	7.58e-07	6.24e-07	7.41e-07	7.88e-07	7.23e-07	8.41e-07	6.77e-07	5.4e-07	4.61e-07	5.56e-07	5.23e-07	5.64e-07	5.84e-07	5.93e-07	7.32e-07	5.97e-07	6.56e-07	9.48e-07	6.56e-07	9.38e-07	6.34e-07	6.99e-07	6.08e-07	9.09e-07	6.5e-07	5.04e-07	6.17e-07	6.83e-07	5.19e-07	5.55e-07	5.6e-07	7.19e-07	7.47e-07	6.89e-07	1.04e-06	6.9e-07	5.77e-07	5.95e-07	5.78e-07	7e-07	7.48e-07	7.05e-07	4.57e-07
CEPTE	2.94e-07	3.3e-07	2.81e-07	2.02e-07	1.76e-07	1.47e-07	3.14e-07	2.58e-07	3.05e-07	3.36e-07	2.86e-07	3.35e-07	2.92e-07	1.88e-07	2.2e-07	2.7e-07	2.41e-07	2.78e-07	2.7e-07	2.65e-07	3.06e-07	2.8e-07	2.67e-07	3.91e-07	2.66e-07	3.89e-07	2.6e-07	2.84e-07	2.96e-07	3.53e-07	2.59e-07	2.37e-07	2.53e-07	2.72e-07	2.57e-07	2.63e-07	1.94e-07	2.94e-07	3.17e-07	2.74e-07	4.24e-07	2.96e-07	2.56e-07	2.59e-07	2.01e-07	2.9e-07	3.14e-07	2.84e-07	2.08e-07
CERT1gt	4.43e-08	7.25e-08	1e-07	6.44e-08	5.09e-08	7.64e-08	1.39e-07	2.87e-08	2.04e-08	2.11e-08	7.99e-08	9.99e-08	1.12e-07	4.2e-08	1.72e-07	########	2.13e-07	7.31e-08	8.36e-08	1.2e-07	3.92e-08	3.54e-08	1.74e-08	1.56e-07	4.78e-08	2.3e-08	5.07e-08	7.23e-08	3.78e-08	1.15e-07	2.36e-08	3.17e-08	5.93e-08	3.79e-08	3.79e-08	1.21e-07	3.01e-08	4.5e-08	3.37e-08	9.22e-09	4.78e-08	7.95e-08	3.19e-08	4.58e-08	2.8e-08	2.78e-08	7.41e-08	4.16e-08	3.21e-08
CERT1rt	0.000328	0.000446	0.000357	0.000377	0.000359	0.001206	0.000396	0.002185	0.00035	0.000478	0.000433	0.000349	0.000401	0.000915	0.000258	0.000303	0.000364	0.000364	0.000377	0.004609	0.000551	0.003771	0.000267	0.005654	0.00034	0.000353	0.00035	0.000324	0.000553	0.002765	0.000293	0.000652	0.000346	0.000257	0.000327	0.000354	0.000391	0.004278	0.00244	0.005379	0.00039	0.00339	0.002895	0.000387	0.000554	0.000918	0.005759	0.000431	0.002255
CERT2gt	5.6279	6.0468	3.63026	7.23116	19.5585	4.34879	6.16967	4.08177	13.0335	6.71927	4.38389	4.8385	4.39337	17.3082	2.04001	4.51673	5.88504	7.16087	23.5233	13.4242	9.30343	4.45934	6.0926	8.22526	10.6822	12.5284	6.19083	4.94527	6.81237	5.51189	1.72985	5.32207	6.00018	5.73297	4.53066	10.4332	3.44013	11.272	7.12276	3.05838	4.81351	9.89834	6.43033	9.09635	9.1487	2.67577	6.13638	16.6205	5.7614
CGLYt3_2_	292.316	310.725	707.485	298.39	488.464	268.767	352.352	232.467	581.905	116.262	97.4607	466.215	145.309	170.127	312.178	278.299	44.1735	423.495	212.491	364.084	480.65	465.81	615.847	166.834	572.823	269.469	479.103	373.847	113.522	350.49	245.854	314.627	417.235	549.669	324.665	349.855	211.702	285.211	377.578	590.752	506.626	147.853	289.341	380.558	140.656	317.826	416.143	178.812	275.002
CHLP	1.61e-08	6.08e-09	5.39e-09	2.2e-09	4.02e-11	7.95e-10	6.51e-09	4.96e-09	7.98e-09	7.63e-09	7.54e-09	1.55e-08	4.47e-09	2.01e-11	3.39e-09	1.73e-09	2.87e-09	2.64e-09	2.19e-09	4.86e-09	6.41e-09	3.2e-09	5.85e-09	6.16e-09	6.48e-09	1.5e-09	8.79e-09	6.83e-09	2.88e-09	1.15e-08	5.02e-09	3.05e-09	6.08e-09	9.35e-09	1.83e-09	2.62e-09	1.73e-11	1.05e-08	5.98e-09	8.88e-09	6.16e-10	5.85e-09	4.18e-09	4.8e-09	1.15e-09	8.59e-09	3.83e-09	6.5e-09	2.28e-09
CHLPCTD	0.000329	0.000447	0.000358	0.000377	0.00036	0.001207	0.000396	0.002186	0.000351	0.000479	0.000434	0.00035	0.000402	0.000916	0.000259	0.000304	0.000365	0.000364	0.000378	0.00461	0.000552	0.003771	0.000268	0.005655	0.00034	0.000354	0.000351	0.000325	0.000553	0.002765	0.000293	0.000653	0.000347	0.000257	0.000328	0.000354	0.000392	0.004279	0.00244	0.00538	0.000391	0.003391	0.002896	0.000388	0.000555	0.000918	0.00576	0.000431	0.002256
CHOLATEt	-532.092	-727.797	-585.681	-548.596	-483.994	-597.958	-501.651	-374.317	-351.435	-493.703	-462.403	-436.459	-629.35	-284.264	-476.392	-596.438	-551.335	-434.177	-456.22	-566.24	-354.086	-695.543	-578.748	-377.238	-372.636	-335.333	-379.17	-710.639	-705.021	-163.651	-629.76	-473.109	-651.859	-630.875	-473.98	-345.932	-283.648	-329.182	-526.511	-588.611	-516.432	-445.084	-733.627	-485.461	-516.408	-422.162	-461.101	-531.284	-603.641
CHOLATEt2	2.67531	27.2441	6.03597	4.82726	5.07099	6.529	9.77465	3.43694	4.54042	4.97907	4.3401	2.49489	2.97652	1.77894	2.49313	6.26554	4.01799	2.964	23.7343	4.09364	1.78575	3.75721	3.5784	8.17328	12.0218	2.86291	1.74479	3.70494	4.04742	7.12406	3.29168	3.64069	11.4041	4.4135	3.83888	3.42494	1.43958	10.1174	6.39318	5.12238	5.64972	2.32446	4.97517	2.66016	3.07067	2.61633	4.21545	3.08989	2.2656
CHOLATEt3	0.001732	0.000808	0.000446	0.000754	0.000637	0.000701	0.000788	0.000283	0.000587	0.000811	0.00042	0.001099	0.000595	0.000861	0.000327	0.000437	0.001032	0.000724	0.000604	0.001076	0.000552	0.000241	0.000614	0.000556	0.001117	0.000789	0.001098	0.001496	0.001605	0.000779	0.000386	0.000864	0.000444	0.000479	0.00099	0.000387	0.000606	0.000513	0.001163	0.000252	0.000474	0.000361	0.000383	0.000709	0.000906	0.000799	0.000272	0.000669	0.000418
CHOLt4	-994.874	-990.48	-994.859	-994.42	-996.077	-985.543	-992.643	-984.539	-994.144	-992.395	-991.608	-980.978	-996.296	-993.345	-990.284	-971.503	-992.105	-990.954	-988.259	-978.147	-992.438	-988.802	-990.411	-994.895	-976.279	-992.012	-979.295	-994.259	-993.641	-989.87	-988.202	-991.304	-989.251	-993.643	-992.217	-988.982	-988.624	-989.904	-983.963	-994.255	-986.788	-988.746	-971.566	-989.148	-995.286	-994.2	-989.841	-985.342	-966.872
CHOLtg	1.91e-10	2.38e-10	5.41e-10	1.82e-10	4e-13	3.37e-13	8.23e-10	1.19e-09	4.17e-10	3.88e-10	9.34e-10	8.99e-10	2.11e-10	2.81e-13	2.34e-10	1.31e-10	1.48e-10	1.38e-10	3.14e-10	3.47e-09	3.89e-10	1.92e-09	6.97e-10	1.18e-09	5.92e-10	4.97e-10	1.81e-10	3.64e-09	2.73e-10	7.49e-10	4.09e-10	1.51e-09	4.08e-10	2.44e-10	3.16e-10	2.61e-10	1.52e-13	6.49e-10	7.97e-10	8.99e-10	2.18e-10	9.13e-10	4.44e-10	1.25e-09	5.58e-12	4.76e-10	1.18e-09	3.44e-10	3.58e-10
CHOLtr	1.76e-08	2.34e-10	3.68e-10	2.32e-09	2.65e-12	1.62e-11	1.25e-09	3.31e-09	5.31e-10	3.41e-09	5.27e-10	9.05e-09	1.27e-09	5.75e-13	1.94e-09	6.45e-10	1.46e-10	2.46e-10	9.61e-10	2.99e-09	2.81e-09	5.31e-09	1.29e-09	1e-09	3.37e-09	1.51e-09	7.67e-10	2.33e-09	2.29e-09	1.01e-09	1.63e-09	6.93e-10	1.67e-09	1.92e-10	2.06e-10	4.44e-10	6.22e-12	1.02e-09	2.56e-09	5.43e-09	2.72e-09	1.32e-09	4.07e-09	4.86e-09	1.26e-11	1.18e-09	8.02e-10	5.18e-10	4.05e-09
CHOLtu	986.306	982.727	987.993	972.82	986.458	978.633	985.935	979.953	982.433	983.623	984.552	947.356	995.162	980.66	984.19	946.527	979.995	959.211	985.396	970.831	988.005	982.894	981.807	987.948	971.123	983.718	976.077	987.386	990.219	973.996	986.153	987.202	986.014	984.803	959.522	984.058	986.643	981.129	972.621	984.802	984.507	883.575	969.643	986.932	963.418	992.453	977.457	981.547	942.559
CHSTEROLSULT	4.65e-07	3.12e-08	2.92e-07	5.63e-08	2.96e-07	5.15e-07	1.19e-07	4.71e-07	4.26e-07	1.15e-07	1.22e-07	1.92e-07	7.83e-08	9.44e-08	3.18e-07	2.18e-07	3.97e-07	1.3e-07	3.01e-07	5.99e-08	8.54e-08	3.02e-07	9.62e-08	1.41e-07	2.66e-07	1.4e-07	4.22e-07	4.18e-07	2.6e-07	4.07e-09	2.99e-07	3.85e-07	4.23e-07	2.79e-07	7.1e-08	1.21e-07	2.5e-07	4.63e-08	5.66e-07	3.09e-07	6.34e-07	1.08e-07	2e-07	2.08e-07	9.22e-08	2.38e-07	1.11e-08	3.55e-07	6.77e-08
CHSTEROLt1	481.925	633.526	834.757	661.123	456.019	705.841	900.303	553.072	573.971	808.479	844.008	353.178	730.154	331.605	840.35	197.217	408.943	-51.3525	528.265	688.169	694.343	712.806	666.404	329.843	78.6658	70.2611	427.574	620.835	439.023	330.92	777.318	581.034	-22.7299	-483.49	756.875	369.488	490.118	542.866	112.406	805.942	351.971	176.117	735.632	772.649	254.799	372.223	857.741	554.118	779.111
CHSTEROLt2	-360.341	-57.5541	-238.395	-16.1263	9.86401	47.4585	-65.2161	41.281	-266.085	-424.504	-363.069	203.969	-289.138	202.504	-219.532	337.143	151.171	-65.6167	-131.233	-283.835	-442.842	-301.309	-423.543	156.218	242.841	-224.718	-187.353	-313.57	-47.3143	-205.251	-148.81	-93.6288	377.952	588.014	-211.086	73.2537	161.017	175.358	158.996	-438.084	56.4344	227.224	-712.245	-188.856	173.157	71.5357	-623.197	-420.638	-588.892
CHSTEROLt3	-121.584	-575.972	-596.362	-644.997	-465.883	-753.3	-835.087	-594.353	-307.887	-383.975	-480.94	-557.148	-441.017	-534.109	-620.818	-534.36	-560.113	116.969	-397.032	-404.334	-251.501	-411.497	-242.861	-486.061	-321.507	154.457	-240.221	-307.265	-391.708	-125.669	-628.508	-487.405	-355.222	-104.523	-545.789	-442.742	-651.136	-718.224	-271.402	-367.858	-408.405	-403.342	-23.3876	-583.793	-427.955	-443.759	-234.544	-133.48	-190.219
CHSTEROLtg	0.000895	0.000511	0.001297	0.000694	0.000776	0.000752	0.00074	0.000485	0.000439	0.000592	0.000732	0.000862	0.001158	0.000674	0.000768	0.000693	0.000965	0.000486	0.000378	0.000983	0.001045	0.000229	0.000829	0.000314	0.000638	0.002145	0.000606	0.000578	0.000633	0.000615	0.001206	0.000368	0.000532	0.000539	0.000768	0.001726	0.000566	0.000631	0.000307	0.000207	0.000486	0.000443	0.000252	0.00047	0.000709	0.000614	0.000271	0.000693	0.001494
CITRtm	-981.065	-973.193	-967.523	-989.891	-971.956	-963.693	-961.209	-966.183	-975.595	-973.484	-964.038	-978.95	-977.998	-987.064	-979.183	-966.88	-947.966	-977.283	-968.7	-961.891	-935.173	-965.68	-976.989	-977.173	-977.134	-942.19	-972.854	-952.941	-978.01	-961.225	-975.457	-947.285	-977.912	-976.505	-972.04	-981.672	-962.85	-975.897	-979.034	-982.977	-965.968	-982.981	-979.927	-967.844	-940.734	-964.173	-973.648	-981.587	-959.002
CITt4_2	1.16971	-487.617	-212.641	-640.025	-529.063	471.843	-394.408	-668.521	-108.427	715.283	71.4596	324.365	-677.191	-203.439	-607.668	-545.854	470.138	380.87	-581.965	104.417	-329.576	-386.778	-643.264	-753.141	56.3917	-512.388	-520.01	-302.822	-455.229	-169.804	-142.874	-619.826	371.05	-116.281	-429.975	-458.028	-533.451	-331.078	-529.669	-329.16	-155.594	-279.943	-45.2058	-29.166	-450.849	-669.664	-653.965	204.706	-676.585
CITtam	-976.171	-902.416	-908.094	-935.91	-892.468	-920.163	-962.356	-929.164	-976.304	-952.568	-903.846	-949.918	-988.362	-961.723	-925.527	-918.143	-888.12	-962.869	-961.328	-755.767	-968.309	-969.682	-892.026	-862.272	-936.644	-968.579	-953.58	-898.162	-980.288	-855.217	-945.607	-901.121	-940.629	-801.73	-755.457	-951.211	-903.979	-910.872	-975.154	-936.816	-984.078	-831.786	-957.917	-964.974	-984.725	-968.243	-934.535	-921.113	-950.64
CITtbm	552.429	150.361	262.975	292.919	292.262	289.412	236.104	155.719	394.026	518.277	252.002	238.411	249.378	168.439	270.937	222.474	171.965	384.351	492.774	176.19	182.648	162.419	275.345	331.973	342.332	157.159	164.947	289.782	430.85	90.3776	216.47	112.892	160.717	639.84	156.432	380.328	413.645	190.791	218.625	148.904	203.455	193.188	75.7356	205.063	254.76	336.411	279.679	352.682	465.539
CKc	1.99e-05	4.79e-05	1.84e-05	1.48e-05	1.19e-05	3.22e-05	3.71e-05	2.99e-05	8.64e-06	2.6e-05	2.57e-05	2.48e-05	1.02e-05	1.03e-05	3.68e-05	1.16e-05	1.94e-05	3.98e-05	3.87e-05	1.4e-05	1.3e-05	1.48e-05	1.57e-05	1.2e-05	1.37e-05	4.27e-05	1.84e-05	1.06e-05	1.84e-05	3.07e-05	1.92e-05	3.01e-05	1.4e-05	1.17e-05	2.87e-05	1.66e-05	3.04e-05	8.91e-06	3.78e-05	1.2e-05	1.49e-05	3.81e-05	1.44e-05	1.15e-05	1.71e-05	1.87e-05	5.21e-05	1.12e-05	1.4e-05
CLFORtex	65.1462	141.05	240.359	126.911	244.043	92.0375	90.3353	209.509	188.71	255.212	92.0958	214.642	205.811	263.524	261.434	36.0328	57.6632	131.444	87.0886	160.275	186.853	224.798	107.494	117.039	269.347	239.349	336.003	173.026	123.59	311.3	210.56	313.684	57.17	137.214	232.572	251.164	215.371	64.2662	92.6858	108.422	186.082	235.054	207.957	255.069	80.109	192.261	50.7686	213.558	86.8404
CLHCO3tex2	69.322	28.0008	38.6003	50.2723	76.7714	20.7875	10.8459	117.68	24.0129	328.752	127.087	36.0698	111.147	86.1366	23.1431	47.9574	4.02247	131.939	32.3037	9.76822	23.51	63.29	16.3155	130.057	93.8774	178.051	290.829	45.846	105.165	37.5748	161.306	16.1942	23.6056	12.1466	74.1381	72.9645	13.2162	97.9442	64.8127	12.7355	68.3531	114.82	30.7157	22.7794	72.6233	201.529	77.3875	274.099	71.512
CLI2tex	24.8913	10.7276	2.53014	13.0341	3.11896	10.239	10.8136	3.81042	2.73772	3.92061	7.6375	3.24516	10.9987	5.816	1.4629	5.49115	4.86005	8.0803	3.44857	11.1875	2.36861	3.7933	8.12693	12.3197	17.2953	5.25534	7.7594	7.78251	4.81772	2.18998	6.40301	1.97394	13.0942	19.4508	6.38386	1.5237	7.63094	2.27485	51.0817	1.92386	5.21768	39.7499	12.0573	3.49691	5.22958	10.6586	11.111	9.38986	2.86777
CLOHtex2	18.0914	49.2544	12.6176	69.5865	13.2365	177.13	145.624	26.7893	69.1559	121.36	20.6385	23.8563	30.4361	25.7187	4.20032	31.9956	18.1871	30.1502	31.6391	15.1961	13.0429	20.9396	101.454	24.4579	20.296	10.119	31.168	78.8506	22.9415	76.4401	14.6176	89.1043	59.6841	29.5134	64.1532	7.8327	35.8579	78.038	35.1553	52.9627	48.9143	29.6178	41.2353	35.5928	23.8791	17.3559	42.7322	79.6631	20.7365
CLOXAtex2	210.511	442.111	248.348	132.582	351.672	76.3461	361.543	180.319	415.075	82.012	310.965	338.256	366.654	144.698	240.235	196.859	422.28	84.902	337.487	170.423	111.166	269.891	227.234	373.853	67.4315	101.422	91.68	269.099	146.126	82.3003	198.029	507.05	281.813	137.577	147.686	256.231	219.701	154.968	49.1042	265.851	63.8189	212.735	127.213	280.137	224.662	67.5491	77.1663	400.003	122.415
CLPNDt	0.000487	0.000716	0.00051	0.000694	0.000389	0.000568	0.000488	0.00032	0.000431	0.000453	0.000808	0.000541	0.000474	0.000797	0.000589	0.000765	0.000697	0.000519	0.000492	0.000477	0.000535	0.00031	0.00059	0.000379	0.000527	0.000693	0.000909	0.000696	0.000418	0.000502	0.000528	0.000635	0.000518	0.000407	0.000457	0.001015	0.000461	0.00071	0.000976	0.000218	0.000782	0.000584	0.000355	0.000347	0.000852	0.000661	0.000466	0.000623	0.000309
CLS_hs	5.55e-08	6.02e-08	4.9e-08	3.14e-08	4.46e-08	3.07e-08	5.53e-08	4.55e-08	5.53e-08	5.84e-08	5.29e-08	6.15e-08	5.08e-08	3.91e-08	3.44e-08	4.17e-08	3.93e-08	4.2e-08	4.31e-08	4.37e-08	5.45e-08	4.5e-08	4.79e-08	6.87e-08	4.83e-08	6.96e-08	4.73e-08	5.11e-08	4.49e-08	6.42e-08	4.79e-08	3.72e-08	4.59e-08	5.08e-08	3.87e-08	4.11e-08	4.05e-08	5.37e-08	5.49e-08	5.12e-08	7.83e-08	5.09e-08	4.21e-08	4.3e-08	4.19e-08	5.23e-08	5.48e-08	5.27e-08	3.39e-08
CO2ter	########	########	########	########	########	########	########	########	########	########	########	########	########	########	########	########	########	########	########	########	########	########	########	########	########	########	########	########	########	########	########	########	########	########	########	########	########	########	########	########	########	########	########	########	########	########	########	########	########
CO2tm	-0.00263	-0.09297	-0.11864	-0.02191	-0.05502	0.121691	-0.15503	0.27855	-0.10749	-0.10234	-0.02475	-0.11035	0.001767	0.165635	-0.14132	0.108222	0.056806	0.037191	-0.00222	-0.00397	-0.14743	0.046217	-0.00577	0.130562	-0.05837	0.002617	0.069934	-0.06421	-0.12879	-0.05396	-0.04867	-0.12011	0.045453	-0.14913	-0.07818	0.039599	-0.02611	-0.04052	0.0655	0.078727	-0.07598	-0.01367	0.009433	-0.05358	0.311139	-0.05275	0.198833	-0.0853	0.067993
CO2tp	-0.0027	-0.00297	-0.00907	-0.00654	-0.00409	-0.01408	-0.00067	-0.0008	-0.0009	-0.00714	-0.00042	-0.00514	-0.00244	-0.00631	-0.00519	-0.00283	-0.00623	-0.00161	-0.01736	-0.00181	-0.00213	-0.00238	-0.00122	-0.00693	-0.00353	-0.00501	-0.00825	-0.0034	-0.00153	-0.00049	-0.00412	-0.00104	-0.00301	-0.00063	-0.00186	-0.00521	-0.00499	-0.00116	-0.01031	-0.00079	-0.00642	-0.0015	-0.00177	-0.00651	-0.00959	-0.00745	-0.0024	-0.00362	-0.00818
COAtm	0.010632	0.019723	0.005261	0.014786	0.014973	0.010682	0.015882	0.008082	0.023536	0.027629	0.012565	0.029707	0.016527	0.03019	0.025323	0.002445	-0.00087	0.047052	0.017935	0.022831	0.012187	-0.00016	0.006034	0.006703	0.007583	-0.01048	0.027924	0.017036	0.011579	0.052656	0.001746	0.027798	0.008418	0.007025	0.00202	0.015573	########	0.078178	0.010895	0.010413	0.003731	0.001653	0.019379	-0.00077	-0.00186	-0.0023	-0.00366	0.012938	0.021976
COAtp	0.297162	-0.15853	0.007542	0.099657	-0.19538	0.032811	-0.03488	-0.16592	-0.07085	-0.27503	0.00897	-0.03929	0.263475	-0.061	-0.00226	0.033725	-0.37257	0.084333	0.173034	-0.22184	-0.29589	-0.11862	-0.09729	0.126348	-0.03867	-0.00305	-0.43984	0.110462	0.191787	-0.06469	0.548412	-0.14311	0.270602	0.415547	-0.09122	-0.12935	-0.21122	-0.15409	0.124889	-0.22111	-0.12517	-0.0062	-0.2923	-0.1619	-0.02009	-0.17164	0.100793	0.011679	-0.05719
COAtr	-0.10303	0.106541	0.275664	########	0.66633	-0.02776	0.052452	0.163278	0.074803	-0.13672	0.553554	-0.00548	-0.10107	-0.29983	0.123668	0.027455	0.396358	-0.17346	-0.09911	0.309472	0.080468	0.182953	-0.10631	-0.18208	0.5187	0.064256	-0.00673	-0.23979	-0.05916	-0.03911	-0.09038	0.288985	0.022041	-0.37599	-0.03646	0.040481	0.266827	0.007778	0.074824	0.280696	0.089645	0.087834	0.698702	0.36998	-0.02353	0.192642	-0.10733	-0.05368	-0.13927
CREATt4_2_r	-992.368	-993.582	-989.972	-992.234	-992.623	-993.14	-991.409	-981.338	-993.68	-990.975	-970.487	-987.215	-994.954	-924.091	-988.37	-991.491	-995.715	-982.093	-983.155	-991.87	-990.175	-985.737	-989.176	-975.724	-980.219	-977.281	-955.912	-987.814	-994.5	-985.58	-992.107	-966.136	-978.224	-902.998	-992.67	-962.171	-989.329	-976.295	-993.107	-986.538	-994.054	-988.508	-945.804	-997.044	-975.918	-963.567	-980.861	-986.962	-967.354
CRNCAR3tp	0.018089	0.012375	0.003479	0.008205	0.005727	0.008698	0.007055	0.018023	0.005665	0.023309	0.010747	0.014921	0.006724	0.026502	0.015906	0.002555	0.010014	0.032993	0.016395	0.004439	0.005268	0.005549	0.003238	0.003883	0.005109	0.004009	0.025652	0.018811	0.00786	0.030265	0.005145	0.011099	0.012203	0.005353	0.002643	0.010518	0.014321	0.074849	0.011384	0.00345	0.003536	0.011189	0.012643	0.007788	0.003453	0.00514	0.012114	0.003333	0.034413
CRNCARtp	8.96248	6.86048	5.97395	5.78742	6.88628	10.1747	7.33574	9.36607	8.02179	20.7091	2.99345	2.09355	6.13898	12.4022	6.92731	4.07888	15.8755	16.8593	4.28187	4.78429	5.2985	14.4586	14.5	8.61656	15.2006	3.1674	9.57375	2.16678	7.92235	6.03695	3.14663	23.6963	2.11297	11.7202	3.52391	15.6595	4.41019	5.32938	4.57192	5.54956	10.651	4.09444	3.49047	11.8606	18.1054	3.74171	7.21849	4.49408	13.708
CRNt	903.301	979.738	927.251	984.376	965.023	944.805	977.316	880.295	940.091	974.148	975.269	964.262	951.895	917.199	927.122	823.624	959.059	910.937	971	933.547	923.063	895.613	963.255	932.17	934.657	950.499	892.171	939.038	966.589	971.549	918.465	901.904	920.008	942.139	977.775	973.272	978.421	899.731	912.837	972.613	977.009	947.62	987.705	974.646	957.598	956.078	961.339	960.939	959.239
CRNtHa	2.55821	1.73983	6.1393	7.1156	8.57474	2.05218	8.00779	7.94993	8.25435	1.97833	3.65542	8.27077	3.06153	4.44126	7.24921	9.89373	6.48336	7.86186	4.34673	2.50837	2.69253	1.85105	2.7086	9.97431	7.34661	2.5677	3.08103	1.42355	1.72649	2.87169	4.62647	7.71294	4.94993	2.75708	4.25146	5.22688	1.94347	27.111	3.70925	1.88688	3.46616	8.73616	2.89171	2.36956	1.19809	7.60918	7.07406	6.32628	4.26079
CRNtim	-896.751	923.94	929.894	933.741	863.22	955.23	-860.708	930.91	-879.242	-938.909	-868.084	-833.311	944.886	971.724	-797	-909.7	-918.527	904.868	-807.599	-735.046	-861.57	867.418	915.751	648.412	858.201	859.227	851.264	911.802	-741.952	-880.429	858.196	-975.435	-901.591	904.703	-931.389	925.507	882.609	864.381	835.587	678.236	883.179	-900.087	-899.279	854.646	964.195	916.442	795.598	-854.338	973.569
CRNtuNa	8.89091	1.28334	8.83248	4.955	7.19902	14.5381	4.47146	6.13054	9.22799	6.3175	10.0593	8.67958	2.93143	9.71978	13.1096	4.6138	4.71736	4.67734	4.69385	2.71416	3.35683	2.71671	5.61539	9.07497	11.5158	9.13407	9.09586	6.64168	8.32522	2.73083	4.13323	4.99771	1.6534	3.72599	6.13507	9.21382	4.9307	4.06515	12.1245	1.56846	8.4339	15.5529	2.78517	10.8362	5.2417	2.29456	7.52621	6.90145	2.46676
CRNtx	-896.954	920.804	927.129	-969.847	879.088	916.537	-824.866	939.157	-873.042	-954	-872.536	-850.907	944.923	-866.112	-788.416	-900.81	-929.852	914.808	-806.236	-721.687	-844.161	892.891	885.117	657.008	854.149	861.567	851.839	910.643	-744.458	-897.089	834.447	-976.231	-910.299	858.321	-943.607	880.728	743.977	854.659	840.353	664.351	879.747	-960.34	-886.79	858.926	921.368	904.24	794.653	-884.397	969.918
CRTSLtr	########	########	########	########	########	########	########	########	########	########	########	########	########	########	########	########	########	########	########	########	########	########	########	########	########	########	########	########	########	########	########	########	########	########	########	########	########	########	########	########	########	########	########	########	########	########	########	########	########
CRVNCtr	-991.937	-994.15	-522.474	-989.421	-913.087	-961.773	-984.932	-990.492	-987.048	-986.684	-965.986	-883.068	-993.006	-983.018	-981.478	-903.727	-816.348	-985.426	-992.198	-982.972	-981.233	-983.627	-967.276	-985.596	-927.868	-990.345	-989.327	-987.765	-991.395	-995.048	-992.027	-984.192	-994.831	-955.008	-989.123	-993.463	-989.585	-905.653	-985.156	-911.734	-980.921	-968.496	-917.292	-994.531	-981.087	-989.147	-988.31	-991.717	-983.64
CSm	0.046805	0.037567	0.030818	0.033854	0.029217	0.023992	0.036688	0.014788	0.03219	0.031617	0.034323	0.02755	0.03204	0.037395	0.040121	0.027536	0.039394	0.033529	0.03633	0.012551	0.039188	0.021414	0.031514	0.011185	0.029989	0.028265	0.039263	0.035513	0.035632	0.020884	0.031033	0.036129	0.027997	0.030985	0.035285	0.031457	0.033698	0.024319	0.012516	0.012831	0.028879	0.011378	0.012786	0.029266	0.045873	0.03657	0.00911	0.028296	0.010231
CSNAT2m	0.018089	0.012375	0.003479	0.008205	0.005727	0.008698	0.007055	0.018023	0.005665	0.023309	0.010747	0.014921	0.006724	0.026502	0.015906	0.002555	0.010014	0.032993	0.016395	0.004439	0.005268	0.005549	0.003238	0.003883	0.005109	0.004009	0.025652	0.018811	0.00786	0.030265	0.005145	0.011099	0.012203	0.005353	0.002643	0.010518	0.014321	0.074849	0.011384	0.00345	0.003536	0.011189	0.012643	0.007788	0.003453	0.00514	0.012114	0.003333	0.034413
CSNAT3x	0.018089	0.012375	0.003479	0.008205	0.005727	0.008698	0.007055	0.018023	0.005665	0.023309	0.010747	0.014921	0.006724	0.026502	0.015906	0.002555	0.010014	0.032993	0.016395	0.004439	0.005268	0.005549	0.003238	0.003883	0.005109	0.004009	0.025652	0.018811	0.00786	0.030265	0.005145	0.011099	0.012203	0.005353	0.002643	0.010518	0.014321	0.074849	0.011384	0.00345	0.003536	0.011189	0.012643	0.007788	0.003453	0.00514	0.012114	0.003333	0.034413
CSNATer	0.103856	-0.10565	-0.27407	0.000994	-0.66569	0.030274	-0.051	-0.15821	-0.07338	0.137462	-0.55276	0.006248	0.10177	0.30073	-0.12276	-0.0267	-0.39561	0.174265	0.100038	-0.2999	-0.07991	-0.17976	0.107207	0.186357	-0.518	-0.06345	0.008171	0.240781	0.060298	0.042534	0.091128	-0.28733	-0.02054	0.376519	0.037175	-0.03961	-0.26616	-0.0051	-0.07222	-0.27861	-0.08885	-0.08256	-0.69377	-0.36927	0.02457	-0.19012	0.110919	0.054776	0.147721
CSNATm	-0.02847	-0.02208	-0.04278	-0.04651	-0.02115	-0.02295	-0.03035	-0.01426	-0.01468	-0.03937	-0.03651	-0.04002	-0.02485	-0.02512	-0.038	-0.02977	-0.03288	-0.03903	-0.05338	-0.02607	-0.03461	-0.03865	-0.03668	-0.02616	-0.02815	-0.03515	-0.04298	-0.02667	-0.02549	-0.01656	-0.03168	-0.04377	-0.05325	-0.05109	-0.04244	-0.03929	-0.05641	-0.03075	-0.07412	-0.01624	-0.02666	-0.02067	-0.03338	-0.02268	-0.02896	-0.03252	-0.03666	-0.03667	-0.02633
CSNATp	-0.31549	0.145889	-0.01111	-0.10796	0.18937	-0.0416	0.027366	0.14768	0.065141	0.251437	-0.02	0.024262	-0.27039	0.034392	-0.0138	-0.03642	0.362482	-0.11752	-0.18953	0.217097	0.290423	0.112956	0.093931	-0.13041	0.033378	-0.00111	0.414014	-0.12951	-0.19988	0.034023	-0.55376	0.131887	-0.28288	-0.42099	0.088401	0.118742	0.196504	0.079103	-0.13642	0.217617	0.121448	-0.00522	0.279209	0.153865	0.016381	0.165963	-0.11301	-0.01509	0.022649
CSNATr	0.183161	-0.06232	0.242398	0.060456	0.455169	-0.01163	-0.00672	-0.00373	-0.00644	-0.42826	0.536256	-0.07053	0.143772	-0.36024	0.098553	0.033357	0.000256	-0.09578	0.036108	0.056729	-0.24512	0.028159	-0.23782	-0.0821	0.456473	0.029405	-0.46517	-0.13794	0.114091	-0.09311	0.430945	0.111671	0.250172	-0.00662	-0.16802	-0.11842	0.013237	-0.10475	0.134518	0.044754	-0.05926	0.0671	0.381183	0.192728	-0.06991	-0.00836	-0.03457	-0.07637	-0.1967
CYSALANaEx	39.6458	2.4079	46.3761	23.9801	3.63751	4.56525	12.4315	2.06852	19.3528	1.61228	40.0421	8.75019	30.6253	84.7581	18.7287	8.91634	35.5174	140.461	37.4192	3.37823	5.67015	26.3422	2.94706	60.238	14.4354	109.615	15.1514	103.607	30.1344	42.2932	35.227	3.80552	4.02089	39.2221	3.64513	11.1836	41.54	16.1344	16.8343	9.68138	17.0569	4.88602	37.3177	18.3156	19.0409	53.0257	13.6849	55.0045	8.77054
CYSASNNaEx	223.48	31.6563	26.889	4.8915	194.606	31.1436	8.04076	33.43	9.19749	19.127	77.5823	33.2941	85.7002	113.972	20.4417	24.5276	26.5247	402.909	188.43	17.2053	45.7518	166.805	10.7969	214.635	33.6768	18.5123	81.6655	53.5249	142.913	149.606	150.42	53.0871	108.889	183.167	27.9661	23.1015	12.3478	43.7089	205.267	33.4707	91.1067	28.0959	81.5663	19.5256	95.082	39.3768	70.9015	142.073	31.5611
CYSGLNNaEx	92.3508	26.1446	5.96754	7.66075	7.42232	20.463	10.7041	35.0455	17.3851	26.5825	3.12809	91.6856	16.8418	88.5786	4.64955	22.8651	5.13656	26.8907	177.926	6.14564	17.6778	67.061	11.8867	82.819	25.0574	74.4152	36.967	42.5893	79.4962	41.3686	62.2925	48.7764	42.9014	33.1383	49.2618	69.2813	6.21771	16.2057	40.8737	9.72588	75.3164	39.2318	43.3752	9.97845	33.6349	42.7205	35.972	82.4552	447.563
CYSGLUexR	-915.755	-917.415	-945.938	-972.555	-930.212	-932.734	-962.426	-832.636	-858.197	-580.463	-973.508	-929.875	-908.378	-960.75	-987.275	-976.455	-942.221	-716.669	-957.462	-963.01	-905.692	-910.321	-858.511	-698.935	-962.005	-943.358	-545.762	-886.639	-749.849	-948.753	-936.238	-760.923	-892.391	-954.156	-874.022	-754.984	-992.229	-797.964	-919.655	-983.405	-410.818	-920.322	-935.157	-959.516	-424.305	-849.501	-888.395	-961.086	-858.563
CYSGLYexR	457.238	490.759	349.022	178.599	347.118	-58.68	376.507	-45.3582	274.086	502.236	282.208	211.932	95.0656	250.574	247.062	242.83	388.963	230.262	278.535	193.668	354.275	444.563	412.515	377.469	205.564	399.308	196.199	159.037	276.251	-64.4425	329.527	144.543	396.748	494.56	395.125	388.096	447.475	36.1535	168.919	403.319	570.28	-102.691	563.674	225.923	425.482	315.421	566.906	276.951	725.919
CYSSERNaEx	16.9692	66.3279	8.96763	134.126	8.9744	72.8542	24.7583	27.9611	55.8367	59.2381	34.2	33.5718	3.71889	31.1692	38.8184	89.0011	94.7691	16.6813	12.2374	65.0703	9.24129	62.7473	39.1223	19.4763	45.9306	7.92936	55.0846	8.90289	20.9496	69.9658	14.9853	25.0614	120.662	41.7729	83.2521	70.4419	21.7378	35.901	13.6655	82.2216	204.536	52.827	41.675	24.2169	8.6618	2.67144	228.584	18.6287	61.2591
CYSt4	354.135	70.2563	75.0422	23.2523	30.6061	161.406	53.3797	185.059	393.168	110.354	346.78	307.062	131.458	58.132	79.6242	148.889	176.774	29.6737	13.848	58.8403	33.0479	375.562	129.243	467.92	299.332	33.2966	79.1994	226.75	50.922	98.2051	338.757	142.231	56.8651	545.247	62.2182	20.4456	64.8547	232.164	290.829	468.272	225.745	290.878	25.8258	490.813	19.9793	201.689	231.077	48.9252	53.6812
CYStec	914.843	964.399	920.208	932.363	843.069	698.022	916.667	940.785	776.926	892.364	485.791	763.43	873.516	908.285	875.814	690.357	904.34	825.28	806.869	723.074	907.684	978.489	794.655	725.902	933.238	772.19	958.393	648.514	695.886	788.235	953.239	763.505	985.165	904.013	909.578	816.486	865.119	659.286	981.47	953.64	922.781	778.181	860.105	867.862	937.12	794.168	866.048	847.989	877.247
CYSTHRNaEx	69.8761	103.133	100.67	99.4402	311.81	61.3513	60.9195	178.367	144.762	190.711	149.222	93.1457	47.2872	66.3427	61.797	166.147	321.653	331.916	92.6302	93.1828	78.3556	42.9711	49.4004	89.4051	459.878	108.1	143.895	28.1936	45.3345	178.073	94.041	83.9918	49.264	425.757	142.619	70.9417	115.997	192.271	124.219	114.112	211.129	53.8435	34.4338	205.269	159.837	60.5699	165.609	54.4401	133.352
CYTD	3.24e-06	1.52e-06	1.27e-06	3.83e-06	2.71e-05	1.74e-06	1.47e-06	5.25e-06	1.32e-05	1.05e-06	1.3e-05	7.65e-06	1.95e-05	1.06e-06	2.79e-05	4.25e-06	8.76e-06	1.99e-06	2.73e-05	6.53e-06	3.05e-06	5.51e-06	1.12e-05	3.07e-05	3.63e-06	1.64e-05	5.63e-06	3.65e-05	2.08e-05	2.42e-06	4.61e-06	3.23e-06	1.18e-05	1.77e-06	2.59e-06	1.06e-06	3.43e-06	3.16e-06	1.15e-06	9.98e-06	1.36e-06	2.23e-05	1.11e-05	4.17e-06	3.18e-05	4.59e-07	2.25e-06	2.17e-05	1.58e-05
CYTDn	2.03e-06	4.56e-06	5.21e-06	5.34e-06	2.98e-05	2.48e-06	2.95e-06	6.86e-06	6.2e-06	8.27e-06	1.41e-06	1.27e-05	8.2e-06	8.12e-06	4.19e-06	4.02e-06	1.27e-05	2.35e-06	1.97e-06	1.69e-05	4.55e-06	4.76e-06	2.42e-05	1.01e-05	2.12e-05	2.56e-06	1.93e-05	1.36e-05	4.18e-06	1.34e-05	8.1e-06	2.82e-06	1.48e-05	2.86e-06	2.6e-06	9.82e-06	1.08e-05	3.27e-06	9.67e-06	6.23e-06	3.32e-05	3.32e-06	4.51e-06	1.03e-05	1.35e-05	4.42e-07	1.37e-05	2.25e-06	1.89e-06
CYTDt	985.63	984.712	958.384	982.946	963.514	978.186	965.898	936.975	975.525	983.102	963.833	978.315	964.039	972.718	975.781	975.829	888.777	940.511	981.622	985.548	967.326	980.787	944.964	965.992	921.142	983.379	965.758	975.7	974.962	974.856	980.106	958.173	988.53	988.04	980.907	983.339	984.879	971.653	980.046	975.912	970.058	980.551	973.268	983.328	983.588	985.194	978.178	988.866	981.183
CYTDt4	2.26931	2.98203	12.8098	1.6452	11.3933	4.03236	8.19087	6.04638	8.0246	3.2223	9.45653	2.11961	2.00447	2.05845	4.03806	4.6731	2.78449	3.20525	4.29007	6.97086	3.05544	3.12692	3.41448	3.74084	14.6623	2.40891	6.3899	6.75091	2.50595	5.85035	5.80556	3.16845	4.99226	8.06693	6.50486	0.946819	2.58835	3.07352	7.37576	4.05599	1.86004	2.67521	8.73487	5.46786	2.46809	5.30791	7.81142	1.10275	7.45271
CYTDtl	3.93e-05	3.33e-05	9.62e-05	5.14e-05	6.48e-05	0.00011	4.84e-05	8.6e-05	4.37e-05	9.03e-05	9.94e-05	4.42e-05	5.19e-05	2.37e-05	4.32e-05	5.89e-05	4.17e-05	2.38e-05	3.64e-05	0.000117	6.38e-05	2.95e-05	2.38e-05	1.71e-05	4.49e-05	4.87e-05	3.07e-05	3.95e-05	6.78e-05	1.34e-05	6.39e-05	2.45e-05	5.07e-05	6.06e-05	1.38e-05	2.45e-05	2.06e-05	3.93e-05	1.87e-05	3.48e-05	5.52e-05	2.9e-05	5.04e-05	0.000106	6.14e-05	3.81e-05	7.08e-05	0.000156	2.64e-05
CYTDtn	2.03e-06	4.56e-06	5.21e-06	5.34e-06	2.98e-05	2.48e-06	2.95e-06	6.86e-06	6.2e-06	8.27e-06	1.41e-06	1.27e-05	8.2e-06	8.12e-06	4.19e-06	4.02e-06	1.27e-05	2.35e-06	1.97e-06	1.69e-05	4.55e-06	4.76e-06	2.42e-05	1.01e-05	2.12e-05	2.56e-06	1.93e-05	1.36e-05	4.18e-06	1.34e-05	8.1e-06	2.82e-06	1.48e-05	2.86e-06	2.6e-06	9.82e-06	1.08e-05	3.27e-06	9.67e-06	6.23e-06	3.32e-05	3.32e-06	4.51e-06	1.03e-05	1.35e-05	4.42e-07	1.37e-05	2.25e-06	1.89e-06
CYTK10	-0.13513	-2.05355	1.96214	2.08697	-0.15262	0.329873	-0.1271	-0.89546	-1.48748	-1.28185	-0.25511	0.315623	0.244601	0.979347	-2.34163	0.023257	-0.55632	1.57427	-1.90377	-1.43241	-0.29976	-0.9697	-0.2983	0.081721	2.22003	1.49389	2.08441	-2.41184	-0.66968	0.087335	1.27744	-0.78621	-0.97795	-0.50089	1.53031	0.694945	1.39636	-1.41188	-0.88528	0.56741	-0.66304	-1.113	-1.49235	-1.99655	0.620143	-0.7657	-1.69018	-2.43725	-2.47134
CYTK10n	-1.56492	1.07176	1.04997	-1.46738	-0.28989	-2.46587	-0.08694	0.828153	-1.24777	0.77264	0.839941	-1.56218	0.375305	-1.40291	0.504567	-0.94408	-0.48153	-1.81829	-2.66734	1.64676	-0.24102	-2.6566	-2.98039	-2	-0.65628	-0.39064	-0.28108	-3.75244	-0.79236	-1.50958	-2.66797	-2.4168	0.828962	-1.99194	0.538283	-2.06332	0.115711	-1.62546	-0.35938	-0.55945	-3.17145	-2.53305	0.780119	-1.52532	-1.98873	-1.06497	-2.54125	-2.2482	0.349076
CYTK11	0.649996	-0.13486	0.16198	2.45317	-1.39123	0.019498	2.20054	0.212465	-0.49273	-0.53127	-0.13542	0.950033	2.38022	-0.48523	-1.02986	0.115953	-0.00078	1.26545	1.49338	-1.02664	0.307498	1.4888	0.85445	1.6104	0.549312	0.897516	1.20894	0.100279	2.70878	1.48378	0.551475	1.3186	2.07138	1.02042	0.936406	1.7075	1.37262	-0.09201	-0.4791	0.58439	1.75242	1.89865	-0.86808	-0.05742	0.835394	-1.40789	0.549789	-1.69714	0.839358
CYTK11n	0.327104	2.1365	-1.25193	0.218152	-0.10376	-0.05802	1.43488	2.62468	0.40862	2.12472	0.221672	-0.47693	1.07406	1.59519	1.25285	0.346578	0.198089	-0.28051	0.285183	3.055	-0.01172	-0.76413	0.117373	1.2051	1.10703	2.29705	1.05341	0.973772	-1.06863	2.76026	-2.23037	-0.6313	1.44173	-0.46806	1.53773	0.642851	-0.46329	0.272154	0.167229	-0.081	-0.15521	-0.09482	1.27143	1.1956	0.129064	0.586922	-0.09836	-0.2616	0.470056
CYTK12	2.28973	2.98897	2.23592	2.48739	3.46597	3.34276	3.21977	3.37736	3.67717	3.20559	4.17781	2.4932	3.25443	3.43929	3.84604	2.53373	2.59934	1.64225	2.70137	3.51821	1.67991	2.84037	2.0268	2.38188	2.83365	3.3035	2.93732	3.97358	3.61053	5.00364	3.4423	2.78388	4.31729	1.94766	2.10149	3.09363	3.06523	2.45625	3.90108	1.90888	3.51399	2.12128	4.63124	3.5041	2.89436	2.56388	3.06694	5.89866	4.87813
CYTK12n	0.149343	3.12683	0.740518	-0.11762	-0.21876	-0.31054	3.23614	3.40605	-1.70512	3.42206	4.3593	0.277169	3.30426	3.42086	3.88804	-0.20439	-0.93191	0.423434	-1.84676	3.5457	-0.35866	-1.03729	-2.66558	-1.18128	-1.37437	3.32793	3.00521	-2.4064	3.69053	5.02883	3.44162	-1.0619	4.76459	0.603429	2.14109	-0.86276	3.71233	-0.78921	3.98102	0.390117	-1.89209	-0.05192	4.66263	-0.25515	-0.11329	2.5848	-1.75342	6.05659	4.87655
CYTK13	-1.29846	-1.84339	-1.67109	-1.83335	-1.44083	-0.7271	-2.62251	-2.00685	0.734818	-2.39612	-2.10131	-0.58297	-2.37644	-2.29356	-1.93261	-1.1894	0.315525	-1.20326	-1.09391	-1.54071	-0.28606	-1.66074	1.21101	-1.96214	-2.52003	-2.01176	-1.91	-3.79256	-2.91033	-2.86546	-2.52445	-0.95804	-3.42025	-1.6412	-1.35599	-2.03984	-0.91526	-0.28523	-1.63904	-1.23984	-1.75164	-1.91578	-2.59581	-2.3216	-2.41562	-2.23523	-2.93724	-3.76621	-4.32923
CYTK13n	-2.2648	-0.59896	-1.83349	-1.57994	-1.71123	-2.34892	0.965331	0.641838	-1.97655	0.733182	1.18952	-1.07639	-0.1708	-0.74429	1.61286	-1.91294	-1.48382	-1.49876	0.473855	0.78837	-0.70883	0.314984	-2.04581	-1.79908	-1.26601	-3.17214	-0.06707	-3.65962	0.292021	-0.771	-2.97615	-0.11616	1.38843	-1.70153	-1.65259	-1.28761	0.217074	-0.82007	0.795584	-1.01153	0.182705	-0.45593	1.22527	-2.56105	-0.73458	-1.18276	-1.42814	0.726711	2.17158
CYTK14	-1.22143	0.532872	-0.19271	-1.02011	2.79485	-0.12309	-0.55818	0.748548	-0.13993	2.76374	2.11245	-0.47343	-3.19354	-0.85094	2.08317	1.15343	-0.72262	-1.54296	-1.79709	1.71382	-0.09751	-1.27512	-0.86672	-1.43263	2.25319	-2.31101	-2.67246	-0.24452	-0.97027	-2.42877	0.176432	-0.61064	-0.56422	-1.60223	-1.34241	-0.8209	-1.7883	0.141918	0.600349	0.641802	-1.02341	-0.14827	0.859507	1.87501	1.46739	1.2775	0.283227	-1.25497	1.43552
CYTK14n	-1.66119	-0.15432	-1.14678	-1.26361	-1.81785	-1.35411	0.281653	-0.27117	-0.87636	-0.06916	0.64312	-1.51808	-0.1333	-2.51815	0.319549	-1.44496	-1.40214	-1.8835	-2.47478	-1.54867	-1.10249	-2.46099	0.296499	-1.99846	-1.73543	-1.40385	-1.26436	-3.13482	-2.97606	-3.47536	-2.29443	-1.52747	-0.33481	-1.56853	-0.15618	-2.10824	0.371987	-1.75952	-1.55745	-1.52349	-2.69344	-2.58797	-0.84158	-2.65548	-2.39254	-2.12338	-0.75427	-3.07031	-3.03395
CYTK1n	2.31153	-2.28717	2.4948	2.53473	3.54538	3.41261	-1.9661	-2.97676	3.93256	-2.33465	-1.17943	2.53355	-2.9251	-2.16391	-2.88235	2.61877	2.74703	1.98905	2.7747	-1.97101	1.76732	2.85519	3.71701	2.44902	3.13167	-0.55565	-2.39057	4.1469	-1.85877	-0.49189	-0.92548	2.9107	-4.37394	2.01711	-1.09854	3.08252	-0.81789	2.48724	-3.44755	1.92627	3.56862	2.98418	-3.9615	3.64331	2.77348	-2.17996	3.09597	-4.9788	-3.92554
CYTK2n	2.33608	-1.32765	2.45455	2.4726	3.45702	3.28862	-1.5461	-2.21256	3.96382	-1.45596	-1.99277	2.56798	-2.42099	-0.45333	-1.61931	2.67475	2.75087	1.95887	2.73586	0.57791	1.78203	2.8988	3.67917	2.43785	3.09877	-0.52328	-1.48847	4.11584	-1.67707	-2.24838	1.24988	2.84981	-3.00476	1.96234	-0.76272	3.05948	-0.55014	2.55353	-2.86695	1.90109	3.58969	2.9202	-2.87678	3.65944	2.87721	-0.05799	3.08959	-2.88903	-3.3631
CYTK3n	-1.22124	-1.46974	-1.48123	-2.24279	-3.17251	-2.6073	-1.68931	-2.44909	-3.7802	-2.3796	-1.11856	-2.33471	-1.48345	-1.66038	-2.26487	-2.13743	-1.85063	-0.71283	-1.99245	-3.35519	-1.36812	-1.839	-3.10118	-1.08036	-2.93943	-1.11962	-1.57226	0.037161	0.431967	0.987092	0.018664	-2.4132	-2.02534	-0.83237	-1.05936	-2.55553	0.206263	-2.02122	-1.44096	-1.61025	-2.62434	-2.69816	-1.70879	-3.16306	-2.71861	-0.98103	-2.09196	-0.72236	-1.56238
CYTK4n	2.33886	-1.7101	2.52175	2.51409	3.56829	3.3941	-2.6777	-1.73519	3.97456	-2.37216	-3.29967	2.56252	-0.16758	0.362976	-3.18508	2.68361	2.72189	1.99253	2.81978	-3.0572	1.77211	2.89072	3.7246	2.41473	3.10724	0.597684	0.337272	4.08243	1.31283	-2.27516	2.79511	2.90283	-2.23043	2.00557	-0.04609	3.11686	-3.4872	2.56803	0.929303	1.94133	3.59988	2.96925	-1.72987	3.78667	2.95471	1.17922	3.04182	0.167021	0.448157
CYTK5	-0.41132	-1.53554	-0.52588	-2.08485	-3.4283	-2.50794	-2.23846	-2.32054	-3.70567	-3.038	-4.04597	-2.37812	-0.06386	0.208838	-2.96095	-2.60517	-2.17097	-0.15506	-1.29353	-2.66707	-1.59945	-1.38693	-3.17613	-0.49895	-3.09992	0.121329	0.488962	-0.03913	-2.42956	-1.16753	-1.64189	-2.51088	-2.33575	0.357913	-0.24795	-1.92023	-1.73793	-2.21471	-2.35099	-1.89775	-2.49243	-1.94943	-2.02721	-2.99389	-2.77977	-0.19633	-0.96173	0.833623	-2.81345
CYTK5n	2.33828	3.13303	2.46613	2.52236	3.53024	3.41691	3.25238	3.4002	3.85579	3.41211	4.29358	2.52701	3.30591	3.42411	3.87624	2.63488	2.73195	2.00494	2.76007	3.58689	1.79313	2.90186	3.71687	2.41504	3.14506	3.38054	2.99554	4.14765	3.6661	5.02906	3.36294	2.90395	4.65087	2.02468	2.07751	3.1148	3.75992	2.52575	3.96752	1.90058	3.58782	2.95245	4.65688	3.66028	2.93467	2.59542	3.0246	5.98421	4.86754
CYTK6	2.28473	2.86964	2.50949	2.52744	3.57568	3.44061	3.06056	3.17448	3.91961	3.03322	4.2213	2.48849	3.24974	3.3779	3.47614	2.63631	2.76056	1.87046	2.79886	2.69976	1.77943	2.78724	3.64375	2.44697	3.10295	1.92798	2.73788	3.98195	3.36062	4.93901	2.55286	2.73712	4.07177	2.07566	2.03616	3.12357	3.64364	2.55932	2.15548	1.93075	3.59802	3.00662	4.15046	3.67262	2.7252	2.38961	3.1221	5.84291	4.54307
CYTK6n	-0.04278	-0.57978	-0.8952	-2.40072	-3.08264	-2.89844	-1.19038	0.013765	-3.9202	-0.93492	-2.07771	-1.8428	0.928444	-1.02627	-1.32918	-2.47401	-2.66251	-1.14589	0.682792	-2.30313	-1.58272	-1.59493	-3.23204	0.343334	-2.94654	-0.46209	-1.02412	1.72223	1.29508	-1.37081	-0.65952	-2.14521	0.229023	-1.12214	-0.90863	-2.36312	-2.8743	-2.10047	1.12803	-1.8659	-2.11038	-2.00249	-0.23731	-3.20797	-2.18254	0.552475	-2.14207	0.844511	0.016621
CYTK7	0.793164	0.806296	-1.0763	-1.7641	1.2684	-2.55071	-0.55198	1.20352	-1.51759	1.9895	-0.86542	-1.16533	-1.75115	0.903314	2.15957	0.199881	-0.7062	-1.63387	-0.05127	2.34353	0.228545	0.573372	-1.18722	0.834549	-1.40901	-0.99201	-2.29937	2.77236	0.769096	1.41113	0.590963	0.294772	1.33868	0.68453	-1.69461	-0.92538	-2.96657	-0.46191	2.67241	-0.29683	0.191616	-0.85814	0.60188	2.75156	0.677889	1.99829	0.385962	3.0551	3.83409
CYTK7n	0.22571	1.20986	-2.12615	-1.22758	-2.94297	-1.60238	-1.08421	-0.05169	-3.37178	-0.23137	-2.61905	-1.51899	0.352041	0.013037	0.550295	-1.04466	-2.12767	0.619595	-0.71907	0.746097	-1.28604	-0.91992	-3.22645	-0.89784	-2.21042	-0.83808	0.381139	-2.05134	-2.37072	-1.6518	0.730236	-1.34349	0.119683	0.549753	0.64384	-1.33521	-1.36201	-1.32199	0.20541	-0.98419	-1.81345	-0.51374	0.215373	-0.54448	-0.85086	-1.27439	-1.62112	0.3736	-1.13144
CYTK8	-1.99935	-0.56498	-2.04406	-2.06544	-2.98261	0.310852	-0.78261	-1.90515	0.448716	-2.47028	-1.23156	-1.0828	-1.47438	-2.76389	-1.53227	-2.52038	-0.41561	-1.35947	0.339418	-2.31503	-0.67203	-0.63219	0.254184	-1.71526	-3.09382	-1.34229	-1.56669	-1.44426	-0.60709	-3.26268	-2.32972	-0.82703	-2.44822	-1.51111	-0.93973	-2.1389	-1.05574	-0.00422	-0.57812	-1.68767	-1.30111	-0.1583	-1.37213	-2.52125	-2.77973	-1.96037	-0.40617	-3.334	-2.62415
CYTK8n	-1.87063	-0.90705	-2.36864	0.379713	-2.34779	0.119618	0.586784	-0.09857	-0.42924	0.16516	-0.20405	-0.71405	-0.97586	0.885934	0.402076	-0.55438	0.18831	-0.54595	-0.92358	0.336912	0.28867	0.78795	1.05783	-1.82613	-1.87383	-1.31661	0.527759	-3.43343	-1.03566	-0.93128	-2.34285	0.632549	-0.332	-0.69706	-0.41238	0.815087	1.45058	0.695462	-1.11516	-0.32612	1.53272	0.540351	-0.14682	-0.82727	0.071997	0.516368	0.315391	-0.27013	-0.736
CYTK9	-0.94307	-1.05693	-1.35079	-0.78438	-1.70848	-1.52933	-1.59844	-1.57521	-1.36283	-1.27005	-1.86876	-0.55547	-0.26838	-2.49565	-1.76149	-0.33843	-1.08203	-0.45099	-1.18286	-1.29123	-1.03559	-1.75492	-2.41208	-1.64231	-0.81979	-1.08719	-0.95583	-2.8979	-2.85237	-3.17201	-2.0912	-1.41798	-1.9839	-0.74785	-0.9318	-0.75383	-1.01728	-0.67696	-3.36202	-0.50827	-1.8251	-0.87368	-1.88491	-1.90598	-1.24296	-1.66091	-1.40594	-3.12622	-3.27934
CYTK9n	-1.3972	-1.64065	-0.62091	-0.34113	1.58765	0.017543	0.488475	-1.11509	1.18064	-0.84898	0.94671	0.577458	-1.06074	0.270009	-1.12165	-0.23653	-0.39559	-1.10345	-1.90757	-2.04251	-0.73934	-1.37355	0.94716	-0.48343	1.41033	0.182541	-0.20867	-0.77958	1.09633	0.926305	2.50264	-0.5417	-1.12259	-0.78041	-0.84007	-1.25077	-0.27202	-0.66054	-0.37886	-0.09119	-1.59388	-1.42771	-1.30675	-1.19855	-0.75802	0.855053	-0.13153	0.294803	0.559743
D_3AIBt	4.75e-05	2.87e-05	3.33e-05	3.38e-05	2.99e-05	5.67e-05	3.24e-05	7.97e-05	2.16e-05	4.24e-05	2.79e-05	2.14e-05	2.88e-05	2.72e-05	3.87e-05	4.23e-05	3.3e-05	2.7e-05	2.2e-05	0.00013	2.74e-05	0.000107	2.95e-05	8.38e-05	2.63e-05	2e-05	4.35e-05	2.89e-05	8.06e-05	0.000102	1.76e-05	4.71e-05	2.17e-05	1.55e-05	3.17e-05	4.77e-05	3.27e-05	9.54e-05	0.000127	0.000115	2.19e-05	0.000213	9.44e-05	2.68e-05	2.67e-05	7.09e-05	0.000202	2.42e-05	7.47e-05
DADA	3.48e-05	0.000262	6.74e-05	7.77e-05	0.000206	5.47e-05	0.000178	6.96e-05	9.35e-05	9.6e-05	0.000116	5.04e-05	0.000196	5.1e-05	7.23e-05	8.92e-05	3.91e-05	0.000114	2.44e-05	8.49e-05	9.08e-05	2.65e-05	7.74e-05	0.000134	6.83e-05	0.000176	8.73e-05	6.32e-05	5.99e-05	0.000544	4.33e-05	0.000135	0.000145	4.97e-05	0.000137	8.94e-05	0.000145	5.85e-05	5.54e-05	3.68e-05	3.15e-05	0.000188	5.91e-05	0.000128	8.75e-05	0.000326	4.27e-05	9.8e-05	0.000174
DADAe	8.64e-05	8.28e-05	8.37e-05	0.000185	0.000146	0.000204	5.11e-05	9.11e-05	0.000105	6.41e-05	0.000217	8.78e-05	6.42e-05	8.5e-05	0.000409	2.13e-05	0.000132	0.000112	5.47e-05	0.000159	0.000117	0.000119	0.000208	0.000235	7.06e-05	6.16e-05	4.62e-05	5.52e-05	6.41e-05	9.74e-05	3.82e-05	0.000215	0.000412	4.91e-05	0.000137	0.000101	5.68e-05	6.56e-05	0.000115	6.8e-05	0.000186	4.46e-05	8.8e-05	9e-05	0.000193	4.04e-05	5.27e-05	6.47e-05	0.000146
DADNK	8.9e-05	0.000209	0.000223	0.000186	0.00027	0.000122	0.000137	0.000129	0.000133	0.000238	0.00028	0.000266	0.000139	0.000179	0.000139	0.000167	0.000456	0.000175	0.000323	0.000507	0.000155	0.000136	0.00012	0.000246	0.000175	0.00022	0.000115	0.000285	0.000192	0.000162	0.000121	0.000209	0.000189	0.000156	0.000156	0.00014	0.000133	0.000229	0.000223	0.00026	0.000291	0.000435	0.000229	0.000172	0.000391	0.000654	0.000259	0.000228	0.000163
DADNt4	-16.7979	-6.83967	-8.31564	-12.5167	-22.1508	-17.4251	-17.6122	-13.6548	-13.5698	-15.5418	-13.1552	-12.3423	-8.04549	-9.38224	-16.766	-11.7242	-9.72945	-14.2203	-12.109	-13.0441	-6.63345	-7.489	-10.9069	-13.5247	-26.1451	-5.58784	-12.9264	-7.7899	-15.4614	-14.7966	-5.32004	-18.4631	-13.4238	-7.57589	-20.4994	-21.2241	-13.7282	-12.4456	-13.9274	-10.2274	-30.0769	-30.0115	-12.0598	-75.3669	-9.04355	-12.6573	-29.1131	-14.1282	-6.78973
DAGK_hs	3.91e-07	3.53e-06	1.21e-06	1.47e-06	2.4e-06	1.44e-06	1.83e-06	4.58e-07	7.03e-07	1.74e-06	1.43e-06	1.61e-06	6.03e-06	1.23e-06	3.68e-06	1.67e-06	1.08e-06	2.82e-06	6.61e-06	5.6e-06	4.68e-07	1.89e-06	8.43e-07	1.25e-06	1.86e-06	6.41e-06	2.08e-06	1.59e-06	4.25e-06	9.73e-07	5.83e-07	1.6e-06	1.56e-06	7.8e-07	2.67e-06	1.16e-06	1.4e-06	1.19e-06	2.75e-06	2.93e-07	5.52e-07	6.61e-06	4.6e-06	2.13e-06	6.78e-07	2.09e-06	2.7e-06	7.28e-07	1.67e-06
DAGKn_hs	8.84e-07	1.42e-06	1.74e-06	6.58e-07	1.37e-06	2.49e-06	2.65e-06	4.98e-07	2.86e-07	4.42e-07	1.56e-06	7.49e-07	1.09e-06	1.02e-05	7.74e-07	3.09e-07	1.75e-06	5.3e-07	2.98e-06	6.05e-06	1.19e-06	9.66e-07	3.4e-07	1.56e-06	1.22e-06	1.23e-06	2.4e-06	2.97e-06	5.53e-06	2.47e-06	4.04e-07	1.24e-06	8.66e-07	2.07e-06	2.74e-06	3.42e-06	6.12e-07	1.37e-06	8.73e-07	1.02e-06	9.56e-07	4.63e-06	1.41e-06	2.87e-06	8.13e-07	3.26e-07	9.59e-06	1.69e-06	3.68e-06
DAGt	########	########	########	########	########	########	########	########	########	########	########	########	########	########	########	########	########	########	########	########	########	########	########	########	########	########	########	########	########	########	########	########	########	########	########	########	########	########	########	########	########	########	########	########	########	########	########	########	########
DALAt2r	823.42	353.447	114.05	146.418	439.262	546.558	196.322	924.478	636.234	743.2	788.375	646.211	857.212	936.592	448.083	766.25	772.477	99.9026	541.908	711.728	587.314	677.511	639.665	436.892	805.022	661.216	504.021	519.244	149.527	197.569	681.987	431.401	793.74	615.144	520.367	368.237	704.084	197.119	587.696	746.398	591.536	721.834	168.903	447.301	589.438	-367.735	855.254	879.039	-375.622
DASCBR	1.94e-06	5.49e-07	0.00022	3.53e-07	2.75e-07	0.000413	2.1e-07	6.75e-08	4.12e-07	8.34e-08	2.34e-07	8.73e-08	7.74e-08	3.89e-07	2.86e-07	1.21e-07	1.29e-06	2.15e-07	9.8e-08	3.2e-07	6.15e-07	2.05e-08	3.92e-07	1.27e-07	6.3e-07	1.32e-07	2.99e-07	4.45e-07	9.47e-08	1.14e-06	4.42e-08	4.96e-08	2.47e-07	9.28e-08	1.38e-07	6.2e-08	3.81e-07	3.13e-07	2.78e-07	1.01e-06	8.26e-07	8.83e-07	2.12e-07	6.48e-08	1.29e-06	6.68e-07	6.65e-06	5.77e-07	1.74e-07
DATPtn	5.35e-06	4.52e-06	4.91e-06	4.91e-06	1.94e-06	4.55e-06	1.35e-06	3.57e-06	3.92e-06	3.59e-06	3.3e-06	4.44e-06	3.66e-06	2.37e-06	2.63e-06	3.11e-06	3.78e-06	2.22e-06	3.52e-06	7.4e-06	9.83e-06	2.29e-06	5.12e-06	6.63e-06	1.24e-06	7.59e-06	3.61e-06	4.82e-06	8.94e-06	2.25e-06	2.29e-06	1.82e-06	2.18e-06	2.65e-06	3.59e-06	1.51e-06	5.14e-06	8.01e-06	1.17e-05	4.14e-06	2.33e-05	8.71e-06	6.82e-06	2e-05	6.07e-06	1.97e-06	1.87e-06	4.76e-06	3.02e-06
DCK1m	-4.33292	-4.27382	-4.36208	-6.01242	-7.07328	-6.24269	-5.40559	-2.74801	-6.2171	-6.15225	-4.70946	-5.84934	-6.44644	-5.38324	-6.38963	-5.74772	-7.72457	-4.80397	-6.25693	-5.82834	-2.99318	-1.4717	-5.21629	-5.98928	-7.31747	-6.89898	-6.09304	-6.24953	-6.72932	-3.01695	-7.60584	-5.35579	-8.58512	-8.41475	-7.26529	-4.61217	-5.71132	-3.42929	-4.73965	-1.7605	-7.55762	-9.19165	-4.67563	-7.08713	-5.10078	-3.53964	-6.32448	-6.24557	-6.43838
DCK1n	0.002977	0.001296	0.001901	8.07e-05	0.000481	0.001159	0.002648	0.002238	0.004444	0.001869	0.001463	0.000674	0.000939	0.00181	0.001779	0.001314	0.001081	-0.00113	0.000232	0.003357	0.002547	0.001398	0.00056	-0.00231	-0.00157	0.002383	0.001134	0.00417	0.002831	0.004416	0.002267	0.001694	-0.00065	-0.00104	0.000556	0.00255	0.002996	0.001672	0.004056	0.001928	0.004504	0.001537	0.001457	0.003501	0.001054	0.003399	0.00335	0.004479	0.00353
DCK2n	0.001183	0.00125	0.001493	0.000802	0.000716	0.002667	0.002246	0.002306	0.004331	0.00121	0.001151	0.000891	0.001272	0.001064	0.002247	0.003908	0.001265	0.00037	0.000459	0.002568	0.001769	0.001702	0.004515	0.000817	-0.00063	0.001386	0.002604	0.004187	0.002755	0.001871	0.002067	0.000913	5.97e-05	0.001898	0.001316	0.002504	0.004033	0.00203	0.003714	0.004343	0.002695	-0.00089	0.000847	0.003474	0.000907	0.002396	0.001921	0.002535	0.003386
DCSPTN1COAtx	-0.00057	-0.00143	-0.00071	-0.00052	-0.0005	-0.00059	-0.00067	-0.00052	-0.00052	-0.00057	-0.00067	-0.00065	-0.00057	-0.00067	-0.00063	-0.00109	-0.00111	-0.0007	-0.00079	-0.00202	-0.00085	-0.0003	-0.00074	-0.00035	-0.0005	-0.00078	-0.00091	-0.00053	-0.00083	-0.00053	-0.00044	-0.00076	-0.00069	-0.00051	-0.00125	-0.00072	-0.00076	-0.00063	-0.00035	-0.00023	-0.0009	-0.00027	-0.00034	-0.00124	-0.0005	-0.0007	-0.00048	-0.00039	-0.00052
DCSPTN1t	0.001041	0.000573	0.00053	0.000882	0.000733	0.001125	0.000837	0.000607	0.000715	0.000464	0.000907	0.000609	0.000557	0.000713	0.000949	0.000726	0.000667	0.000997	0.001254	0.000608	0.000543	0.000419	0.000467	0.00034	0.0006	0.00076	0.000499	0.000696	0.001938	0.000431	0.000411	0.00071	0.000545	0.0004	0.000628	0.000643	0.000828	0.001189	0.000782	0.000246	0.000513	0.000276	0.000262	0.000457	0.000371	0.00044	0.000649	0.000533	0.000423
DCTPtn	-0.00416	-0.00255	-0.00339	-0.00088	-0.0012	-0.00383	-0.00489	-0.00454	-0.00877	-0.00308	-0.00261	-0.00157	-0.00221	-0.00287	-0.00403	-0.00522	-0.00234	0.000762	-0.00069	-0.00592	-0.00432	-0.0031	-0.00507	0.001496	0.002197	-0.00377	-0.00374	-0.00836	-0.00559	-0.00629	-0.00433	-0.00261	0.000589	-0.00086	-0.00187	-0.00505	-0.00703	-0.0037	-0.00777	-0.00627	-0.0072	-0.00065	-0.0023	-0.00697	-0.00196	-0.00579	-0.00527	-0.00701	-0.00692
DCYTD	2.66127	2.74937	3.63661	3.57389	4.0306	5.15451	1.41171	1.52133	3.71779	2.49857	2.92146	2.44094	4.24015	3.26776	3.94732	3.60036	4.60371	2.51326	1.59069	4.70101	1.97103	0.720712	1.93066	3.18988	5.55712	3.75017	2.96085	3.79451	5.21581	1.06246	5.52693	3.38131	4.14674	5.88601	4.84939	2.44962	3.38258	2.12835	2.39863	0.63961	2.83268	6.50081	3.31251	5.19065	3.37058	2.55077	4.67477	3.05602	1.82681
DCYTDn	1.66535	1.51984	0.720127	2.43767	3.03902	1.08328	3.98813	1.22127	2.48511	3.64791	1.7836	3.40506	2.20309	2.11155	2.43646	2.13984	3.11823	2.29089	4.66547	1.11893	1.01583	0.746397	3.27807	2.80076	1.76211	3.14466	3.12973	2.44458	1.50633	1.94476	2.07321	1.96936	4.43788	2.5279	2.41458	2.15542	2.31958	1.2955	2.33046	1.11183	4.71656	2.68763	1.36001	1.88798	1.72685	0.980305	1.64231	3.1788	4.60198
DCYTt	-5.71243	-9.71	-10.4753	-10.3056	-11.4024	-17.0703	-7.36179	-11.6093	-4.64918	-13.9664	-4.69929	-4.99781	-6.84449	-12.7038	-16.9723	-19.1469	-19.5822	-9.4045	-17.4758	-13.0817	-19.7503	-6.99178	-9.10685	-26.7011	-17.9823	-12.3254	-25.5968	-21.2762	-5.56435	-23.2841	-7.28807	-23.7027	-7.61283	-2.91757	-10.8886	-9.10428	-6.07009	-13.5717	-21.1317	-13.7992	-24.7011	-13.4341	-23.0749	-9.17887	-7.39827	-7.82539	-21.1352	-3.73274	-9.23822
DDPGAm	0.032028	0.027615	0.024196	0.025467	0.023351	0.013297	0.027084	0.009104	0.024675	0.024397	0.025795	0.021893	0.024838	0.02727	0.028647	0.02225	0.028248	0.025279	0.026509	0.00592	0.028148	0.00848	0.024138	0.007179	0.023582	0.022895	0.028247	0.026297	0.026147	0.012114	0.024403	0.026449	0.022624	0.024201	0.026312	0.024233	0.025535	0.013936	0.007624	0.011058	0.023144	0.006879	0.006214	0.023284	0.031448	0.02299	0.007444	0.022887	0.006876
DESAT16_2	1.33e-06	4.55e-06	2.46e-06	8.38e-07	5.6e-06	6.8e-06	1.85e-06	5.67e-07	2.32e-06	5.84e-06	1.04e-06	1.82e-06	8.38e-06	1.78e-06	3.33e-06	1.96e-06	2.17e-06	3.18e-07	3.42e-07	3.89e-06	9.33e-07	3.77e-09	2e-06	1.31e-06	1.25e-05	4.31e-06	1.59e-06	5.46e-07	3.28e-06	9.02e-07	5.19e-06	1.74e-07	3.16e-08	1.41e-06	5.66e-07	8.84e-07	3.2e-06	3.98e-08	1.2e-06	7.67e-09	2.16e-06	3.58e-08	2.36e-06	3.61e-06	4.18e-08	6.28e-07	3.31e-06	2.21e-06	2.26e-06
DESAT18_3	3.21e-06	2.53e-06	2.48e-06	3.11e-06	6.8e-06	5.38e-06	3.04e-06	1.72e-06	1.21e-06	9.17e-07	3.07e-06	6.4e-06	5.84e-06	1.34e-06	9.62e-06	9.21e-07	4.45e-06	1.53e-06	1.88e-06	7.13e-07	1.47e-06	5.4e-07	6.28e-06	4.32e-06	1.15e-05	3.05e-06	6.7e-06	2.5e-07	9.05e-06	5.27e-06	1.35e-06	5.55e-07	7.74e-07	4.41e-06	6.83e-06	3.84e-06	9.8e-06	5.98e-07	1.24e-05	5.35e-07	1.22e-05	1.4e-06	4.14e-06	4.93e-06	7.85e-08	7.64e-07	3.17e-06	1.2e-06	8.5e-06
DESAT18_4	1.82e-06	1.38e-05	1.89e-06	3.5e-06	5.71e-06	6.9e-06	2.26e-06	1.48e-06	8.85e-07	2.47e-06	7.85e-07	1.39e-06	5.49e-06	6.35e-06	1.4e-06	7.46e-07	5.75e-06	1.44e-06	8.98e-07	1.27e-05	1.34e-06	1.86e-08	4.51e-06	1.07e-05	3.16e-06	2.15e-06	5.09e-06	8.48e-07	1.37e-05	5.41e-06	2.77e-06	9.01e-07	1.29e-07	1.04e-06	4.97e-07	2.92e-06	1e-05	7.56e-07	5.32e-06	8.99e-08	5.88e-06	1.53e-07	1.65e-06	2.88e-05	9.94e-08	1.49e-06	5.29e-06	1.41e-06	8.45e-06
DESAT18_7	2.43e-06	1.67e-05	5.15e-06	5.85e-06	8.63e-06	1.2e-05	3.12e-06	2.34e-06	1.81e-06	5.75e-06	1.14e-06	3.32e-06	7.97e-06	8.08e-06	2.12e-06	1.07e-06	7.1e-06	1.83e-06	1.26e-06	2.05e-05	1.63e-06	2.41e-08	5.82e-06	1.26e-05	1.3e-05	3e-06	6.43e-06	1.11e-06	1.66e-05	6.11e-06	4.41e-06	1.25e-06	2.31e-07	1.66e-06	1.2e-06	3.26e-06	1.24e-05	1.04e-06	7.08e-06	9.96e-08	8.15e-06	1.78e-07	2.65e-06	3.03e-05	1.67e-07	1.79e-06	7.38e-06	2.71e-06	1.28e-05
DGCHOLte	-620.523	-493.699	-327.031	-10.5004	-446.016	-324.109	-505.698	-642.392	-587.696	-264.782	-453.978	-397.143	-436.397	-311.288	-339.69	-698.41	-474.959	-371.265	-208.377	-264.663	-495.597	-595.681	-239.473	-405.589	-562.547	-487.063	-467.538	-373.403	-540.277	-268.405	-483.547	-383.919	-482.732	-4.53608	-10.2788	-6.16087	-406.947	-377.16	-390.257	-351.259	-643.689	-407.045	-403.731	-529.185	-402.285	-479.844	-257.591	-447.32	-603.214
DGK2m	3.68e-05	5.27e-05	5.64e-05	7.49e-05	0.000119	0.000127	9.87e-05	6.71e-05	0.000127	7.69e-05	0.000103	3.85e-05	7.41e-05	9.44e-05	9.04e-05	6.7e-05	9.96e-05	4.59e-05	0.000112	0.000114	5.35e-05	6.81e-05	0.000116	0.000103	5.87e-05	9.38e-05	0.000101	9.32e-05	0.000101	0.000119	6.18e-05	8.87e-05	0.000111	3.76e-05	7.01e-05	8.99e-05	9.75e-05	6.56e-05	8.8e-05	4.84e-05	5.02e-05	0.000135	5.62e-05	0.000117	9.92e-05	3.17e-05	8.88e-05	0.000106	8.37e-05
DGNSKm	0.000165	0.000206	0.00018	0.0001	0.000255	0.000221	0.000119	7.74e-05	0.0002	0.000177	0.000206	0.000188	0.000115	0.000112	0.000149	0.000191	0.000175	0.000151	0.000359	0.000228	8.11e-05	0.000109	0.000281	0.000231	0.000257	0.000127	0.00017	0.000227	0.00047	0.000237	0.000119	0.000195	0.000146	0.000105	0.000111	0.000136	0.000171	0.000355	0.000153	0.000124	0.000153	0.000299	9.58e-05	0.000255	0.00019	0.000827	0.000167	0.000151	0.000132
DGSNt	-8.99709	-39.3838	-19.0914	-8.6712	-106.818	-20.2687	-10.5881	-14.823	-30.1031	-21.4215	-5.91954	-12.6175	-15.0104	-9.47043	-10.4712	-11.4891	-8.59488	-5.51867	-9.83773	-10.0539	-20.2609	-53.9234	-18.5884	-36.8112	-16.5749	-13.4782	-26.7057	-20.9908	-5.61374	-18.4994	-12.0451	-38.8593	-7.31696	-13.7105	-5.3248	-21.0133	-23.1834	-16.9597	-6.35088	-8.75436	-53.4055	-40.6597	-17.5369	-18.3787	-8.23925	-18.8414	-13.578	-14.8638	-8.26643
DGSNtm	0.000165	0.000206	0.00018	0.0001	0.000255	0.000221	0.000119	7.74e-05	0.0002	0.000177	0.000206	0.000188	0.000115	0.000112	0.000149	0.000191	0.000175	0.000151	0.000359	0.000228	8.11e-05	0.000109	0.000281	0.000231	0.000257	0.000127	0.00017	0.000227	0.00047	0.000237	0.000119	0.000195	0.000146	0.000105	0.000111	0.000136	0.000171	0.000355	0.000153	0.000124	0.000153	0.000299	9.58e-05	0.000255	0.00019	0.000827	0.000167	0.000151	0.000132
DGTPtn	3.58e-06	5.7e-06	4.79e-06	1.81e-06	4.74e-06	5.24e-06	3.54e-06	3.6e-06	7.22e-06	1.36e-05	3.53e-06	2.25e-06	1.61e-06	5.06e-06	1.09e-05	2.6e-06	5.01e-06	4.36e-06	2.63e-06	4.66e-06	6.82e-06	7.86e-06	1.38e-06	2.75e-06	2.31e-06	4.27e-06	3.15e-06	1.17e-05	6.97e-06	5.36e-06	2.16e-06	8.46e-06	1.95e-05	2.32e-06	3.84e-06	5.79e-06	7.09e-06	7.16e-06	1.12e-05	4.35e-06	2.11e-06	1.08e-05	9.71e-06	9.42e-06	3.23e-06	9.63e-07	6.09e-06	1.41e-06	4.96e-06
DHCR242r	2.08e-07	5.31e-07	5.7e-07	1.43e-07	7.93e-07	8.07e-07	8.75e-07	1.77e-07	2.23e-07	1.81e-07	4.78e-07	1.37e-07	2.75e-07	1.88e-07	1.45e-07	2.66e-07	2.38e-07	4.82e-07	1.61e-07	6.92e-07	2.17e-07	9.88e-08	1.79e-07	4.99e-07	2.2e-07	2.67e-07	1.97e-07	1.54e-06	1.63e-07	8.71e-07	1.5e-07	5.02e-07	1.02e-07	1.48e-07	4.32e-07	3.01e-07	5.39e-07	4.07e-07	2.01e-07	1.26e-07	3.34e-07	4.84e-07	2.54e-07	4.22e-07	2.81e-07	1.1e-06	2.11e-07	1.57e-07	1.09e-07
DHEASt	-966.883	-791.877	-899.346	-963.246	-724.246	-299.236	-774.117	-923.836	-810.353	-939.638	-865.817	-772.513	-953.807	-893.383	-889.884	-450.956	-846.013	-941.486	-941.33	-936.032	-904.377	-881.134	-955.873	-915.23	-857.407	-898.072	-899.417	-969.618	-890.049	-850.641	-964.91	-420.29	-959.134	-968.85	-895.531	-814.919	-950.657	-520.418	-985.668	-920.36	-946.294	-935.293	-856.974	-574.513	-887.695	-980.871	-923.618	-938.704	-963.769
DHEAStr	########	########	########	########	########	########	########	########	########	########	########	########	########	########	########	########	########	########	########	########	########	########	########	########	########	########	########	########	########	########	########	########	########	########	########	########	########	########	########	########	########	########	########	########	########	########	########	########	########
DHEASULT	6.75e-07	9.61e-08	7.21e-06	1.15e-07	1.87e-07	3.77e-08	9.24e-08	2.64e-06	2.69e-07	8.59e-07	3.48e-07	1.23e-06	1.08e-07	1.54e-06	4.98e-07	1.16e-06	2.41e-07	5.81e-08	3.07e-07	8.18e-08	5.16e-07	4.16e-07	3.35e-07	7.65e-08	2.71e-07	6.28e-07	1.44e-07	1.86e-06	2.03e-07	8.32e-05	3.6e-07	9.61e-07	4.61e-07	2.64e-07	1.05e-07	7.14e-07	8.23e-08	8.16e-08	2.54e-07	4.61e-08	2.91e-07	6.12e-07	4.91e-07	4.53e-08	3.16e-07	1.2e-06	2.49e-07	6.17e-07	9.48e-07
DHEAtr	3.98e-07	5.38e-08	6.31e-06	6.99e-08	1.09e-07	1.99e-08	5.06e-08	1.29e-06	7.31e-08	3.61e-07	1.41e-07	7.71e-07	6.45e-08	1.06e-06	2.24e-07	5.71e-07	1.4e-07	4.57e-08	9.7e-08	3.98e-08	3.13e-07	2.24e-07	2.44e-07	2.65e-08	1.68e-07	4.87e-07	8.09e-08	8.79e-07	1.67e-07	2.28e-05	2.44e-07	2.93e-07	2.44e-07	1.32e-07	4.53e-08	3.42e-07	5.59e-08	2.83e-08	2.11e-07	3.34e-08	1.42e-07	2.31e-07	3.22e-07	3.71e-08	1.79e-07	3.41e-07	1.08e-07	3.8e-07	4.73e-07
DHFtm	0.011759	0.018559	0.008708	0.02041	0.033331	0.013536	0.002945	0.002353	0.017741	0.03096	0.00076	-0.00247	0.013776	0.011469	0.019238	0.007021	0.020157	0.010675	0.015741	0.009301	0.027859	0.034786	0.012935	0.030123	0.005803	0.009182	0.004228	0.03019	0.016379	0.000198	0.017211	0.003552	0.017899	0.001566	-0.00275	0.007838	0.010339	0.013123	0.047344	0.009053	0.011459	0.021139	0.012271	0.025161	0.057728	0.005046	0.011196	0.012981	-0.00673
DHORD9	4.3e-05	5.32e-05	6.33e-05	6.78e-05	6.1e-05	0.000143	5.44e-05	0.000134	4.62e-05	9.1e-05	5.56e-05	9.79e-05	4.78e-05	5.44e-05	6.28e-05	9.2e-05	8.8e-05	8.5e-05	6.53e-05	0.000214	9.61e-05	0.000116	5.38e-05	0.000103	0.000108	9.9e-05	7.04e-05	7.7e-05	6.6e-05	0.000109	6.13e-05	8.89e-05	5.42e-05	4.96e-05	6.19e-05	4.95e-05	4.8e-05	0.000127	5.24e-05	0.00012	7.59e-05	6.7e-05	6.33e-05	5.12e-05	4.97e-05	0.000137	6.61e-05	7.74e-05	9.63e-05
DHPM1	3.76e-07	1.15e-06	6.55e-07	1.65e-06	9.57e-07	2.39e-07	7.33e-07	4.65e-07	1.43e-06	2.44e-07	8.66e-07	4.78e-07	5.01e-07	7.18e-07	9.05e-07	9.56e-07	8.41e-07	8.61e-07	4.03e-07	3.99e-07	1.36e-06	3.89e-07	4.66e-07	6.96e-07	1.16e-06	1.25e-06	6.23e-07	5.76e-07	7.45e-07	1.08e-06	1.05e-06	4.89e-07	3.97e-07	4.7e-07	4.52e-07	3.28e-07	2.6e-07	1.2e-06	4.67e-07	5.19e-07	1.38e-07	4.31e-07	4.02e-07	5.34e-07	3.69e-07	1.18e-07	1.13e-06	7.02e-07	6.55e-07
DHPM2	3.92e-06	1.48e-06	1.98e-06	9e-06	1.2e-06	3.92e-06	3.4e-06	3.76e-06	3.53e-06	5.43e-06	2.23e-06	2.12e-05	7.4e-07	1.42e-06	3.64e-06	2.04e-05	4.2e-06	2e-05	5.5e-06	1.5e-06	3.53e-05	9.65e-06	7.5e-07	5.81e-06	1e-05	7.73e-06	7.47e-06	4.43e-06	2.06e-06	2.44e-06	4.2e-06	1.03e-05	7.93e-06	1.08e-06	1.71e-06	1.01e-06	8.42e-07	2.39e-06	3.65e-06	2.02e-05	7.71e-07	3.74e-06	1.65e-06	1.85e-06	1.26e-06	5.09e-06	5.7e-06	1.76e-05	3.04e-06
DIDPtn	8.0426	8.43396	12.6417	2.87386	2.06127	-5.78985	5.64749	5.54076	-17.9251	5.61841	5.34634	-20.4173	3.56881	3.40242	3.3202	5.76479	-11.8535	-0.16877	11.8693	8.12383	-9.45478	-8.7278	-16.256	7.63927	4.02171	7.13892	6.36763	-4.81852	4.29354	4.88609	5.79113	-9.79235	8.3169	13.6009	3.01534	0.106171	2.92244	-12.8501	9.04947	8.25427	24.4621	13.4568	6.41701	-6.7013	6.26069	4.89194	10.0752	-0.75459	9.58841
DINt	-7.20768	-25.6276	-5.65541	-17.8704	-24.0527	-12.9739	-5.20193	-10.1497	-6.25838	-7.45399	-16.0028	-15.0372	-14.5851	-8.49441	-11.5648	-5.42626	-23.4615	-4.13408	-18.433	-5.40559	-13.6364	-6.67139	-17.4697	-8.83701	-8.96256	-7.0485	-12.1027	-10.4524	-13.0214	-9.6655	-4.80071	-32.8076	-10.3481	-9.46624	-3.61197	-8.6511	-6.3234	-18.2211	-34.7605	-15.0225	-12.9037	-11.3821	-6.64558	-15.0645	-13.8067	-10.406	-8.93608	-15.1498	-15.6926
DITPtn	-8.0426	-8.43396	-12.6417	-2.87386	-2.06127	5.78985	-5.64749	-5.54076	17.9251	-5.61841	-5.34634	20.4173	-3.56881	-3.40242	-3.3202	-5.76479	11.8535	0.168772	-11.8693	-8.12383	9.45478	8.7278	16.256	-7.63927	-4.02171	-7.13892	-6.36764	4.81852	-4.29354	-4.88609	-5.79113	9.79235	-8.3169	-13.6009	-3.01534	-0.10617	-2.92244	12.8501	-9.04947	-8.25427	-24.4621	-13.4568	-6.41701	6.7013	-6.26069	-4.89194	-10.0752	0.754593	-9.58841
D_LACt2	-0.00037	-0.00027	-0.00028	-0.00023	-0.00028	-0.00351	-0.00034	-0.0087	-0.00023	-0.00032	-0.00027	-0.00101	-0.00022	-0.00029	-0.00029	-0.00026	-0.00029	-0.00017	-0.0004	-0.02209	-0.001	-0.00914	-0.00033	-0.01352	-0.00037	-0.00094	-0.00029	-0.00035	-0.00049	-0.00437	-0.00015	-0.00085	-0.00044	-0.00032	-0.00026	-0.00021	-0.00035	-0.00372	-0.00448	-0.05327	-0.00023	-0.04368	-0.02441	-0.00039	-0.00022	-0.00331	-0.00345	-0.00019	-0.05018
D_LACtm	-0.00405	-0.00242	-0.00234	-0.00296	-0.00172	-0.00499	-0.00123	-0.00551	-0.00178	-0.00085	-0.00532	-0.00148	-0.0029	-0.00343	-0.00361	-0.00367	-0.00085	-0.00178	-0.00122	-0.00542	-0.00135	-0.00418	-0.00417	-0.0039	-0.00305	-0.00458	-0.00272	-0.00307	-0.00884	-0.00694	-0.00082	-0.0045	-0.00321	-0.003	-0.00126	-0.00365	-0.00336	-0.00616	-0.00491	-0.00399	-0.00108	-0.00699	-0.03256	-0.00124	-0.00121	-0.00542	-0.00241	-0.00307	-0.00596
DLNLCGt	0.000752	0.000722	0.002342	0.000715	0.00076	0.000499	0.000624	0.000522	0.000604	0.000562	0.000726	0.000957	0.001202	0.000675	0.001658	0.001191	0.000634	0.00145	0.000768	0.000589	0.000684	0.000293	0.00051	0.000618	0.000641	0.001187	0.001055	0.000751	0.000865	0.000922	0.000533	0.000863	0.000532	0.000396	0.000841	0.000762	0.000682	0.000653	0.000834	0.000264	0.000634	0.000335	0.000355	0.000956	0.001747	0.000639	0.000471	0.000451	0.000549
DM_datp_m_	5.42e-05	6.46e-05	8.54e-05	7.31e-05	0.00012	9.47e-05	7.5e-05	0.000106	7.52e-05	0.000104	0.000126	5.37e-05	8.62e-05	8.12e-05	9.74e-05	5.38e-05	0.00022	6.47e-05	6.7e-05	0.000117	8.5e-05	6.15e-05	6.98e-05	0.000142	8.51e-05	0.000139	7.56e-05	0.000182	0.000107	8.75e-05	6.84e-05	0.000108	0.000138	6.3e-05	0.0001	7.95e-05	8.81e-05	0.000134	0.00012	4.66e-05	8.28e-05	0.000136	0.000111	9.96e-05	0.000153	2.77e-05	9.04e-05	0.000162	7.69e-05
DM_datp_n_	5.29e-06	4.45e-06	4.85e-06	4.88e-06	1.89e-06	4.51e-06	1.28e-06	3.52e-06	3.86e-06	3.52e-06	3.24e-06	4.37e-06	3.6e-06	2.32e-06	2.59e-06	3.07e-06	3.74e-06	2.17e-06	3.47e-06	7.35e-06	9.77e-06	2.24e-06	5.06e-06	6.55e-06	1.18e-06	7.51e-06	3.56e-06	4.76e-06	8.89e-06	2.18e-06	2.24e-06	1.78e-06	2.13e-06	2.6e-06	3.55e-06	1.46e-06	5.08e-06	7.95e-06	1.16e-05	4.08e-06	2.32e-05	8.65e-06	6.78e-06	1.99e-05	6.01e-06	1.91e-06	1.81e-06	4.7e-06	2.98e-06
DM_dctp_m_	1.39e-06	2.62e-06	3.92e-06	4.21e-06	3.54e-06	5.29e-06	2.53e-06	3.91e-06	3.84e-06	4.02e-06	7.57e-06	9.83e-06	3.91e-06	4.21e-06	5.72e-06	4.51e-06	3.62e-06	3.28e-06	4.65e-06	1.92e-06	2.97e-06	3.29e-06	2.5e-06	2.48e-06	4.55e-06	5.08e-06	2.81e-06	5.03e-06	2.08e-06	6.79e-06	2.87e-06	1.97e-06	3.26e-06	2.77e-06	8.31e-06	3.94e-06	4.57e-06	4.57e-06	2.46e-06	1.71e-06	3.02e-06	4.44e-06	2.11e-06	5.08e-06	3.6e-06	8.71e-07	3.29e-06	2.52e-06	3.74e-06
DM_dctp_n_	2.38e-07	8.69e-07	9.42e-07	2.51e-07	8.61e-07	2.89e-07	2.72e-07	1.23e-06	3.48e-07	2.51e-07	1.87e-07	2.66e-07	5.74e-07	2.02e-07	2.69e-07	1.01e-06	4.41e-07	1.74e-07	5.59e-07	6.23e-07	2.82e-07	3.3e-07	1.46e-07	3.73e-07	7.69e-07	6.49e-07	8.81e-07	4.56e-07	1.91e-07	1.27e-06	3.3e-07	5.24e-07	3.06e-07	3.04e-07	1.1e-06	1.71e-07	1.66e-07	4.41e-07	6.67e-07	2.77e-07	1.27e-07	1.43e-07	2.61e-07	5.58e-07	6.02e-07	8.94e-08	3.36e-07	3.09e-07	1.16e-07
DM_dgtp_m_	4.46e-05	7.75e-05	5.25e-05	3.97e-05	0.000109	0.000142	6.71e-05	9.32e-05	0.000101	5.12e-05	7.1e-05	4.15e-05	5.94e-05	4.74e-05	5.59e-05	5.95e-05	7.18e-05	3.43e-05	6.41e-05	6.48e-05	0.000101	4.58e-05	5.05e-05	6.91e-05	3.04e-05	9.34e-05	8.2e-05	9.9e-05	7.99e-05	0.000109	4.35e-05	5.01e-05	8.41e-05	4.29e-05	0.000102	5.14e-05	7.21e-05	8.25e-05	0.000123	6.7e-05	5.25e-05	9.94e-05	8.87e-05	9.11e-05	8.12e-05	2.82e-05	6.28e-05	5.19e-05	5.19e-05
DM_dgtp_n_	3.53e-06	5.65e-06	4.75e-06	1.78e-06	4.7e-06	5.21e-06	3.5e-06	3.57e-06	7.17e-06	1.35e-05	3.48e-06	2.2e-06	1.57e-06	5.02e-06	1.09e-05	2.56e-06	4.98e-06	4.32e-06	2.59e-06	4.62e-06	6.77e-06	7.82e-06	1.34e-06	2.69e-06	2.27e-06	4.21e-06	3.11e-06	1.16e-05	6.93e-06	5.31e-06	2.12e-06	8.42e-06	1.94e-05	2.27e-06	3.81e-06	5.76e-06	7.05e-06	7.11e-06	1.12e-05	4.31e-06	2.04e-06	1.08e-05	9.68e-06	9.39e-06	3.19e-06	9.19e-07	6.04e-06	1.37e-06	4.93e-06
DM_dttp_m_	6.83e-06	1.04e-05	1.53e-05	1.12e-05	1.99e-05	1.16e-05	1.12e-05	1.1e-05	1.5e-05	1.53e-05	1.5e-05	1.16e-05	8.41e-06	7.66e-06	1.13e-05	1.23e-05	2.5e-05	1.55e-05	1.13e-05	1.08e-05	2e-05	1.24e-05	8.93e-06	1.42e-05	2.64e-05	1.62e-05	9.03e-06	1.88e-05	1.07e-05	1.24e-05	9.69e-06	1.75e-05	1.23e-05	1.25e-05	1.54e-05	8.69e-06	9.34e-06	2.66e-05	1.03e-05	8.13e-06	8.46e-06	1.47e-05	1.04e-05	8.31e-06	1.11e-05	3.49e-06	1.18e-05	1.72e-05	7.97e-06
DM_dttp_n_	6.44e-07	2.24e-07	6.9e-07	1.71e-07	4.93e-07	7.35e-08	8e-08	6.1e-07	2.04e-07	2.38e-07	1.89e-07	5.9e-07	3.02e-07	2.67e-07	3.77e-07	2.89e-07	5.05e-07	5.51e-07	5.88e-07	2.1e-07	2.1e-07	1.27e-07	9.26e-08	1.79e-07	6.94e-07	7.04e-07	4.66e-07	3.56e-07	2.61e-06	6.33e-07	1.32e-07	3.2e-07	4.18e-07	2.97e-07	3.78e-07	1.05e-07	3.85e-07	9.66e-07	2.9e-07	1.13e-07	3.63e-07	1.3e-07	1.4e-07	4.73e-07	7.04e-07	5.45e-08	2.26e-07	1.42e-07	2.52e-07
DM_ethamp_r_	2.13e-09	1.54e-09	2.25e-09	1.29e-09	1.74e-11	5.26e-11	1.63e-09	1.81e-09	2.69e-09	3.4e-09	1.77e-09	2.56e-09	2.13e-09	2.54e-11	2.8e-09	3.17e-09	2.14e-09	1.92e-09	2.97e-09	2.05e-09	2.72e-09	2.49e-09	4.84e-09	4.12e-10	4.96e-09	1.17e-09	4.07e-09	2.38e-09	2.53e-09	1.68e-09	4.87e-09	1.26e-09	4.57e-09	1.76e-09	1.46e-09	2.24e-09	2.14e-13	4.07e-09	2.49e-09	1.53e-09	1.72e-10	4.21e-09	2.55e-09	1.43e-09	2.48e-12	2.25e-09	2.1e-09	2.81e-09	1.14e-09
DM_Ser_Gly_Ala_X_Gly_ly_	0.000133	3.06e-05	0.000101	0.000648	0.000238	0.000294	2.68e-05	0.00014	3.7e-05	0.000148	0.000141	0.000279	0.000181	0.000541	0.000119	0.000107	0.000104	0.000202	0.000352	0.000414	0.000454	0.000165	0.000107	0.000241	0.000189	0.000212	0.000302	0.000274	0.000281	0.000245	4.63e-05	0.00015	0.000219	0.000148	0.000214	0.000147	0.000328	0.000349	0.000487	1.59e-05	8.93e-05	0.000297	0.000137	0.000352	0.000122	0.000322	2.09e-05	0.000179	9.5e-06
DM_sprm_c_	9.69e-07	2.43e-06	1.32e-06	1.26e-06	9.14e-07	1.95e-06	2.35e-06	3.31e-06	8.82e-07	1.2e-06	1.81e-06	2.66e-06	1.24e-06	4.26e-07	1.14e-06	3.97e-07	3.61e-06	2.97e-06	1.13e-06	4.99e-07	3.23e-06	1.83e-06	1.87e-06	1.35e-06	1.31e-06	4.03e-06	2.72e-06	2.62e-06	1.68e-06	1.78e-06	1.03e-06	7.42e-07	2.21e-06	6.13e-07	4.72e-06	6.22e-07	1.61e-06	1.11e-06	5.28e-06	8.72e-07	3.53e-06	1.99e-06	1.8e-06	9.22e-07	1.64e-06	8.27e-07	1.49e-06	5.56e-07	5.14e-07
DMATTx	5.1e-07	1.85e-06	1.48e-06	3.49e-07	1.74e-06	1.77e-06	3.19e-06	5.11e-07	7.53e-07	5.4e-07	1.18e-06	3.06e-07	6.82e-07	4.54e-07	4.73e-07	9.17e-07	5.72e-07	1.29e-06	4.53e-07	1.67e-06	5.88e-07	3.13e-07	7.08e-07	1.3e-06	6.94e-07	7.86e-07	5.68e-07	3.45e-06	4.27e-07	2.54e-06	3.93e-07	1.2e-06	3.05e-07	3.59e-07	1.05e-06	7.03e-07	1.29e-06	9.55e-07	5.02e-07	3.1e-07	8.4e-07	1.15e-06	7.98e-07	1.84e-06	7.36e-07	4.17e-06	5.14e-07	4.32e-07	2.96e-07
DMGDHm	4.28e-06	1.06e-06	8.23e-07	3.46e-06	1.95e-07	1.6e-06	1.73e-06	2.34e-06	4.89e-07	9.29e-07	2.52e-07	3.39e-06	2.15e-06	1.91e-06	3.34e-06	8.3e-07	4.92e-07	1.61e-06	1.89e-06	4.18e-07	1.58e-06	4.94e-07	6.03e-07	1.61e-06	1.73e-06	1.49e-06	1.42e-06	6.27e-07	4.3e-06	1.63e-05	3.62e-07	1.26e-06	1.68e-06	1.83e-06	2.15e-06	4.69e-07	2.74e-06	3.05e-07	1.12e-06	3.52e-07	1.73e-06	0.000119	7.34e-07	1.01e-06	5.13e-07	1.44e-06	5.13e-07	2.31e-06	5.55e-06
DMGtm	4.28e-06	1.06e-06	8.23e-07	3.46e-06	1.95e-07	1.6e-06	1.73e-06	2.34e-06	4.89e-07	9.29e-07	2.52e-07	3.39e-06	2.15e-06	1.91e-06	3.34e-06	8.3e-07	4.92e-07	1.61e-06	1.89e-06	4.18e-07	1.58e-06	4.94e-07	6.03e-07	1.61e-06	1.73e-06	1.49e-06	1.42e-06	6.27e-07	4.3e-06	1.63e-05	3.62e-07	1.26e-06	1.68e-06	1.83e-06	2.15e-06	4.69e-07	2.74e-06	3.05e-07	1.12e-06	3.52e-07	1.73e-06	0.000119	7.34e-07	1.01e-06	5.13e-07	1.44e-06	5.13e-07	2.31e-06	5.55e-06
DNADtn	3.73e-06	5.05e-06	3e-06	5.08e-06	8.88e-06	4.47e-06	1.82e-06	7.17e-06	3.41e-06	4.77e-06	1.22e-06	9.66e-06	5.57e-06	3.22e-06	3.52e-05	2.66e-06	2.24e-06	5.03e-06	1.04e-05	1.01e-05	5.28e-06	5.99e-06	1.9e-06	3.29e-06	7.65e-06	2.88e-06	4.15e-06	2.14e-06	2.89e-06	2.72e-06	3.11e-06	4.73e-06	3.53e-06	3.29e-06	8.94e-07	4.62e-06	3.83e-06	7.94e-06	7.65e-06	7.17e-06	5.28e-06	5.22e-06	9.26e-06	1.97e-06	1.2e-06	3.84e-06	1.11e-05	1.05e-05	1.58e-06
DNDPt10m	7.95e-06	4.98e-05	3.6e-05	2.59e-05	0.000155	2.42e-05	5.15e-05	7.65e-06	0.000117	9.83e-05	2.77e-05	1.05e-05	1.97e-05	2.45e-05	1.39e-05	4.27e-06	3.88e-05	4.76e-05	9.37e-05	5.64e-05	0.000131	8.89e-05	1.72e-05	0.000194	1.93e-05	2.89e-05	2.16e-05	1.38e-05	2.94e-05	3.5e-05	3.14e-05	1.57e-05	1.12e-05	1.66e-05	7.89e-05	1.99e-05	2.3e-05	0.00016	0.000144	1.87e-05	9.68e-06	0.000174	3.26e-05	1.42e-05	5.1e-05	3.86e-05	3.17e-05	3.4e-05	4.57e-05
DNDPt11m	4.91e-05	0.0001	8.58e-05	0.000145	1.62e-05	0.000111	7.21e-05	0.000147	3.69e-05	2.84e-05	0.000203	5.54e-05	0.000138	0.000211	0.000124	4.88e-05	0.000131	2.26e-05	1.05e-05	0.000222	2.87e-05	1.93e-05	8.13e-05	6.48e-05	0.000151	9.48e-05	0.000126	0.000199	0.000227	0.000159	7.17e-05	0.000131	0.000189	8.49e-05	3.65e-05	0.000109	0.0001	2.35e-05	8.75e-06	3.8e-05	7.66e-05	1.48e-05	0.000151	0.000119	0.00016	2.37e-05	9.87e-05	0.00017	0.00011
DNDPt12m	3.03e-06	6.71e-06	4.52e-06	8.68e-06	6.32e-06	8.78e-06	6.73e-06	1.35e-05	6.58e-06	8.08e-06	1.19e-05	5.54e-06	1.1e-05	3.76e-06	7.47e-06	1.1e-05	5.36e-06	6.12e-06	2.07e-06	6.18e-06	2.77e-05	8.68e-06	4.5e-06	1.67e-05	5.78e-06	4.11e-06	8.54e-06	2.4e-05	4.34e-06	4.17e-06	2.28e-06	3.73e-06	1.51e-05	3.54e-06	1.4e-05	2.85e-06	5.45e-06	6.57e-05	8.96e-06	4.12e-06	1.11e-05	7.25e-06	8.14e-06	4.39e-06	1.01e-05	5.01e-06	3.09e-06	1.95e-05	6.73e-06
DNDPt13m	2.15e-06	3.96e-06	2.06e-05	1.32e-05	1.42e-05	1.31e-05	2.92e-06	6.69e-06	6.11e-06	4.72e-06	5.1e-06	1.58e-05	1.24e-05	9.29e-06	4.7e-06	4.74e-06	0.000292	4.26e-06	1.5e-06	1.18e-05	1.44e-05	6.46e-06	5.91e-06	1.59e-05	2.28e-06	1.52e-05	2.71e-06	1.15e-05	2.56e-06	3.26e-06	2.96e-06	6.2e-06	9.96e-06	4.45e-06	1.95e-05	6.09e-06	6.29e-06	1.13e-05	1.13e-05	7.29e-06	7.3e-06	4.95e-06	1.05e-05	1.19e-05	1.47e-05	1.52e-06	7.54e-06	5.87e-06	9.57e-06
DNDPt14m	6.32e-06	7.36e-06	1.5e-05	1.86e-05	9.8e-06	3.11e-05	1.25e-05	1.1e-05	4.63e-06	2.17e-05	1.27e-05	6.96e-06	3.35e-05	1.54e-05	6.78e-06	7.22e-06	5.58e-06	5.17e-06	2.52e-05	4.06e-05	3.71e-05	1.62e-05	2.85e-05	1.02e-05	1.49e-05	2.3e-05	1.62e-05	1.95e-05	8.8e-06	1.31e-05	1.39e-05	1.44e-05	6.01e-06	2.65e-05	1.43e-05	2.07e-05	3.57e-05	4.17e-05	2.78e-05	4.71e-05	6.6e-06	0.00014	9.25e-05	6.86e-06	3.4e-05	1.26e-05	2.46e-05	1.32e-05	9.77e-06
DNDPt15m	7.88e-06	1.09e-05	7.04e-06	9.33e-06	9.27e-06	2.14e-05	2.4e-05	1.36e-05	1.89e-05	8.2e-06	1.68e-05	1.89e-05	7.53e-06	8.91e-06	6.77e-06	1.23e-05	7.11e-06	4.39e-06	1.38e-05	2.74e-05	2.74e-05	6.1e-05	8.7e-06	1.82e-05	9.55e-06	2.11e-05	6.99e-06	6.82e-06	7.74e-06	1.86e-05	1.4e-05	4.46e-06	1.03e-05	3.14e-06	7.2e-06	7.6e-06	0.000126	2.87e-05	1.81e-05	1.29e-05	1.71e-05	3.41e-05	5.78e-06	2.51e-05	5.88e-06	1.48e-05	1.03e-05	1.09e-05	2.33e-05
DNDPt16m	5.88e-06	1.49e-05	8.19e-06	1.38e-05	1.02e-05	1.06e-05	1.15e-05	1.62e-05	2.39e-05	2.17e-05	7.82e-06	7.86e-06	1.42e-05	3.83e-05	1.79e-05	1.1e-05	8.94e-06	8.95e-06	9.04e-06	3.25e-05	7.27e-06	2.71e-05	7.2e-06	1.77e-05	3.65e-05	1.8e-05	7.81e-06	1.26e-05	1.4e-05	3.43e-05	1.52e-05	7.02e-06	6.51e-05	6.89e-06	1.43e-05	1.27e-05	5.25e-06	1.51e-05	7.53e-06	1.11e-05	3.54e-06	2.17e-05	1.73e-05	1.72e-05	1.31e-05	9.46e-06	1.9e-05	2.3e-05	9.07e-06
DNDPt17m	3.16e-06	5.32e-06	1.17e-05	1.28e-05	9.06e-06	1.07e-05	1.57e-05	3.29e-05	3.96e-06	9.78e-06	1.01e-05	8.78e-06	1.82e-05	3.73e-05	1.07e-05	1.02e-05	1.9e-05	7.07e-06	9.9e-06	1.4e-05	3.21e-06	1.32e-05	1.52e-05	2.13e-05	8.3e-06	1.12e-05	1.82e-05	1.59e-05	7.6e-06	1.29e-05	1.36e-05	1.26e-05	1.05e-05	3.16e-06	0.000107	1.29e-05	7.67e-06	1.19e-05	1.75e-05	9.03e-06	2.86e-06	1.81e-05	6.58e-06	4.11e-06	2.07e-05	1.41e-05	9.57e-06	1.04e-05	6.5e-06
DNDPt18m	1.23e-06	3.25e-06	3.75e-06	1.07e-05	1.1e-05	9.82e-06	1.26e-05	8.06e-06	6.08e-06	1.31e-05	1.21e-05	1.39e-05	2.21e-06	2.97e-06	5.21e-06	2.14e-06	4.49e-06	4.29e-06	7.13e-06	5.44e-06	2.07e-06	5.32e-06	2.86e-06	7.78e-06	3.78e-06	8.36e-06	3.24e-06	5.93e-06	2.51e-06	8.92e-06	3.71e-06	3.64e-06	5.62e-06	6.09e-06	6.24e-06	4.39e-06	2.97e-06	2.68e-06	5.37e-06	3.78e-06	2.35e-06	1.66e-05	6.93e-06	5e-06	5.4e-06	3.87e-06	1.8e-05	1.47e-05	7.79e-06
DNDPt19m	7.82e-06	2.29e-05	6.99e-06	6.3e-06	1.43e-05	1.24e-05	4.76e-06	7.14e-06	3.95e-06	1.75e-05	1.48e-05	4.36e-06	8.74e-06	8.81e-06	2.95e-06	3.84e-06	2.6e-06	3.9e-06	3.26e-06	3.1e-06	4e-06	3.67e-06	7.73e-06	3.06e-06	4.31e-06	9.86e-06	1.21e-05	3.71e-06	1.66e-05	2.74e-05	7.54e-06	4.33e-06	5.01e-06	3.74e-06	2.67e-05	2.19e-06	4.13e-06	0.000106	9.92e-06	2.38e-06	1.41e-05	6.09e-06	7.4e-06	1.94e-05	1.35e-05	6.37e-06	1.29e-05	1.12e-05	3.45e-06
DNDPt1m	1.65e-06	1.11e-06	1.76e-06	1.7e-06	1.96e-06	9.91e-06	2.24e-06	4.32e-06	4.27e-06	2.84e-06	1.91e-06	4.02e-06	2.39e-06	2.68e-06	5.11e-06	9.39e-06	9.36e-07	1.42e-06	9.37e-07	1.93e-06	3.92e-06	1.9e-06	1.95e-06	5.57e-06	1.53e-06	6.11e-06	3.83e-06	1.31e-05	4.37e-06	1.58e-06	1.32e-06	2.45e-06	9.77e-06	5.56e-06	1.34e-06	1.56e-06	1.32e-06	1.49e-06	6.02e-06	2.25e-06	3.76e-06	2.98e-06	5.2e-06	1.9e-06	8.65e-06	8.95e-07	8.81e-06	1.15e-06	1.33e-06
DNDPt20m	5.3e-06	7.49e-06	5.3e-06	5.07e-06	5.61e-06	1.06e-05	3.47e-06	7.69e-06	2.33e-05	3.61e-06	3.82e-06	2.92e-06	2.99e-06	5.91e-06	1.08e-05	3.43e-06	6.74e-06	2.95e-06	6.26e-06	2.64e-05	4.65e-06	9.71e-06	5.23e-06	2.84e-05	4.53e-06	1.25e-05	8.14e-06	1.61e-05	5.98e-06	1.12e-05	3.83e-06	1.09e-05	1.06e-05	7.86e-06	5.34e-06	5.09e-06	1.43e-05	1.82e-06	2.1e-05	5.37e-06	4.72e-06	1.08e-05	1.08e-05	1.09e-05	2.59e-05	2.1e-06	1.12e-05	5.42e-06	2.08e-06
DNDPt21m	2.79e-06	7.33e-06	7.07e-06	5.61e-06	1.34e-05	3.45e-06	7.13e-06	1.44e-05	1.29e-05	6.82e-06	4.3e-06	3.58e-06	2.77e-06	4.05e-06	3.09e-06	9.1e-06	6.23e-06	6.07e-06	5.75e-06	1.39e-05	1.19e-05	3.86e-06	4.76e-06	1.58e-05	2.27e-06	8.26e-06	6.38e-06	7.01e-06	2.49e-06	6.32e-06	1.72e-05	1.18e-05	7.29e-06	9.25e-06	6.1e-06	3.79e-06	6.65e-06	1.56e-05	1.88e-05	8.55e-06	2.92e-06	1.08e-05	1.01e-05	6.08e-06	7.66e-06	3.93e-06	8.83e-06	8.15e-05	8.06e-06
DNDPt23m	1.21e-05	2.64e-05	7.53e-06	1.04e-05	7.19e-05	1.35e-05	2.13e-05	2.76e-05	1.7e-05	1.37e-05	3.32e-05	1.91e-05	5.66e-06	1.46e-05	7.79e-05	3.54e-05	1.69e-05	2.85e-05	8.76e-05	2.8e-05	2.01e-05	5.97e-05	1.64e-05	6.51e-05	3.11e-05	5.26e-05	4.64e-05	1.04e-05	4.9e-05	1.54e-05	5.3e-05	6.67e-05	2.82e-05	1.99e-05	4.7e-05	9.24e-06	3.94e-05	8.61e-05	1.3e-05	6.22e-05	1.25e-05	9.09e-05	5.52e-05	3.86e-05	1.14e-05	2.89e-05	7.12e-05	3.83e-05	2.2e-05
DNDPt24m	1.61e-05	5.69e-05	4.35e-05	7.96e-05	4.99e-05	6.84e-05	5.45e-05	6.42e-05	5.72e-05	4.71e-05	0.000131	2.12e-05	0.000107	0.000129	2.7e-05	2.07e-05	0.000213	1.9e-05	2.86e-05	9.6e-05	0.000101	1.8e-05	3.47e-05	0.000163	8.6e-05	1.63e-05	7.15e-05	6.05e-05	0.00016	5.79e-05	2.37e-05	2.62e-05	1.69e-05	2.76e-05	3.48e-05	5.79e-05	2.93e-05	8.72e-05	1.52e-05	1.41e-05	4.62e-05	3.67e-05	8.02e-05	5.5e-05	7.91e-05	7.77e-06	4.3e-05	6.05e-05	9.91e-05
DNDPt25m	9.73e-06	2.97e-05	6.34e-05	1.66e-05	1.41e-05	2.88e-05	0.000101	4.18e-05	1.1e-05	5.83e-05	2.37e-05	3.55e-05	2.04e-05	3.98e-05	2.3e-05	1.62e-05	6.57e-05	4.09e-06	1.24e-05	1.09e-05	1.1e-05	2.68e-05	9.8e-05	1.75e-05	3.25e-05	3.55e-05	2.74e-05	5.69e-05	1.12e-05	4.2e-05	9.02e-06	4.76e-05	2.4e-05	1.65e-05	8.88e-06	3.3e-05	1.4e-05	2.4e-05	4.9e-05	1.65e-05	1.7e-05	5.84e-05	4.48e-05	2.21e-05	4.84e-05	1.85e-05	1.76e-05	1.27e-05	1.43e-05
DNDPt28m	2.83e-05	6.29e-05	0.000129	6.94e-05	0.000189	5.64e-05	0.000194	9.86e-05	0.00016	0.000197	0.000101	5.72e-05	5.88e-05	0.000124	7.96e-05	2.93e-05	0.000138	8.11e-05	0.000138	7.84e-05	0.000154	0.00015	0.000143	0.000227	8.39e-05	7.84e-05	9.07e-05	6.12e-05	5.54e-05	0.000127	6.93e-05	8.09e-05	8.72e-05	4.99e-05	0.000221	9.22e-05	4.78e-05	0.000229	0.000252	4.72e-05	5.97e-05	0.000273	6.98e-05	8.4e-05	0.00013	8.5e-05	6.84e-05	9.93e-05	9.09e-05
DNDPt2m	2.06e-06	3.73e-06	5.2e-06	1.7e-06	1.05e-05	2.49e-06	9.15e-06	3.56e-06	4.19e-06	1.19e-05	2.37e-06	2.6e-06	2.23e-06	1.03e-06	9.27e-06	2.44e-06	3.75e-06	4.69e-06	2.31e-06	2.37e-06	1.76e-06	1.56e-06	2.67e-06	9.91e-06	2.6e-06	2.84e-06	2.91e-06	3.24e-06	3.79e-06	7.83e-06	8.47e-07	7.47e-06	4.1e-06	3.11e-06	4.57e-06	3.98e-06	4.67e-06	4.62e-06	3.91e-06	3.29e-06	5.58e-06	3.06e-06	1.34e-06	7.07e-06	2.66e-06	1.19e-06	1.34e-06	4.68e-06	4.79e-06
DNDPt30m	1.14e-05	1.24e-05	5.43e-06	2.42e-06	1.91e-05	4.22e-05	3.87e-06	1.43e-05	1.21e-05	6.11e-06	1.09e-05	9.26e-06	1.25e-05	1.63e-06	7.48e-06	1.04e-05	8.88e-06	8.91e-06	8.12e-06	1.64e-05	9.34e-06	4.28e-06	3.83e-06	1.71e-05	7.33e-06	1.73e-05	2.9e-06	4.22e-05	1.67e-05	7.68e-06	4.41e-06	1.03e-05	1.58e-05	8.18e-06	5.58e-06	5.82e-06	3.06e-06	2.73e-06	2.06e-05	5.59e-06	7.6e-06	2.04e-05	6.41e-06	6.3e-06	6.45e-06	3.52e-06	6.38e-06	7.7e-06	6.14e-06
DNDPt31m	6.8e-06	3.91e-05	6.16e-06	6.69e-06	5.03e-06	2.06e-05	7.82e-06	5.2e-06	9.01e-06	4.69e-06	7.51e-06	8.37e-06	1.5e-05	2.34e-05	8.82e-06	1.05e-05	2.45e-05	7.27e-06	3.61e-06	1.68e-05	1.49e-05	8.89e-06	7.91e-06	3.03e-05	6.24e-06	1.9e-05	1.84e-05	3.25e-05	1.25e-05	2.2e-05	3.5e-06	5e-06	2.06e-05	2.38e-06	1.86e-05	9.06e-06	1.93e-05	1.22e-05	1.24e-05	1.07e-05	1.02e-05	1.79e-05	7.57e-05	8.8e-06	4.96e-05	3.3e-06	5.16e-06	5.03e-06	5.78e-06
DNDPt32m	1.19e-05	7.36e-06	6.98e-06	7.13e-06	6.42e-06	6.39e-06	2.63e-05	2.57e-05	1.05e-05	5.04e-06	1.48e-05	1.39e-05	7.44e-06	2.72e-06	4.93e-06	3.54e-06	5.26e-06	2.57e-06	1.16e-05	1.29e-05	4.07e-06	7.86e-06	2.49e-06	6.87e-06	3.76e-05	2.53e-05	7.27e-06	3.76e-05	2.98e-05	9.1e-06	8.22e-06	5.43e-06	2.39e-05	1.14e-05	6.54e-06	3.73e-05	9.88e-06	2.24e-06	6.02e-06	5.7e-06	1.54e-05	4.64e-05	1.78e-05	4.97e-06	1.11e-05	3.99e-06	6.62e-06	2.54e-05	6.43e-06
DNDPt37m	6.73e-06	8.41e-06	1.27e-05	1.32e-05	9.27e-06	1.93e-05	3.57e-05	1.16e-05	8.92e-06	1.49e-05	1.87e-05	2.68e-05	5.85e-06	8.15e-06	2.82e-05	1.97e-05	6.91e-06	2.85e-05	7.72e-06	1.94e-05	1.24e-05	3.86e-05	8.11e-06	1.31e-05	6.56e-06	2.06e-05	9.85e-06	1.27e-05	1.53e-05	4.64e-05	1.11e-05	7.42e-06	1.53e-05	5.01e-06	1.63e-05	2.37e-05	6.06e-06	1.97e-05	1.45e-05	1.73e-05	4.74e-06	1.12e-05	6.89e-06	2.88e-05	1.29e-05	5.78e-06	1.43e-05	7.94e-05	7.83e-06
DNDPt38m	0.11025	0.070481	0.053908	0.021633	0.062907	0.056501	0.066824	0.054899	0.121804	0.069545	0.045198	0.073895	0.053401	0.051091	0.054354	0.077463	0.072976	0.048166	0.071129	0.066971	0.073811	0.084939	0.079937	0.161051	0.075729	0.038506	0.118604	0.068995	0.059632	0.09065	0.052613	0.09392	0.109884	0.16525	0.139669	0.070373	0.071058	0.066264	0.128732	0.061459	0.072334	0.062858	0.08893	0.068964	0.06352	0.031391	0.05383	0.072032	0.096639
DNDPt39m	6.17e-06	9.21e-06	1.25e-05	2.15e-05	7.96e-06	1.47e-05	5.49e-06	1.07e-05	5.68e-06	8.4e-06	2.1e-05	3.28e-06	2.02e-05	1.03e-05	1.34e-05	7.23e-06	7.73e-06	1.21e-05	4.88e-05	1.85e-05	1.31e-05	1.6e-05	1.12e-05	9.46e-06	1.23e-05	2.77e-05	1.3e-05	2.66e-05	8.53e-06	3.26e-05	5.02e-06	5.04e-06	3.34e-05	1.92e-05	6e-06	1.04e-05	2.41e-05	7.58e-06	1.86e-05	7.01e-06	5.73e-06	7.26e-05	3.17e-05	3.91e-05	9.02e-06	4.79e-06	1.63e-05	2.15e-05	1.14e-05
DNDPt3m	5.74e-06	2.85e-06	1.72e-06	3.47e-06	8.95e-06	1.28e-05	6.38e-06	6.37e-06	1.69e-05	7.96e-06	1.73e-06	2.59e-06	2.28e-06	2.33e-06	3.56e-06	5.21e-06	9.04e-06	8.61e-06	7.75e-06	4.74e-06	4.21e-06	5.9e-06	4.47e-06	6.91e-06	2.27e-06	1.67e-05	2.67e-06	3.02e-06	8.16e-06	7.35e-06	4.22e-06	4.01e-06	1.57e-06	2.05e-06	2.95e-06	3.84e-06	4.45e-06	5.3e-06	2.14e-06	1.34e-06	4.93e-06	1.95e-06	1.71e-06	3.9e-06	4.75e-06	1.8e-06	3.25e-06	1.04e-05	5.77e-06
DNDPt40m	5.05e-06	1.08e-05	1.6e-05	5.81e-06	1.95e-05	1.37e-05	9.01e-06	9.24e-06	6.56e-06	7.65e-06	9.28e-06	1.02e-05	5.25e-06	8.99e-06	6.16e-06	4.31e-06	4.34e-05	1.43e-05	1.89e-05	7.11e-05	9.05e-06	3.87e-05	2e-05	1.03e-05	6.45e-06	1.57e-05	1.1e-05	1.96e-05	2.33e-05	3.56e-05	1.15e-05	6.93e-06	1.88e-05	2.25e-05	9.85e-06	7.59e-06	6.16e-06	3.65e-05	4.09e-05	3.32e-06	6.91e-06	8.92e-06	2.29e-05	1.98e-05	2.62e-05	6.06e-06	1.1e-05	3.96e-05	5.98e-06
DNDPt41m	6.84e-06	9.79e-06	6.74e-06	1.19e-05	4.53e-06	2.72e-05	6.6e-06	8.04e-06	1e-05	2.38e-05	2.21e-05	3.3e-06	1.41e-05	1.61e-05	2.33e-05	5.17e-06	1.38e-05	7.13e-06	1.3e-05	1.62e-05	1.92e-05	1.25e-05	7.38e-06	4.6e-06	2.18e-05	9.7e-06	2.17e-05	9.03e-06	8.83e-06	1.23e-05	6.03e-06	6.73e-06	3.58e-05	3.4e-06	1.97e-05	2.14e-05	5.76e-06	1.9e-05	2.52e-05	1.09e-05	3.51e-05	3.45e-05	4.6e-05	2.09e-05	2.57e-05	1.08e-05	7.28e-06	2.02e-05	1.31e-05
DNDPt42m	2.67e-06	9.02e-06	1.35e-05	1.21e-05	7.12e-06	3.91e-06	2.99e-06	1.64e-05	2.72e-06	8.39e-06	8.66e-06	3.9e-06	5.93e-06	6.24e-06	5.59e-06	2.6e-06	8.14e-06	9.05e-06	2.68e-06	1.13e-05	2.7e-06	5.57e-06	4.81e-06	7.97e-06	7.26e-06	3.6e-06	5.42e-06	1.12e-05	9.3e-06	1.34e-05	4.94e-06	4.51e-06	9.69e-06	3.61e-06	7.66e-06	4.46e-06	4.63e-06	1.71e-05	8.64e-06	1.58e-06	1.9e-06	5.84e-06	6.95e-06	3.47e-05	1.16e-05	2.56e-06	2.7e-06	7.52e-06	6.57e-06
DNDPt43m	8.97e-06	8.19e-06	9.29e-06	1.96e-06	2.2e-05	1.3e-05	4.74e-06	1.02e-05	4.46e-06	1.53e-05	1.47e-05	5.8e-06	1.98e-06	4.05e-05	6.6e-06	5.05e-06	1.36e-05	1.98e-06	8.98e-06	1.3e-05	3.17e-06	3.57e-06	4.17e-06	2.46e-05	9.83e-06	1.29e-05	6.02e-06	2.3e-05	1.37e-05	1.38e-05	1.73e-05	3.9e-06	1.81e-05	4.17e-06	2.42e-05	1.87e-06	3.76e-06	2.88e-06	8.24e-06	2.15e-06	2.79e-06	5.73e-06	3.62e-06	9.06e-06	1.76e-05	3.29e-06	1.43e-05	5.48e-06	4.59e-06
DNDPt44m	3.76e-06	1.72e-06	2.4e-06	1.89e-06	1.24e-05	3.08e-06	3.38e-06	2.83e-06	3.02e-06	5.55e-06	3.92e-06	1.16e-06	3.57e-06	9.99e-07	5.43e-06	3.07e-06	3.16e-06	2.01e-06	2.23e-06	2.87e-06	4.6e-06	1.47e-06	1.12e-06	3.78e-06	7.22e-06	4.93e-06	2.7e-06	1.87e-05	2.74e-06	1.9e-06	4.14e-06	9.72e-06	7.9e-06	1.49e-06	5.62e-06	4.58e-06	4.23e-06	2.32e-06	7.5e-06	1.38e-06	4.25e-06	8.32e-06	4.03e-06	2.31e-06	5.95e-06	3.24e-06	2.05e-06	7.78e-06	2.12e-06
DNDPt45m	2.21e-06	3.06e-06	3.16e-06	3.08e-06	2.82e-06	2.57e-06	3.56e-06	5.26e-06	2.41e-06	1.9e-06	2.25e-06	1.95e-06	8.66e-06	5.9e-06	1.63e-06	1.45e-06	1.7e-06	2.35e-06	5.32e-06	5.65e-06	5.03e-06	3.46e-06	1.17e-06	4.2e-06	6.32e-06	4.79e-06	1.98e-06	2.8e-06	3.31e-06	3.99e-06	2.81e-06	4.5e-06	8.34e-06	1.45e-06	4.3e-06	1.41e-06	6.57e-06	1.13e-06	1.35e-05	2.27e-06	2.09e-06	4.82e-06	1.48e-06	2.45e-06	1.76e-06	9.99e-07	2.71e-06	2.61e-06	5.75e-06
DNDPt46m	6.06e-06	1.19e-05	1.23e-05	1.25e-05	1.46e-05	1.64e-05	1.63e-05	7.64e-06	9.72e-06	1.82e-05	2.48e-05	1.35e-05	1.29e-05	1.6e-05	2.11e-05	9.03e-06	1.46e-05	1.56e-05	1.14e-05	2.25e-05	1.57e-05	1.81e-05	5.57e-06	6.27e-06	1.48e-05	2.77e-05	1.29e-05	1.18e-05	6.61e-06	1.46e-05	1.04e-05	1.4e-05	3.46e-05	1.16e-05	1.31e-05	3.06e-06	1.85e-05	1.32e-05	2.88e-05	1.5e-05	6.57e-06	4.62e-05	9.31e-06	2.11e-05	8.82e-06	1.68e-06	6.55e-06	8.26e-06	6.44e-06
DNDPt47m	4.1e-06	1.14e-06	2.22e-06	1.34e-05	1.28e-05	6.87e-06	6.77e-06	1.17e-05	2.41e-05	5.81e-06	3.19e-06	3.83e-06	2.79e-06	6.25e-06	5.82e-06	1.23e-06	4.89e-06	2.14e-06	5.26e-06	7.93e-06	5.7e-06	3.24e-06	7.75e-06	1.93e-06	2.99e-06	9.48e-06	6.25e-06	1.24e-05	1.3e-05	7.28e-06	1.86e-06	5.19e-06	6.61e-06	2.67e-06	3.33e-05	1.63e-06	1.18e-05	8.86e-06	1.77e-06	2.06e-06	6.32e-06	1.02e-05	2.59e-06	3.3e-06	1.43e-05	1.14e-05	2.11e-06	3.32e-06	2.02e-06
DNDPt48m	1.68e-06	2.28e-06	2.17e-06	8.67e-06	5.72e-06	1.65e-05	4.01e-06	2.23e-06	5.51e-06	5.33e-06	4.45e-06	2.68e-06	3.06e-06	4.47e-06	1.28e-05	1.79e-06	5.97e-06	4.41e-06	9.43e-06	4.15e-06	3.16e-06	6.04e-06	7.3e-06	4.55e-06	5.49e-06	1.74e-05	2.42e-06	1.58e-05	2.52e-06	6.87e-06	3.32e-06	3.75e-06	4.45e-06	5.2e-06	3.75e-06	3.88e-06	3.69e-06	2.82e-06	6.32e-06	1.87e-06	2.26e-06	1.31e-05	1.99e-06	1.03e-05	1.19e-05	1.79e-06	4.68e-06	1.25e-05	4.35e-06
DNDPt49m	2.13e-06	2.87e-06	1.15e-05	2.05e-06	2.49e-06	2.97e-06	4.98e-06	3.03e-06	7.66e-06	1.91e-06	2.53e-06	1.38e-06	1.84e-06	2.99e-06	3.34e-06	3.25e-06	6.27e-06	2.69e-06	1.27e-05	7.18e-06	7.31e-06	3.37e-06	1.21e-05	7.57e-06	2.66e-06	1.78e-05	2.47e-06	2.73e-05	3.48e-06	2.2e-05	2.47e-06	1.21e-05	2.71e-06	5.2e-06	5.99e-06	6.14e-06	7.5e-06	3.96e-06	2.42e-06	1.11e-06	2.82e-06	7.06e-06	2.01e-06	2.87e-06	3.31e-06	6.34e-07	3.46e-06	1.35e-05	1.01e-05
DNDPt4m	7.88e-06	8.19e-06	8.12e-06	1.2e-05	2.04e-05	9.16e-06	1.46e-05	5.8e-06	2.14e-05	9.72e-06	1.38e-05	5.24e-06	4.84e-06	4.1e-06	1.58e-05	7.21e-06	3.67e-06	8.81e-06	6.52e-06	3.6e-06	1.29e-05	8.27e-06	1.25e-05	5.96e-06	1.33e-05	1.68e-05	4.42e-06	1.34e-05	1.36e-05	6.36e-06	1.24e-05	5.42e-06	9.57e-06	5.57e-06	7.71e-06	4.78e-06	1.29e-05	6.75e-06	1.29e-05	3.27e-06	1.44e-05	8.76e-06	6.11e-06	1.14e-05	9.17e-06	3.9e-06	1.87e-05	4.18e-05	5.75e-06
DNDPt50m	6.04e-06	5.8e-06	1.35e-05	1.99e-06	9.36e-06	8.27e-06	1.61e-06	1.2e-05	2.99e-06	3.4e-06	3.5e-06	3.75e-06	4.51e-06	3.54e-06	6.12e-06	2.65e-06	4.79e-06	5.16e-06	1.62e-06	3.7e-06	5.53e-06	4.81e-06	2.75e-06	1.45e-05	3.76e-06	5.63e-06	5.09e-06	2.65e-06	9.28e-06	1.39e-05	7.97e-06	4.73e-06	1.31e-05	6.03e-06	2.51e-06	1e-05	3.96e-06	2.6e-06	7.86e-06	2.39e-06	2.75e-06	5.07e-06	5.28e-06	5.49e-06	1.19e-05	8.75e-07	2.56e-06	6.96e-06	8.34e-06
DNDPt51m	2.09e-07	2.03e-07	6.25e-07	3.26e-07	7.34e-07	8.27e-07	2.33e-07	2.62e-07	5.84e-07	1.99e-07	4.6e-06	1.47e-07	1.36e-07	1.41e-07	7.41e-07	8.83e-07	8.91e-07	2.12e-07	3.05e-07	7.36e-08	2.83e-07	2.05e-07	1.33e-07	1.02e-07	3.47e-07	5.9e-07	1.94e-07	5.64e-07	3.28e-07	2.39e-07	1.79e-07	2.65e-07	3.7e-07	2.93e-07	1.32e-06	2.33e-07	7.85e-08	4.26e-07	3.26e-07	1.72e-07	3.58e-07	8.38e-07	1.16e-07	7.44e-07	1.48e-07	5.19e-08	2.22e-07	1.99e-07	2.14e-07
DNDPt52m	3.37e-07	7.31e-07	1.14e-06	7.67e-07	9.78e-07	1.68e-06	7.88e-07	1.45e-06	1.15e-06	1.81e-06	1.59e-06	1.3e-06	1.63e-06	2.1e-06	2.55e-06	7.28e-07	8.63e-07	8.36e-07	2.11e-06	6.24e-07	7.2e-07	1.06e-06	1.1e-06	9.66e-07	1.71e-06	1.32e-06	6.29e-07	2.03e-06	5.35e-07	2.33e-06	1.2e-06	3.99e-07	1.29e-06	5.32e-07	4.11e-06	1.89e-06	3.17e-06	2.03e-06	5.05e-07	2.18e-07	9.13e-07	1.58e-06	1.08e-07	2e-06	1.78e-06	2.93e-07	1.18e-06	6.98e-07	1.26e-06
DNDPt53m	2.58e-07	3.41e-07	7.03e-07	4.77e-07	7.34e-07	6.64e-07	4.23e-07	3.82e-07	6.76e-07	1.93e-07	1.97e-07	2.4e-07	3.78e-07	1.07e-07	4.11e-07	1.07e-06	6.3e-07	5.6e-07	4.96e-07	3.12e-07	4.26e-07	7.42e-07	3.94e-07	1.76e-07	6.44e-07	6.11e-07	1.52e-07	4.91e-07	4.83e-07	8.82e-07	4.12e-07	3.95e-07	3.35e-07	2.52e-07	5.79e-07	2.83e-07	1.27e-07	2.33e-07	2.91e-07	2.87e-07	4.11e-07	5.82e-07	4.46e-07	7.42e-07	1.94e-07	1.75e-07	1.79e-07	2.65e-07	3.48e-07
DNDPt54m	1.15e-07	1.76e-07	3.89e-07	4.31e-07	2.06e-07	3.41e-07	1.47e-07	1.96e-07	1.97e-07	6.02e-07	3.2e-07	6.93e-06	4.57e-07	3.99e-07	4.58e-07	4.51e-07	1.6e-07	1.46e-07	2.72e-07	1.09e-07	5.82e-07	2.59e-07	1.11e-07	2.66e-07	7.08e-07	2.86e-07	3.13e-07	2.82e-07	1.89e-07	1.4e-06	2.87e-07	1.93e-07	2.57e-07	2.59e-07	9.23e-07	4.2e-07	2.24e-07	3.84e-07	3.42e-07	3.83e-07	8.95e-08	1.86e-07	1.03e-07	6.1e-07	5.41e-07	2.18e-07	7.92e-07	1.98e-07	7.01e-07
DNDPt55m	2.13e-07	1.35e-07	3.8e-07	6.92e-07	1.29e-07	3.28e-07	1.3e-07	3.79e-07	1.33e-07	3.26e-07	1.8e-07	3.47e-07	1.5e-07	4.46e-07	1.38e-07	3.08e-07	4.93e-07	3.72e-07	1.44e-07	3.13e-07	2.31e-07	1.87e-07	2.96e-07	2.51e-07	2.48e-07	3.55e-07	4.27e-07	2.97e-07	2.34e-07	2.56e-07	2.2e-07	1.18e-07	2.6e-07	3.28e-07	3.94e-07	6.58e-07	1.68e-07	5.29e-07	3.44e-07	1.59e-07	2.56e-07	2.09e-07	7.18e-08	2.68e-07	3.85e-07	2.9e-08	4.27e-07	6.74e-07	3.64e-07
DNDPt56m	4.98e-08	3.99e-07	1.98e-07	1e-06	4.35e-07	2.16e-07	2.75e-07	1.35e-07	6.53e-07	1.87e-07	1.05e-07	1.63e-07	2.83e-07	5.09e-07	3.02e-07	6.09e-07	1.51e-07	3.47e-07	2.31e-07	1.76e-07	3.75e-07	2.71e-07	9.07e-08	2.11e-07	2.36e-07	6.35e-07	3.72e-07	7.06e-07	6.19e-08	9.2e-07	1.63e-07	5.95e-08	2.34e-07	1.99e-07	4.51e-07	1.09e-07	1.86e-07	1.85e-07	1.62e-07	6.91e-08	1.76e-07	6.65e-07	4.85e-07	1.8e-07	2.57e-07	4.08e-08	1.81e-07	1.12e-07	5.34e-07
DNDPt57m	3.54e-06	5.66e-06	1.34e-05	2.37e-06	6.7e-06	7.75e-06	8.18e-06	5.34e-06	4.55e-06	3.25e-06	1.81e-05	2.36e-06	3.13e-06	3.52e-06	4.08e-06	3.06e-06	7.31e-06	3.6e-06	3.63e-06	9.68e-06	5.73e-06	3.26e-06	1.71e-05	4.89e-06	5.76e-06	1.76e-05	6.65e-06	6.92e-06	1.24e-05	6.18e-06	4.68e-06	6.04e-06	1.13e-05	4.91e-06	3.93e-06	7.2e-06	1.45e-05	9.49e-06	8.48e-06	7.87e-06	2.13e-06	4.64e-06	1.32e-05	1.18e-05	1.6e-05	1.64e-06	3.29e-06	3.42e-06	6.41e-06
DNDPt58m	6.45e-06	3.99e-06	2.48e-06	4.88e-06	2.68e-06	6.56e-06	3.61e-06	6.46e-06	2.22e-06	6.81e-06	1.21e-05	3.57e-06	9.27e-06	8.45e-06	2.8e-06	8.12e-06	3.25e-06	2.57e-06	1.7e-06	1.22e-05	3.1e-05	4.46e-06	3.3e-06	7e-06	1.18e-05	2.87e-06	3.76e-06	1.09e-05	1.8e-05	5.14e-06	6.99e-06	1.92e-05	4.69e-06	2.75e-06	1.88e-05	4.3e-06	7.86e-06	5.42e-06	1.8e-05	3.24e-06	1.35e-05	3.44e-06	2.04e-05	3.84e-06	1.34e-05	2.96e-06	1.27e-05	4.83e-06	7.18e-06
DNDPt59m	5.68e-06	3.44e-05	1.54e-05	4.31e-05	5.37e-05	2.19e-05	2.08e-05	2.99e-05	5.43e-05	6.19e-06	6.55e-06	1.12e-05	6.55e-06	8.38e-06	5.79e-05	5.43e-06	1.02e-05	6.97e-06	1.92e-05	1.37e-05	3.62e-05	1.34e-05	5.65e-06	1.29e-05	1.05e-05	1.05e-05	3.32e-05	6.06e-06	1.84e-05	5.03e-06	2.11e-05	2.58e-05	2.88e-05	1.64e-05	1.52e-05	1e-05	4.12e-05	2.55e-05	2.68e-05	1.46e-05	8.07e-06	3.42e-05	8.35e-06	1.14e-05	1.63e-05	2.7e-05	3.23e-05	9.95e-06	7.03e-06
DNDPt5m	3.28e-06	1.49e-06	2.77e-06	3.46e-06	6.5e-06	6.65e-06	3.23e-06	1.44e-05	2.96e-06	4.58e-06	7.73e-06	2.62e-06	3.42e-06	6.51e-06	1.24e-05	1.15e-06	5.56e-06	1.95e-06	1.27e-05	4.01e-06	1.24e-05	1.35e-05	4.68e-06	1.36e-05	9.85e-06	2e-05	1.62e-05	6.17e-06	1.99e-05	7.73e-06	2.18e-06	5.69e-06	6.22e-06	6.19e-06	5.11e-06	2.41e-06	4.77e-06	7.85e-06	6.86e-06	3.56e-06	3.63e-06	2.87e-06	9.21e-06	9.86e-06	8.61e-06	7.27e-07	1.53e-05	6.11e-06	7.78e-06
DNDPt60m	5.44e-05	9.93e-05	0.000102	0.000113	9.82e-05	0.000161	0.000114	0.00014	6.75e-05	0.000141	0.000129	9.41e-05	0.000118	0.00018	9.41e-05	7.38e-05	0.000122	8.16e-05	0.000148	0.000246	0.000111	0.000214	0.000107	0.000135	0.000112	0.000136	0.000114	0.000139	0.000115	0.000246	9.97e-05	6.11e-05	0.000188	8.97e-05	0.000235	0.00012	0.000198	0.000287	0.00016	0.00011	8.18e-05	0.000319	0.000239	0.000196	0.000176	8.87e-05	0.000134	0.000206	9.59e-05
DNDPt61m	1.62e-05	7.2e-05	7.95e-05	3.76e-05	8.18e-05	1.01e-05	7.93e-05	7.76e-05	3.89e-05	2.83e-05	6.28e-05	2.15e-05	4.97e-05	8.51e-05	7.09e-05	1.43e-05	4.81e-05	9.63e-06	5.74e-05	2.53e-05	6.12e-05	2.58e-05	5.29e-05	0.000161	8.22e-05	6.05e-05	6.28e-05	6.26e-05	0.000113	3.11e-05	4.66e-05	7.15e-05	2.65e-05	2.8e-05	1.9e-05	5.88e-06	1.38e-05	1.27e-05	6.46e-05	1.12e-05	2.95e-05	1.27e-05	3.6e-05	2.31e-05	2.97e-05	1.87e-05	2.21e-05	1.6e-05	9.57e-05
DNDPt62m	9.51e-06	8.05e-06	8.8e-06	2.38e-05	1.56e-05	0.000169	7.8e-06	1.55e-05	7.06e-06	1.36e-05	1.46e-05	1.18e-05	5.37e-05	1.98e-05	8.29e-06	6.82e-06	2.1e-05	7.63e-06	5.77e-05	9.58e-06	9.58e-06	1.45e-05	2.14e-05	2.26e-05	1.27e-05	5.29e-05	3.24e-05	1.59e-05	2.8e-05	1.54e-05	1.27e-05	1.77e-05	1.23e-05	1.52e-05	1.85e-05	8.78e-06	8.31e-06	1.61e-05	1.53e-05	1.29e-05	1.07e-05	1.66e-05	8.11e-06	2.75e-05	5.15e-05	1.22e-05	2.8e-05	6.18e-06	2.57e-05
DNDPt63m	6.73e-06	1.1e-05	6.84e-06	5.25e-06	1.16e-05	6.33e-06	2.25e-05	9.02e-06	1.9e-05	5.7e-06	2.62e-05	9.85e-06	6.74e-06	2.52e-05	1.39e-05	5.5e-06	1.93e-05	1.7e-05	9.71e-06	5.42e-06	3.8e-06	1e-05	9.47e-06	1.49e-05	8.95e-06	6.32e-06	1.47e-05	3.38e-05	9.63e-06	3.33e-05	4.67e-06	4.31e-06	2.68e-05	1.18e-05	2.33e-05	5.63e-06	1.1e-05	2.04e-05	3.87e-05	4.19e-06	4.41e-06	1.9e-05	1.45e-05	2.74e-05	2.35e-05	7.01e-06	7.56e-06	1.68e-05	8.8e-06
DNDPt6m	2.21e-06	3.67e-06	6.56e-06	1.83e-06	1.2e-05	4.17e-06	3.25e-06	1.22e-05	3.78e-06	1.43e-06	4.7e-06	4.88e-06	2.22e-06	1.63e-06	6.54e-06	2.39e-06	5.63e-06	1.26e-06	9.73e-06	5.75e-06	1.18e-06	3.1e-06	5.24e-06	4.9e-06	1.47e-05	7.42e-06	8.67e-06	3.02e-06	6.95e-06	5.93e-06	4.61e-06	1.48e-06	9.22e-06	2.8e-06	3.91e-06	7.65e-06	6.93e-06	3.77e-06	4.86e-06	5.34e-06	8.9e-06	8.83e-06	1.28e-05	8.98e-06	6.41e-06	9.26e-07	4.56e-06	2.81e-06	5.29e-06
DNDPt7m	1.18e-06	9.9e-07	3.15e-06	2.39e-06	5.3e-06	5.3e-06	6.44e-06	7.5e-06	4.42e-06	2.88e-06	1.01e-05	2.21e-06	2.05e-06	6.45e-06	6.8e-06	3.55e-06	4.29e-06	3.3e-06	3.82e-06	5.63e-06	2.7e-06	2.56e-06	2.76e-06	4.52e-06	3.09e-06	3.03e-06	6.6e-06	4.16e-06	3.46e-06	3.03e-06	2.01e-06	1.13e-05	1.29e-05	3.69e-06	1.38e-06	5.71e-06	1.48e-06	2.88e-06	6.93e-06	3.23e-06	2.5e-06	2.38e-06	8.11e-06	6.98e-06	1.03e-05	5.43e-07	3.12e-06	5.07e-06	8.54e-06
DOPABMO	1.94e-06	5.49e-07	0.00022	3.53e-07	2.75e-07	0.000413	2.1e-07	6.75e-08	4.12e-07	8.34e-08	2.34e-07	8.73e-08	7.74e-08	3.89e-07	2.86e-07	1.21e-07	1.29e-06	2.15e-07	9.8e-08	3.2e-07	6.15e-07	2.05e-08	3.92e-07	1.27e-07	6.3e-07	1.32e-07	2.99e-07	4.45e-07	9.47e-08	1.14e-06	4.42e-08	4.96e-08	2.47e-07	9.28e-08	1.38e-07	6.2e-08	3.81e-07	3.13e-07	2.78e-07	1.01e-06	8.26e-07	8.83e-07	2.12e-07	6.48e-08	1.29e-06	6.68e-07	6.65e-06	5.77e-07	1.74e-07
DOPAMT	2.7e-07	9.21e-08	3.6e-05	2.21e-08	9.55e-09	1.85e-05	2e-08	3.86e-08	3.32e-08	2.42e-08	4.61e-08	2.37e-08	3.23e-08	3.15e-08	2.91e-08	1.79e-08	4.04e-07	8.52e-08	7.54e-09	5.77e-08	4.14e-07	5.23e-09	1.95e-07	5.45e-09	1.71e-07	1.64e-08	1.45e-07	7.37e-08	9.99e-09	3.86e-08	1.58e-08	9.41e-09	2.24e-09	5.15e-08	6.56e-08	4.85e-09	8.19e-08	5.14e-08	5.6e-08	4.43e-08	2e-07	2.46e-07	1.88e-07	1.23e-08	8.84e-08	5.33e-08	1.98e-06	1.46e-07	4.31e-08
DOPAt4_2_r	-450.75	-165.213	-368.286	-641.498	-937.766	-604.408	-681.896	-214.257	-455.324	-821.771	-479.372	-561.367	-739.208	-737.234	-774.376	-721.281	-480.461	-562.27	-566.198	-800.323	-718.994	-432.526	-50.2212	-849.533	-318.132	-278.847	-918.38	-886.842	-906.554	-621.996	-641.289	-805.943	-435.126	-776.252	-826.915	-609.206	-331.801	-400.01	-734.144	-844.156	-597.838	-260.86	-163.774	-540.623	-448.747	-608.004	-270.493	-643.83	-894.214
DOPAtu	994.543	984.927	990.034	983.253	992.043	993.846	989.972	989.976	987.028	970.475	980.001	975.401	995.222	958.718	991.709	994.35	994.076	982.38	965.31	963.47	981.631	970.244	994.566	985.824	970.286	987.635	985.404	990.583	994.649	960.633	974.67	978.049	978.765	987.006	992.409	950.634	994.304	965.116	983.704	988.45	966.025	891.644	996.239	966.818	989.964	979.953	962.12	995.144	989.39
DOPAVESSEC	0.000302	0.000589	0.000299	0.000778	0.000655	0.000955	0.00051	0.000306	0.00057	0.000927	0.000633	0.002002	0.000992	0.000539	0.000492	0.000609	0.000368	0.000495	0.000572	0.000709	0.000446	0.000345	0.00093	0.000273	0.000507	0.000644	0.000921	0.001381	0.000403	0.00046	0.000626	0.002212	0.000371	0.001237	0.000622	0.000577	0.000629	0.000702	0.001024	0.00069	0.000399	0.000286	0.000362	0.000548	0.000607	0.00072	0.000402	0.000766	0.00038
DPGase	1.3e-05	3.3e-05	0.000124	2.38e-05	1.63e-05	2.25e-05	2.76e-05	1.29e-05	5.02e-05	7.94e-05	3.38e-05	4.19e-05	2.12e-05	3.57e-05	3.27e-05	1.55e-05	4.24e-05	9.73e-05	1.89e-05	2.13e-05	3.1e-05	2.5e-05	8.03e-05	7.08e-05	7.63e-05	7.64e-05	5.89e-05	5.2e-05	1.52e-05	8.17e-05	1.83e-05	2.71e-05	2.08e-05	2.85e-05	2.39e-05	1.89e-05	6.66e-05	8.75e-05	6.43e-05	3.56e-05	4.58e-05	2.86e-05	3.37e-05	2.01e-05	6.52e-05	1.79e-05	3.32e-05	2.72e-05	5.87e-05
DPGM	1.3e-05	3.3e-05	0.000124	2.38e-05	1.63e-05	2.25e-05	2.76e-05	1.29e-05	5.02e-05	7.94e-05	3.38e-05	4.19e-05	2.12e-05	3.57e-05	3.27e-05	1.55e-05	4.24e-05	9.73e-05	1.89e-05	2.13e-05	3.1e-05	2.5e-05	8.03e-05	7.08e-05	7.63e-05	7.64e-05	5.89e-05	5.2e-05	1.52e-05	8.17e-05	1.83e-05	2.71e-05	2.08e-05	2.85e-05	2.39e-05	1.89e-05	6.66e-05	8.75e-05	6.43e-05	3.56e-05	4.58e-05	2.86e-05	3.37e-05	2.01e-05	6.52e-05	1.79e-05	3.32e-05	2.72e-05	5.87e-05
DPMVDx	1.53e-06	5.54e-06	4.44e-06	1.05e-06	5.22e-06	5.32e-06	9.57e-06	1.53e-06	2.26e-06	1.62e-06	3.53e-06	9.19e-07	2.05e-06	1.36e-06	1.42e-06	2.75e-06	1.72e-06	3.88e-06	1.36e-06	5.01e-06	1.76e-06	9.4e-07	2.12e-06	3.91e-06	2.08e-06	2.36e-06	1.7e-06	1.04e-05	1.28e-06	7.61e-06	1.18e-06	3.61e-06	9.16e-07	1.08e-06	3.16e-06	2.11e-06	3.88e-06	2.87e-06	1.51e-06	9.3e-07	2.52e-06	3.44e-06	2.39e-06	5.51e-06	2.21e-06	1.25e-05	1.54e-06	1.3e-06	8.88e-07
DRIBt	########	########	########	########	########	########	########	########	########	########	########	########	########	########	########	########	########	########	########	########	########	########	########	########	########	########	########	########	########	########	########	########	########	########	########	########	########	########	########	########	########	########	########	########	########	########	########	########	########
DRPA	9.77e-06	2.2e-05	4.16e-05	2.85e-05	7.2e-05	7.62e-05	2.88e-05	2.47e-05	5.69e-05	2.35e-05	5.37e-05	2.91e-05	3.22e-05	3.47e-05	7.91e-05	4.4e-05	6.58e-05	2.67e-05	4.29e-05	3.14e-05	2.15e-05	1.17e-05	2.46e-05	1.35e-05	6.87e-05	1.58e-05	3.42e-05	1.68e-05	4.04e-05	3.57e-05	3.71e-05	6.51e-05	2.38e-05	9.68e-06	1.67e-05	2.61e-05	5.21e-05	1.52e-05	5.24e-06	1.39e-05	5.95e-05	2.28e-05	1.9e-05	2.68e-05	7.69e-05	1.63e-05	0.000141	2.44e-05	4.11e-05
DSAT	0.000353	0.000264	0.000388	0.000404	0.0016	0.001433	0.000365	0.003618	0.000334	0.00034	0.00038	0.00067	0.000333	0.000341	0.000583	0.000377	0.000323	0.000464	0.000325	0.005676	0.000501	0.002529	0.000408	0.002524	0.000453	0.000418	0.000482	0.000391	0.000589	0.002475	0.00029	0.000626	0.000268	0.000284	0.000429	0.000411	0.000309	0.0063	0.002065	0.004765	0.000361	0.002278	0.006092	0.000415	0.00049	0.001348	0.016379	0.000329	0.002547
DTDPtn	-3.4158	-4.23354	-4.49183	-5.85707	-5.48601	0.26891	-6.36988	-2.56288	0.982826	-6.61892	-6.63652	-2.56507	-5.61271	-7.93041	-5.18254	-5.41466	-0.78412	-3.39581	-2.29602	-5.8625	-0.74391	-2.98372	0.944086	-5.52553	-7.58785	-3.71757	-4.75612	-7.96789	-6.50216	-8.47387	-7.45475	-2.38946	-7.66829	-3.97618	-2.56469	-6.6403	-4.65082	-0.82003	-4.20705	-1.99379	-4.36254	-2.09472	-7.24634	-6.08523	-7.12885	-5.79304	-5.22997	-11.347	-8.98013
DTTPtn	3.4158	4.23354	4.49183	5.85707	5.48601	-0.26891	6.36988	2.56289	-0.98283	6.61892	6.63652	2.56507	5.61271	7.93041	5.18254	5.41466	0.78412	3.39581	2.29602	5.8625	0.743914	2.98372	-0.94409	5.52553	7.58785	3.71757	4.75612	7.96789	6.50216	8.47387	7.45475	2.38946	7.66829	3.97618	2.56469	6.6403	4.65082	0.820027	4.20705	1.99378	4.36254	2.09472	7.24634	6.08523	7.12885	5.79304	5.22997	11.347	8.98013
DUDPtn	0.000459	0.000429	0.000359	0.00062	0.000457	0.001206	0.000524	0.005194	0.000508	0.000492	0.001129	0.000692	0.000332	0.000327	0.000664	0.000524	0.000287	0.00062	0.000553	0.002226	0.000491	0.000981	0.000524	0.00358	0.000413	0.000477	0.000451	0.00082	0.000782	0.001086	0.000475	0.000376	0.000885	0.000398	0.00059	0.000616	0.000605	0.001322	0.002674	0.00105	0.000327	0.012511	0.000569	0.00048	0.000538	0.004691	0.004961	0.000689	0.003892
DUMPtn	-0.00026	-0.00026	-0.00023	-0.0004	-0.0002	-0.00113	-0.00033	-0.00507	-0.00044	-0.00027	-0.00105	-0.00061	-0.00014	-0.00018	-0.00031	-0.00036	-0.00033	-0.0005	-0.00053	-0.00212	-0.00043	-0.00075	-0.00027	-0.00329	-0.00027	-0.00037	-0.00031	-0.00058	-0.0006	-0.00084	-0.00026	-0.00029	-0.00051	-0.00019	-0.00048	-0.00052	-0.00042	-0.0013	-0.00257	-0.00091	-0.00038	-0.01226	-0.00041	-0.00039	-0.00023	-0.00477	-0.00483	-0.00035	-0.00358
DURAD	-0.00028	-0.00028	-0.00023	-0.00086	-0.00043	-0.00146	-0.00035	-0.00015	-0.00139	########	-0.00094	-0.00043	-0.00081	-0.00212	-0.00091	-0.00024	########	-0.00012	########	-0.00037	########	########	-0.00108	-0.00087	-0.00057	-0.0007	-0.00048	-0.00135	-0.00064	########	-0.00045	-0.00052	########	-0.00058	-0.00021	-0.00079	-0.00156	########	-0.00044	########	-0.00025	-0.00045	-0.00094	-0.00044	-0.00013	-0.0001	-0.00016	-0.0022	-0.00156
DURAD2	2.85e-05	3.64e-05	0.00015	2.07e-05	2.33e-05	0.000249	1.44e-05	8.3e-06	0.000137	0.001358	0.000184	6.12e-06	0.00023	0.000618	0.000414	########	0.000928	########	0.001034	2.26e-05	0.000189	9.03e-05	1.87e-05	0.000102	3.2e-05	0.000171	3.15e-05	5.54e-05	2.96e-05	5.27e-05	9.13e-05	4.8e-05	0.001666	2.29e-05	9.66e-06	0.000244	0.00013	########	5.3e-05	6.71e-05	2.11e-05	1.5e-05	1.75e-05	0.000375	0.00082	7.13e-05	0.000189	0.00021	6.51e-05
DURIK1	3.86232	3.36864	5.05751	12.6244	3.09667	5.46617	7.2826	1.25703	2.54551	2.68538	5.63607	6.37862	10.2577	6.82924	3.83018	5.16127	6.47398	8.25122	6.37966	4.9232	2.64265	1.08024	2.50494	6.71772	11.783	9.45784	11.8066	3.95424	11.3012	5.65384	9.97888	4.7487	10.0896	9.32786	10.1279	7.70263	9.94031	1.34685	2.39512	1.43086	6.51352	8.84232	2.3821	3.26261	7.90453	2.33881	3.49846	4.28403	3.06846
DURIK1m	7.91e-06	1.53e-05	1.07e-05	4.53e-06	5.72e-06	1.77e-05	1.31e-05	4.91e-05	6.24e-06	4.21e-06	6.73e-06	6.2e-06	6.79e-06	1.78e-05	1.71e-05	3.09e-06	1.17e-05	1.19e-05	5.14e-05	1.11e-05	2.29e-05	2.14e-05	2.54e-05	9.26e-06	2.12e-05	3.97e-05	3.32e-05	3.16e-05	4.86e-05	4.76e-05	1.75e-05	9.43e-06	9.23e-06	1.49e-05	8.36e-06	1.39e-05	1.34e-05	8.97e-06	2.41e-05	5.79e-06	1.68e-05	1.23e-05	3.45e-05	1.03e-05	4.08e-05	1.18e-05	1.4e-05	1.56e-05	2.66e-05
DURIt	-7.25905	-16.3416	-11.6408	-5.31114	-164.493	-14.814	-6.61737	-12.4189	-14.5049	-11.2517	-7.11555	-5.85109	-9.95896	-4.25102	-8.79573	-13.6066	-8.11444	-11.4295	-8.08125	-9.48396	-10.9367	-8.03701	-7.46679	-5.35828	-14.5113	-19.7187	-5.69091	-19.0497	-10.2055	-15.3626	-9.47301	-17.8407	-22.0434	-14.3054	-11.4683	-12.6587	-19.6685	-7.08798	-11.0905	-7.28291	-38.5471	-24.5378	-18.7013	-7.94282	-12.4611	-11.1749	-20.3475	-6.98657	-11.4942
DURItn	-1.66535	-1.51984	-0.72013	-2.43767	-3.03902	-1.08328	-3.98813	-1.22127	-2.48511	-3.64792	-1.7836	-3.40506	-2.20309	-2.11155	-2.43646	-2.13984	-3.11823	-2.29089	-4.66547	-1.11893	-1.01583	-0.7464	-3.27807	-2.80076	-1.76211	-3.14467	-3.12973	-2.44458	-1.50633	-1.94476	-2.07321	-1.96936	-4.43788	-2.5279	-2.41458	-2.15542	-2.31958	-1.29551	-2.33046	-1.11183	-4.71656	-2.68763	-1.36001	-1.88798	-1.72685	-0.98031	-1.64231	-3.1788	-4.60198
DUTPDPn	0.000262	0.000256	0.000228	0.000404	0.000204	0.00113	0.000331	0.005074	0.000444	0.000272	0.001054	0.000608	0.000139	0.000185	0.000307	0.000362	0.000327	0.000501	0.000526	0.002124	0.000426	0.00075	0.000274	0.003292	0.000267	0.000368	0.00031	0.000579	0.000602	0.000842	0.000257	0.000286	0.000506	0.00019	0.000477	0.00052	0.000423	0.001295	0.002569	0.000911	0.00038	0.012262	0.000409	0.000389	0.000228	0.00477	0.004826	0.000352	0.003576
EBP1r	2.08e-07	5.31e-07	5.7e-07	1.43e-07	7.93e-07	8.07e-07	8.75e-07	1.77e-07	2.23e-07	1.81e-07	4.78e-07	1.37e-07	2.75e-07	1.88e-07	1.45e-07	2.66e-07	2.38e-07	4.82e-07	1.61e-07	6.92e-07	2.17e-07	9.88e-08	1.79e-07	4.99e-07	2.2e-07	2.67e-07	1.97e-07	1.54e-06	1.63e-07	8.71e-07	1.5e-07	5.02e-07	1.02e-07	1.48e-07	4.32e-07	3.01e-07	5.39e-07	4.07e-07	2.01e-07	1.26e-07	3.34e-07	4.84e-07	2.54e-07	4.22e-07	2.81e-07	1.1e-06	2.11e-07	1.57e-07	1.09e-07
ECOAH12m	0.001954	0.000265	0.002155	0.002121	0.00202	1.97e-05	0.001954	0.001819	0.00214	8.23e-05	0.001979	0.000249	0.002117	0.00015	0.002048	0.002042	0.002123	4.45e-05	0.001882	0.001838	1.49e-05	0.000161	0.001867	0.001249	0.000235	0.001997	0.002073	0.001834	0.001977	0.002023	0.002134	0.000169	0.002032	3.7e-05	6e-05	0.001993	6.35e-05	0.000226	0.00207	0.000184	6.06e-05	0.001733	6.77e-05	0.000147	0.002101	0.000161	0.001554	0.00019	0.000253
ECOAH9m	0.002751	0.002577	0.002559	0.00258	0.002334	0.00193	0.00251	0.000511	0.002569	0.001313	0.002692	0.002681	0.002594	0.002401	0.002516	0.001997	0.002595	0.002218	0.00264	0.002323	0.002194	0.001583	0.002721	0.00175	0.002445	0.002572	0.002587	0.002556	0.002549	0.002292	0.002721	0.002664	0.002541	0.002219	0.002697	0.002523	0.002654	0.001645	0.002106	0.000905	0.002727	0.001371	0.001041	0.002702	0.002726	0.002585	0.001579	0.002623	0.002475
EHGLAT2m	0.006033	0.008391	0.007703	0.00906	0.009296	0.001619	0.007567	0.000551	0.002177	0.002812	0.007131	0.00507	0.004097	0.001969	0.010077	0.003648	0.005075	0.006637	0.006176	0.001616	0.010332	0.000504	0.011647	0.00265	0.005583	0.007141	0.005317	0.003089	0.001546	0.000959	0.004502	0.007731	0.00211	0.014143	0.003138	0.00437	0.008257	0.006221	0.00066	0.000561	0.001056	0.000902	0.00106	0.007581	0.013357	0.003014	0.002809	0.009136	0.000747
EHGLATm	0.025995	0.019223	0.016493	0.016407	0.014056	0.011678	0.019517	0.008553	0.022499	0.021585	0.018664	0.016822	0.020741	0.025302	0.01857	0.018602	0.023172	0.018642	0.020333	0.004304	0.017816	0.007975	0.012491	0.004529	0.017999	0.015753	0.02293	0.023208	0.024601	0.011155	0.019902	0.018718	0.020514	0.010058	0.023174	0.019862	0.017279	0.007715	0.006964	0.010497	0.022088	0.005977	0.005154	0.015703	0.01809	0.019976	0.004635	0.01375	0.00613
EICOSTETt	0.000748	0.000565	0.000751	0.006289	0.000677	0.000625	0.000738	0.000394	0.000505	0.000471	0.000546	0.000556	0.000667	0.000932	0.000663	0.000496	0.001025	0.000648	0.00055	0.000633	0.000567	0.000527	0.00063	0.000365	0.000661	0.000604	0.00047	0.000761	0.00207	0.00046	0.000422	0.000658	0.000514	0.000509	0.00068	0.00081	0.000688	0.000347	0.000511	0.000349	0.000567	0.000437	0.000357	0.000474	0.000589	0.001085	0.000374	0.000364	0.000471
ELAIDt	0.001055	0.001019	0.000608	0.001159	0.00145	0.000999	0.000749	0.001239	0.000994	0.00155	0.000617	0.000847	0.000682	0.00123	0.000597	0.001181	0.001459	0.000716	0.001088	0.000931	0.00055	0.000496	0.000687	0.000403	0.001012	0.00116	0.001004	0.000427	0.001153	0.001213	0.000448	0.00266	0.003928	0.000841	0.000423	0.000524	0.001114	0.000868	0.00135	0.000474	0.000611	0.000404	0.000294	0.00108	0.001069	0.000697	0.001053	0.000706	0.000769
ESTRADIOLGLCt	0.000465	-0.00015	4.81e-05	0.000222	0.000187	0.000152	0.000115	-0.00011	0.000204	0.000727	0.00033	0.000695	0.000748	-0.00019	0.000676	0.000269	-0.00076	0.000475	0.001581	-0.00019	0.00016	-0.00012	0.000693	0.000188	0.00016	0.000503	0.000206	0.00013	0.000353	6.94e-05	0.000882	0.001847	0.000175	0.000331	########	0.000207	########	0.000188	########	6.95e-05	0.000239	########	0.000599	-0.00016	0.000307	0.000549	5.86e-05	0.000208	0.000139
ESTRADIOLGLCt2	0.001034	0.000792	0.000818	0.000857	0.000937	0.000791	0.000951	0.000328	0.000789	0.001416	0.001172	0.00145	0.001238	0.000519	0.001262	0.000956	0.001344	0.001229	0.002287	0.000603	0.000722	0.000545	0.001669	0.000497	0.001106	0.001252	0.001307	0.000992	0.00103	0.001034	0.00164	0.002654	0.000787	0.000731	0.000575	0.000762	0.000454	0.001683	0.001707	0.000379	0.000876	0.000452	0.000847	0.000617	0.001215	0.00133	0.000432	0.001165	0.000563
ESTRADIOLtr	0.007467	0.009442	0.015104	0.006623	0.011255	0.01464	0.004764	0.00464	0.023938	0.006361	0.011834	0.011018	0.005751	0.005162	0.008044	0.00864	0.011557	0.007831	0.013813	0.011198	0.005812	0.004851	0.013316	0.009864	0.005411	0.008364	0.009829	0.009565	0.012544	0.004239	0.015482	0.01264	0.005196	0.016062	0.005649	0.005973	0.007918	0.001633	0.008449	0.023004	0.017718	0.013054	0.017562	0.007601	0.00631	0.00501	0.008833	0.006989	0.027059
ESTRONESt	-779.448	-563.234	-945.128	-699.557	-941.738	-695.653	-354.597	-548.594	-899.535	-814.908	-902.265	-911.65	-661.148	-958.181	-708.916	-926.462	-937.789	-663.641	-365.341	-431.364	-977.016	-682.075	-935.21	-638.428	-979.881	-837.698	-647.87	-853.772	-840.395	-512.961	-584.555	-905.688	-756.898	-965.431	-642.086	-743.13	-862.88	-915.96	-497.243	-948.211	-884.477	-730.657	-868.239	-863.509	-809.504	-755.155	-655.508	-686.294	-841.648
ESTRONESt2	19.8752	39.5784	2.30349	29.0256	4.75514	66.2583	40.3956	26.2741	11.9533	90.7795	25.5465	15.5981	2.91181	5.74918	9.79237	33.4511	2.17765	53.4481	14.1282	6.80533	4.08109	40.483	7.70574	9.07385	8.25721	10.1286	22.2321	18.0926	7.22491	3.2167	5.13091	47.1423	29.7731	8.23089	83.7814	23.7603	10.1551	44.113	20.6924	1.84193	17.1325	3.57461	3.87826	10.1261	30.641	8.86756	22.2577	21.4052	3.97219
ESTRONEtr	-0.00747	-0.00944	-0.0151	-0.00662	-0.01125	-0.01464	-0.00476	-0.00463	-0.02392	-0.00636	-0.01183	-0.011	-0.00575	-0.00516	-0.00804	-0.00864	-0.01155	-0.00783	-0.01381	-0.0112	-0.00581	-0.00485	-0.01331	-0.00986	-0.00541	-0.00836	-0.00983	-0.00956	-0.01254	-0.00424	-0.01548	-0.01264	-0.00519	-0.01606	-0.00565	-0.00597	-0.00792	-0.00163	-0.00845	-0.023	-0.01772	-0.01305	-0.01756	-0.0076	-0.00631	-0.005	-0.00883	-0.00698	-0.02705
ESTSULT	1.27e-06	3.93e-06	1.98e-06	2.49e-06	2.63e-06	8.34e-06	1.22e-05	1.6e-05	2.33e-05	3.24e-06	1.24e-05	1.73e-05	3.58e-06	7.46e-06	1.02e-05	5.5e-06	7.29e-06	6.67e-06	1.04e-05	4.25e-06	2.78e-06	8.02e-06	3.54e-05	1.2e-05	8.23e-07	3.47e-06	1.02e-06	1.21e-05	7.13e-06	2.48e-06	1.75e-06	7.37e-06	8.86e-06	2.54e-06	2.43e-06	1.2e-05	2.23e-06	1.47e-05	7.07e-07	7.99e-06	8.98e-06	1.13e-05	6.91e-06	2.14e-06	3.8e-06	1.33e-05	8.46e-06	1.98e-05	2.49e-05
ETHAK	1.18e-06	1.25e-06	1.04e-06	6.84e-07	7.29e-07	6.12e-07	1.18e-06	9.73e-07	1.16e-06	1.24e-06	1.13e-06	1.31e-06	1.06e-06	7.8e-07	7.48e-07	9.11e-07	8.39e-07	9.18e-07	9.42e-07	9.39e-07	1.15e-06	9.57e-07	1.03e-06	1.46e-06	1.02e-06	1.44e-06	9.97e-07	1.08e-06	9.84e-07	1.39e-06	1.01e-06	8.14e-07	9.59e-07	1.06e-06	8.49e-07	8.91e-07	8.09e-07	1.13e-06	1.18e-06	1.06e-06	1.59e-06	1.09e-06	9.12e-07	9.37e-07	8.36e-07	1.1e-06	1.16e-06	1.1e-06	7.28e-07
EX_2hb(e)	-0.03189	-0.03191	-0.03188	-0.03188	-0.03195	-0.03186	-0.03194	-0.02185	-0.03189	-0.03185	-0.03189	-0.03189	-0.03189	-0.03189	-0.03191	-0.03189	-0.03191	-0.03189	-0.03189	-0.02593	-0.03193	-0.02749	-0.03191	-0.02749	-0.03181	-0.03191	-0.03187	-0.03178	-0.0318	-0.02925	-0.03192	-0.03184	-0.03192	-0.03182	-0.03191	-0.03193	-0.03182	-0.02824	-0.02844	-0.01898	-0.03195	-0.01932	-0.01845	-0.03181	-0.03194	-0.03194	-0.02423	-0.03186	-0.02349
EX_2mcit(e)	3.24e-05	4.99e-05	2.66e-05	4.8e-05	4.05e-05	0.000119	5.24e-05	0.000129	4.15e-05	9.35e-05	6.62e-05	9.96e-05	3.89e-05	6.81e-05	2.29e-05	4.67e-05	5.13e-05	8.53e-05	5.87e-05	0.000145	7.55e-05	0.00014	7.65e-05	0.000136	4.82e-05	3.75e-05	0.000158	5.82e-05	5.54e-05	0.000218	4.26e-05	0.000164	3.38e-05	3.24e-05	4.25e-05	7.54e-05	2.2e-05	0.000391	6.85e-05	0.000167	3.64e-05	0.000128	0.000161	4.8e-05	3.41e-05	0.000433	9.39e-05	3.2e-05	7.51e-05
EX_34dhoxpeg(e)	3.02e-07	1.03e-07	2.6e-05	4.84e-08	5.02e-08	8.53e-05	5.91e-09	2.2e-08	3.04e-08	1.37e-08	7.23e-09	1.36e-08	6.12e-09	2.77e-08	3.62e-08	2.22e-08	2.82e-07	4.59e-08	1.43e-08	1.17e-08	1.25e-07	5.33e-09	2.13e-08	4.53e-08	1.55e-07	2.52e-09	6.6e-08	1.17e-07	1.12e-08	1.75e-08	7.42e-09	3.1e-09	3.52e-09	1.18e-08	7.21e-09	5.4e-09	1.62e-07	3.76e-08	1.88e-08	8.85e-07	2.22e-08	5.21e-07	6.72e-08	8.09e-09	5.45e-08	1.44e-08	3.05e-06	5.91e-08	3.98e-08
EX_34dhphe(e)	0.000129	9.6e-05	2.68e-05	0.000111	0.000119	1.03e-05	0.000179	4.7e-05	8.81e-05	0.000129	4.35e-05	0.000111	0.000201	0.000112	0.000151	7.3e-05	9.46e-05	5.27e-05	7.66e-05	0.000181	0.000125	4.78e-05	5.95e-05	6.9e-05	0.000151	0.000154	0.000191	0.000186	4.05e-05	9.2e-05	6.81e-05	4.52e-05	0.000227	6.92e-05	0.000114	0.000151	0.000187	0.000135	0.000146	9.86e-05	0.000105	0.000107	7.97e-05	6.3e-05	6.67e-05	0.000304	0.00011	0.000165	6.62e-05
EX_35cgmp(e)	3.16e-06	9.75e-06	5.89e-06	3.74e-06	4.08e-06	1.03e-05	5.5e-06	6.1e-06	6e-06	3.16e-06	4.11e-06	7.19e-06	1.95e-06	6.06e-06	2.41e-06	2.51e-06	2.02e-06	3.42e-06	1.89e-06	3.43e-06	3.96e-06	9.2e-07	2.64e-06	4.27e-06	3.04e-06	2.49e-06	6.87e-06	9.75e-06	2.28e-06	7.29e-06	2.54e-06	6.43e-06	8.45e-06	2.41e-06	6.17e-06	1.24e-05	2.1e-06	5.85e-06	6.49e-06	8.84e-06	4.93e-06	5.9e-06	7.5e-06	1.13e-05	4.07e-06	2.18e-06	8.77e-06	3.41e-06	1.41e-05
EX_3aib_D(e)	4.75e-05	2.87e-05	3.33e-05	3.38e-05	2.99e-05	5.67e-05	3.24e-05	7.97e-05	2.16e-05	4.24e-05	2.79e-05	2.14e-05	2.88e-05	2.72e-05	3.87e-05	4.23e-05	3.3e-05	2.7e-05	2.2e-05	0.00013	2.74e-05	0.000107	2.95e-05	8.38e-05	2.63e-05	2e-05	4.35e-05	2.89e-05	8.06e-05	0.000102	1.76e-05	4.71e-05	2.17e-05	1.55e-05	3.17e-05	4.77e-05	3.27e-05	9.54e-05	0.000127	0.000115	2.19e-05	0.000213	9.44e-05	2.68e-05	2.67e-05	7.09e-05	0.000202	2.42e-05	7.47e-05
EX_3mlda(e)	1.5e-05	1.75e-05	6.21e-07	5.08e-06	4.9e-08	6.57e-06	8.26e-06	1.32e-05	3.43e-06	5.22e-06	4.74e-07	7.36e-07	2.01e-06	5.24e-06	1.24e-05	4.87e-06	7.22e-08	6.56e-06	4.07e-06	4.26e-06	8.96e-06	9.14e-06	4.04e-06	5.31e-07	1.99e-06	1.73e-06	1.29e-06	5.72e-06	5.53e-06	7.25e-06	1.82e-06	1.79e-06	1.38e-05	2.41e-06	1.96e-05	3.5e-06	2.83e-07	1.24e-05	6.24e-07	9.81e-06	4.41e-06	3.91e-05	8.24e-06	8.22e-07	2.06e-05	1.36e-05	8e-07	6.65e-07	7.09e-07
EX_4hphac(e)	2.03e-06	9.08e-07	0.00048	5.6e-07	1.07e-07	0.000507	2.65e-07	8.77e-08	1.81e-07	3.62e-07	4.75e-08	2.63e-07	2.96e-07	5.82e-07	7.86e-07	3.8e-07	5.76e-06	2.01e-07	1.96e-07	6.66e-07	3.92e-06	7.76e-08	6.18e-07	1.64e-07	1.15e-06	2.19e-07	4.45e-07	4.27e-07	8.23e-08	1.55e-06	1.86e-06	1.09e-07	3.26e-07	2.29e-07	1.13e-06	1.23e-07	1.56e-06	1.46e-07	3.32e-07	3.29e-07	2.37e-07	1.67e-07	1.89e-07	1.63e-07	1.05e-06	6.59e-07	3.2e-06	6.84e-07	4.28e-07
EX_5htrp(e)	1.57e-05	4.98e-05	1.54e-05	7.66e-05	2.27e-05	1.41e-05	5.47e-05	8.92e-05	6.05e-05	2.51e-05	0.000102	5.7e-05	6.71e-05	3.3e-05	1.99e-05	3.93e-05	8.75e-05	6.14e-05	6.44e-05	4.02e-05	4.57e-05	3.51e-05	4.03e-05	2.6e-05	4.5e-05	5.25e-05	3.98e-05	5.46e-05	3e-05	5.29e-05	2.19e-05	6.98e-05	2.77e-05	4.93e-05	1.96e-05	3.87e-05	3.2e-05	5.17e-05	8.36e-05	2.69e-05	6.24e-05	5.26e-05	3.66e-05	2.15e-05	7.48e-05	4.5e-05	6.91e-05	2.44e-05	3.85e-05
EX_acetone(e)	0.000129	0.000429	0.000765	0.000531	0.000216	0.000205	9.36e-05	0.000274	0.000345	0.000226	0.00034	0.000219	0.000678	0.00071	0.001062	0.000164	0.00041	0.000269	0.000387	0.001494	0.000273	0.000255	0.000164	0.000103	4.91e-05	0.000325	7.47e-05	0.000298	0.000354	0.000787	0.000323	7.21e-05	0.00022	0.000112	0.000147	0.000484	0.000194	0.000443	0.000168	0.000111	7.95e-05	0.000323	0.000104	9.53e-05	0.000911	0.000608	0.000158	0.000186	0.000235
EX_adp(e)	4.49e-06	5.1e-06	4.2e-06	4.76e-06	3.34e-06	1.9e-05	1.49e-06	4.55e-06	1.02e-05	2.37e-06	8.7e-06	2.39e-06	4.12e-06	1.91e-06	3.92e-06	2.76e-06	5.05e-06	3.03e-06	3.47e-06	6.51e-06	1.3e-05	5.19e-06	3.26e-06	7.63e-06	5.91e-06	5.06e-06	5.25e-06	1.28e-05	5.85e-06	4.94e-06	2.65e-06	1.72e-06	4.35e-06	3.13e-06	4.35e-06	1.82e-06	4.39e-06	7.24e-06	1.6e-05	7.54e-06	2.5e-06	8.48e-06	2.68e-06	2.98e-06	2.71e-06	1.45e-06	9.23e-06	1.96e-06	6.35e-06
EX_adrnl(e)	5.31e-08	1.06e-08	1.67e-08	5.04e-09	1.85e-08	1.45e-08	3.08e-09	3.44e-09	1.16e-08	6.36e-09	3.17e-08	8.75e-09	2.15e-09	4.18e-09	5.34e-09	3.32e-09	8.69e-10	7.69e-09	6.83e-09	5.13e-09	2.31e-09	2.27e-10	4.22e-09	2.77e-09	1.64e-09	8.43e-09	8.88e-09	4.29e-08	4.33e-09	7.2e-09	2.87e-09	1.83e-09	7.38e-09	8.41e-09	6.61e-09	1.31e-08	7.45e-10	1.86e-08	6.15e-09	1.61e-09	5.24e-08	2.19e-08	4.62e-09	1.87e-09	1.85e-08	1.93e-08	9.38e-09	1.3e-08	7.68e-10
EX_ala_B(e)	3.49e-05	5.95e-05	4.57e-05	4.06e-05	4.12e-05	0.000147	1.85e-05	0.000191	3.72e-05	4.34e-05	0.000116	2.88e-05	3.28e-05	0.000164	2.85e-05	2.61e-05	3.18e-05	4.04e-05	3.65e-05	9.48e-05	0.000156	0.000115	5.12e-05	6.61e-05	2.42e-05	3.69e-05	4.91e-05	4.69e-05	7.2e-05	0.000158	2.45e-05	8.58e-05	5.85e-05	2.57e-05	6.91e-05	4.64e-05	3.78e-05	6.43e-05	0.000172	5.72e-05	2e-05	0.000242	0.000101	3.89e-05	4.17e-05	0.000131	0.000184	4.29e-05	8.48e-05
EX_ala_D(e)	0.000212	0.000118	0.000254	0.000447	3.33e-05	0.000435	8.78e-05	0.000639	4.01e-05	0.000177	0.00023	0.000138	0.000146	0.000359	0.000173	0.000348	0.000105	0.000456	8.26e-05	0.000294	0.000116	0.00039	0.000164	0.000918	0.000171	0.000163	0.000201	0.000126	0.000593	0.000167	0.000107	0.000683	2.63e-05	0.000164	0.000174	0.00026	7.03e-05	0.000316	0.00045	0.000157	8.83e-05	0.000226	0.000807	0.000352	8.95e-05	0.000126	0.000853	7.88e-05	0.00027
EX_amp(e)	8.42e-06	5.56e-06	1.04e-05	5.54e-06	3.42e-06	9.44e-06	2.87e-06	2.15e-05	6.34e-06	1.32e-05	2.62e-05	2.03e-06	3.4e-06	4.93e-06	1.75e-06	7.61e-06	2.2e-06	4.91e-06	4.49e-06	3.78e-06	1.17e-05	2.07e-06	1.71e-06	3.4e-06	1.26e-06	1.81e-05	4.18e-06	1.34e-05	7.97e-06	6.29e-06	3.47e-06	2.1e-05	5.31e-06	6.09e-06	4.25e-06	7.21e-06	5.2e-06	5.84e-06	4.57e-06	8.91e-06	4.24e-06	6.56e-06	9.91e-06	8.04e-06	3.27e-06	7.28e-06	8.83e-06	1.03e-05	1.69e-06
EX_atp(e)	2.13e-06	1.31e-06	2.12e-06	2.39e-06	2.07e-06	4.36e-06	3.13e-06	2.49e-06	3.04e-06	3.84e-06	5.17e-06	2.23e-06	8.77e-07	2.95e-06	4.12e-06	2.26e-06	2.07e-06	1.72e-06	9.03e-07	1.07e-06	2.75e-06	9.67e-07	2.48e-06	4.04e-06	2.77e-06	8.32e-06	2.77e-06	5.32e-06	2.57e-06	1.69e-06	2.49e-06	2.54e-06	2.25e-06	1.57e-06	1.34e-05	1.08e-06	1.94e-06	3.39e-06	1.29e-06	1.66e-06	4.35e-06	7.07e-06	7.78e-06	2.33e-06	5.67e-06	9.14e-07	3.19e-06	5.02e-06	2.85e-06
EX_bhb(e)	1.32e-05	1.94e-05	4.9e-05	1.76e-05	6.56e-05	0.000281	8.8e-05	0.000621	4.45e-05	3.91e-05	5.32e-05	0.000109	3.52e-05	1.43e-05	0.000123	3.09e-05	8.24e-05	3.03e-05	6.82e-05	0.000168	2.99e-05	0.000228	3.9e-05	0.000924	5.61e-05	2.66e-05	8.37e-05	5.18e-05	2.68e-05	4.51e-05	5.47e-05	5.15e-05	5.32e-05	5.23e-05	6.86e-05	2.51e-05	2.88e-05	0.000106	0.000821	7.96e-05	1.79e-05	0.00018	0.000108	7.28e-05	2.03e-05	5.3e-05	0.000355	8.24e-05	0.000662
EX_camp(e)	1.05e-05	7.74e-06	1.99e-05	1.56e-06	4.05e-06	5.22e-06	5.72e-06	4.68e-06	4.48e-06	4.21e-06	3.25e-06	3.68e-06	3.99e-06	3.12e-06	4.66e-06	2.83e-06	4.53e-06	2.04e-06	2.42e-06	6.62e-06	9.28e-06	1.71e-06	2.63e-06	1.49e-06	4.95e-06	3.73e-06	3.93e-06	5.07e-06	2.74e-05	8.79e-06	3.7e-06	9.48e-06	1.61e-05	2.5e-06	4.3e-06	3.04e-06	2.06e-06	3.12e-06	4e-06	5.63e-06	3.91e-06	3.35e-06	5.91e-06	2.83e-06	2.41e-06	6.29e-07	2.71e-06	7.51e-06	4.67e-06
EX_chol(e)	6.21e-09	2.19e-09	2.15e-09	1.03e-09	4.47e-13	8.89e-13	2.26e-09	3.75e-09	2.07e-09	3.39e-09	2.75e-09	5.23e-09	1.68e-09	1.29e-13	1.22e-09	7.93e-10	9.02e-10	8.22e-10	1.34e-09	1.84e-09	2.53e-09	5.12e-09	2.38e-09	3.25e-09	2.79e-09	9.81e-10	1.7e-09	3.89e-09	1.66e-09	5.57e-09	1.58e-09	1.19e-09	1.96e-09	2.83e-09	7.74e-10	7.89e-10	1.06e-13	4.18e-09	3.57e-09	5.01e-09	3.24e-10	2.58e-09	2.26e-09	2.03e-09	1.48e-12	2.27e-09	2.02e-09	2e-09	1.2e-09
EX_chsterol(e)	4.06e-09	3.49e-08	3.01e-08	8.27e-09	2.51e-08	1.5e-08	1.38e-07	5.85e-09	1.1e-08	5.47e-09	2.32e-08	2.94e-09	1.23e-08	7.35e-09	1.2e-08	1.4e-08	6.27e-09	2.67e-08	5.38e-09	4.04e-08	6.07e-09	1.73e-09	3.34e-09	9e-08	8.93e-09	8.32e-09	1.32e-08	3.18e-07	6.92e-09	5.3e-08	3.46e-09	1.48e-08	9.9e-10	1.12e-08	5.21e-08	3.78e-08	1.45e-08	1.43e-08	5.11e-09	7.47e-09	1.51e-08	8.1e-08	1.46e-08	3.39e-08	9.22e-09	4.56e-08	7.32e-09	2.38e-09	2.34e-09
EX_cmp(e)	1.03e-07	6.32e-07	7.65e-07	2.05e-07	7.55e-07	4.62e-07	6.03e-07	6.53e-07	4.55e-07	5.2e-07	4.46e-07	1.17e-06	3.21e-07	1.51e-07	1.13e-06	4.11e-06	5.57e-07	2.35e-07	1.14e-07	2.31e-07	7e-07	3.87e-07	4.39e-07	1.21e-06	6.78e-07	4.41e-07	4.57e-07	2.66e-07	1.3e-07	4.91e-07	1.48e-07	3.51e-07	4.45e-07	7.56e-07	4.44e-07	5.29e-07	8.01e-07	1.14e-06	3e-07	3.05e-07	4.99e-07	5.1e-07	1.98e-07	6.07e-07	6.46e-07	7.62e-08	6.73e-07	1.54e-06	4.49e-07
EX_creat(e)	7.14e-06	7.45e-06	1.39e-05	1.35e-05	6.47e-06	8.01e-06	1.54e-05	6.86e-06	1.91e-05	1.17e-05	4.99e-06	7.5e-06	1.35e-05	6.47e-06	5.27e-06	1.75e-05	9.8e-06	2.51e-05	1.11e-05	9.15e-06	8.57e-06	1.91e-05	1.73e-05	1.08e-05	8.24e-06	9.15e-06	2.79e-05	1.59e-05	6.28e-06	2.38e-05	8.19e-06	5.2e-06	1.96e-05	3.49e-06	1.22e-05	6.38e-06	7.72e-06	1.1e-05	8.43e-06	6.36e-06	5.73e-06	1.08e-05	3.96e-05	5.3e-06	5.11e-06	1.06e-05	7.66e-06	6.36e-06	3.2e-06
EX_dag_hs(e)	5.82e-07	9.01e-07	2.1e-07	5.67e-07	3.79e-07	9.84e-07	1.93e-07	2.83e-07	2.13e-07	4.81e-07	3.75e-07	2.12e-07	1.12e-06	8.74e-07	5.35e-07	2.57e-07	2.06e-07	1.55e-07	1.14e-07	1.69e-06	2.24e-07	2.26e-09	6.38e-07	4.82e-07	1.64e-07	5.25e-07	7.98e-07	2.81e-07	1.88e-06	3.1e-07	1.4e-07	1.07e-07	2.47e-08	3.63e-07	2.64e-07	2.12e-07	2.92e-07	6.8e-08	1.62e-06	1.61e-09	1.62e-07	3.62e-08	2.05e-06	4.72e-07	1.72e-08	1.49e-07	1.12e-06	4.54e-07	1.13e-06
EX_dopa(e)	5.88e-08	5.19e-08	0.000108	2.38e-08	1.41e-07	5.23e-05	2.44e-09	2.93e-08	3.49e-09	1.12e-08	1.24e-07	3.08e-09	1.14e-08	6.68e-09	6.34e-09	2.07e-08	4.31e-07	3.06e-08	7.97e-08	4.35e-08	6.19e-08	2.82e-09	1.28e-07	1.82e-08	7.59e-08	7.43e-07	1.29e-07	2.9e-08	1.09e-09	1.03e-08	4.44e-09	1.11e-09	3.08e-08	3.21e-09	7.93e-09	1.07e-07	3.73e-09	1.69e-08	9.58e-08	8.02e-08	1.33e-08	3.74e-08	2.54e-08	5.69e-09	1.39e-08	1.28e-07	4.35e-06	2.29e-08	2.75e-08
EX_elaid(e)	2.43e-06	8.12e-06	9.76e-06	1.8e-06	4.66e-06	6.08e-06	2.52e-06	1.11e-06	5.54e-07	9.1e-07	6.1e-06	1.35e-06	6.42e-06	3.63e-06	2.25e-06	9.53e-07	2.59e-06	2.99e-07	4.61e-07	2.37e-06	6.26e-07	1.19e-08	3.46e-06	1.11e-05	5.48e-06	1.13e-05	2.16e-05	6.68e-07	1.25e-05	3.63e-06	6.23e-06	4.68e-07	1.35e-07	6.63e-07	1.78e-06	4.28e-06	1.29e-05	4.13e-07	1.66e-06	1.25e-08	2.18e-05	5.26e-08	6.92e-06	2.34e-06	1.61e-07	2.82e-06	2.46e-06	1.21e-06	5.84e-06
EX_gluala(e)	4.34e-05	3.5e-05	3e-05	3.04e-05	1.59e-05	6.33e-05	4.71e-05	0.000101	3.23e-05	4.15e-05	5.6e-05	0.000155	2.32e-05	3.11e-05	2.53e-05	7.89e-05	6.47e-05	9.56e-05	0.000117	0.000372	7.93e-05	5.02e-05	2.01e-05	8.73e-05	5.25e-05	3.67e-05	3.16e-05	4.72e-05	7.43e-05	0.000185	3.55e-05	6.61e-05	9.11e-05	9.25e-05	8.05e-05	5.51e-05	2.9e-05	6.1e-05	6.09e-05	3.51e-05	2.29e-05	7.97e-05	6.17e-05	5.01e-05	2.91e-05	0.000144	0.000221	0.000103	0.000103
EX_glyc_S(e)	0.000648	0.00032	0.000615	0.000425	0.000155	0.002186	0.000304	0.001613	0.000861	0.001374	0.000148	0.000528	0.002968	0.001502	0.001255	0.003198	0.00068	0.00028	0.000161	0.000317	0.0005	0.000725	0.004545	0.000621	0.001774	0.000712	0.002051	0.000671	0.000496	0.001028	0.001401	0.000709	0.000169	0.000456	0.000192	0.000565	0.000194	0.000745	0.001004	0.000182	0.002207	0.000572	0.001048	0.001542	0.000182	0.000623	0.000811	0.000221	4.84e-05
EX_gsn(e)	1.79e-06	4.3e-06	3.28e-06	7.79e-06	4.56e-06	4.8e-06	4.13e-06	8.85e-06	6.03e-06	3.41e-06	4.79e-06	2.28e-06	3.84e-06	3.8e-06	3.21e-06	1.15e-06	3.97e-06	1.92e-06	1.35e-06	1.27e-05	2.26e-06	4.41e-06	2.23e-06	3.15e-06	5.16e-06	1.64e-05	1.83e-06	9.29e-06	2.07e-06	3.32e-06	2.95e-06	2.55e-06	7.16e-06	2.55e-06	9.03e-06	1.81e-06	2.5e-06	2.85e-06	9.21e-06	2.01e-06	1.12e-06	3.53e-06	3.67e-06	3.59e-06	3.78e-06	1.36e-06	1.06e-05	2.55e-06	4.38e-06
EX_h2o2(e)	0.005302	0.005789	0.007276	0.003118	0.003529	0.002254	0.003167	0.001979	0.002962	0.002666	0.002875	0.000762	0.000872	0.00785	0.002638	0.002324	0.000666	0.003484	0.001442	0.001176	0.002325	0.002445	0.000986	0.00053	0.005122	0.002501	0.001141	0.001883	0.003853	0.007535	0.003855	0.005493	0.000718	0.00157	0.003962	0.003138	0.005161	0.002679	0.002752	0.000329	0.002572	0.000705	0.003195	0.011399	0.00785	0.000992	0.002413	0.000795	0.000968
EX_ha(e)	1.82e-05	1.54e-05	7.3e-06	1.39e-05	1.12e-05	3.01e-05	1.76e-05	1.1e-05	4.94e-05	1.52e-05	5.68e-06	3.03e-05	3.64e-05	1.54e-05	2.4e-05	1.76e-05	2.22e-05	1.77e-05	6.58e-06	4.64e-05	2.46e-05	9.99e-06	2.21e-05	4.49e-05	1.45e-05	5.33e-05	2.11e-05	2.31e-05	1.82e-05	4.2e-05	1.24e-05	1.62e-05	7.9e-06	2.23e-05	1.5e-05	9.21e-06	3.06e-05	6.47e-05	4.55e-05	0.000834	1.28e-05	1.61e-05	3.57e-05	9.55e-06	9.36e-06	1.62e-05	1.59e-05	3.86e-05	1.08e-05
EX_ha_pre1(e)	3.48e-05	5.05e-05	8.14e-05	3.3e-05	0.000145	4.91e-05	8.53e-05	0.000104	4.29e-05	0.0001	9.73e-05	2.05e-05	1.99e-05	6.28e-05	2.66e-05	2.13e-05	7.24e-05	7.88e-05	6.48e-05	6.02e-05	0.000192	2.66e-05	4.85e-05	4.66e-05	1.61e-05	7.17e-05	3.97e-05	9.14e-05	4.58e-05	9.48e-05	5.06e-05	0.000153	4.86e-05	4.64e-05	9.24e-06	5.03e-05	2.93e-05	0.00011	0.000101	1.91e-05	4.02e-05	0.000111	5.01e-05	1.88e-05	0.000473	1.14e-05	0.000111	3.38e-05	6.43e-05
EX_hco3(e)	0.48749	0.251556	0.303273	0.292288	0.291714	0.153994	0.248299	0.073605	0.183801	0.308466	0.34498	0.401659	0.339773	0.324664	0.316966	0.274198	0.259869	0.32924	0.334751	0.100991	0.299168	0.106026	0.219131	0.083693	0.278266	0.319587	0.439844	0.399318	0.485127	0.117061	0.1903	0.273942	0.230159	0.33308	0.328544	0.239915	0.439236	0.133904	0.147112	0.095806	0.293503	0.092321	0.098183	0.256735	0.406623	0.210485	0.110379	0.267963	0.084643
EX_hdca(e)	4.69e-07	2.26e-06	2.56e-06	8.73e-07	4.25e-06	5.68e-06	1.03e-06	1.91e-07	2.18e-07	3.91e-06	7.15e-07	1.49e-06	1.22e-05	2.27e-06	1.27e-05	4.2e-07	2.56e-06	4.71e-07	2.17e-07	3.51e-06	1.47e-06	3.7e-09	1.15e-05	8.76e-06	2.41e-06	5.56e-06	1.39e-06	4.03e-07	6.39e-06	1.85e-06	1.21e-06	3.88e-07	1.15e-06	1.18e-06	1.23e-06	2.43e-06	8.05e-06	2.22e-07	3.86e-06	1.51e-08	5.43e-06	9.34e-08	4.62e-06	7.19e-06	1.14e-08	5.26e-07	1.82e-06	1.22e-06	4.8e-06
EX_hdcea(e)	3.23e-06	2.05e-05	6.23e-06	4.63e-06	1.08e-05	1.06e-05	7.45e-06	2.14e-06	3.05e-06	1.02e-05	5.03e-06	3.49e-06	1.84e-05	8.9e-06	1.19e-05	3.23e-06	6.78e-06	1.76e-06	2.09e-06	7.13e-06	3.95e-06	1.53e-08	8.07e-06	1.44e-05	2.53e-05	1.5e-05	4.34e-06	1.98e-06	1.9e-05	2.71e-06	9.3e-06	8.12e-07	8.66e-08	3.73e-06	6.94e-06	5.54e-06	1.26e-05	3.63e-07	9.08e-06	3.83e-08	2.78e-05	8.53e-08	5.24e-06	1.19e-05	1.25e-07	3.2e-06	1.86e-05	9.06e-06	1.3e-05
EX_hista(e)	1.4e-05	0.000106	5e-05	0.000129	6.31e-05	0.00027	1.13e-05	0.000659	0.000172	9.64e-05	0.000142	3.35e-05	2.33e-05	1.77e-05	7.79e-05	6.28e-05	0.000132	6.66e-05	7.91e-05	0.00027	1.91e-05	0.000501	7.35e-05	0.000517	0.000301	0.000148	0.00012	7.35e-05	1.99e-05	0.000625	6.64e-05	2.93e-05	0.000101	2.8e-05	1.2e-05	6.97e-05	4.39e-05	0.000547	0.000559	0.000808	7.36e-05	0.000615	0.000314	7.85e-05	9.17e-05	0.000154	0.000555	0.000295	0.000444
EX_imp(e)	2.22e-06	2.78e-06	8.49e-06	2.6e-06	4.95e-06	8.39e-06	1.38e-06	1.19e-05	1.97e-06	1.17e-05	4.98e-06	2.14e-06	1.97e-06	4.14e-06	7.68e-06	2.73e-06	3.53e-06	2.41e-06	2.72e-06	4.14e-06	2.18e-06	3.68e-06	2.46e-06	5.16e-06	2.24e-06	5.45e-06	2.29e-06	4.87e-06	3.76e-06	4.93e-06	2.27e-06	1.42e-05	2.73e-05	2.45e-06	5.11e-06	4.7e-06	2.28e-06	3.35e-06	7.03e-06	5.78e-06	3.72e-06	9.77e-06	4.73e-06	3.46e-06	3.27e-06	8.25e-07	2.45e-06	2.08e-06	5.37e-06
EX_inost(e)	9.57e-06	1.99e-05	1.78e-05	5.74e-06	6.12e-06	4.86e-06	1e-05	6.49e-06	7.87e-06	1.35e-06	4.59e-06	1.27e-05	4.32e-06	9.99e-06	8.32e-06	1.57e-05	7.73e-06	2.34e-05	9.85e-06	1.33e-05	9.17e-06	3.17e-06	7.05e-06	1.27e-05	2.14e-06	1.26e-05	1.49e-05	8.7e-06	2.49e-06	4.13e-06	1.18e-06	5.41e-06	5.19e-06	4.85e-06	1.35e-05	6.73e-06	2.43e-06	3.58e-05	9.89e-07	4.33e-06	1.1e-05	4.56e-06	9.52e-06	1.93e-05	6.33e-06	5.02e-06	1.7e-05	3.71e-06	6.38e-06
EX_lac_D(e)	0.000373	0.00027	0.000281	0.000234	0.000275	0.003515	0.000337	0.008704	0.000233	0.000318	0.000269	0.00101	0.00022	0.000293	0.000292	0.000259	0.00029	0.000168	0.000397	0.022089	0.001002	0.009137	0.00033	0.013521	0.000373	0.000943	0.00029	0.00035	0.000487	0.004375	0.00015	0.000848	0.000438	0.000322	0.000256	0.00021	0.000346	0.00372	0.004479	0.053272	0.000226	0.043679	0.024413	0.000388	0.000222	0.003313	0.003452	0.000187	0.050182
EX_lneldc(e)	2.43e-06	1.67e-05	5.15e-06	5.85e-06	8.63e-06	1.2e-05	3.12e-06	2.34e-06	1.81e-06	5.75e-06	1.14e-06	3.32e-06	7.97e-06	8.08e-06	2.12e-06	1.07e-06	7.1e-06	1.83e-06	1.26e-06	2.05e-05	1.63e-06	2.41e-08	5.82e-06	1.26e-05	1.3e-05	3e-06	6.43e-06	1.11e-06	1.66e-05	6.11e-06	4.41e-06	1.25e-06	2.31e-07	1.66e-06	1.2e-06	3.26e-06	1.24e-05	1.04e-06	7.08e-06	9.96e-08	8.15e-06	1.78e-07	2.65e-06	3.03e-05	1.67e-07	1.79e-06	7.38e-06	2.71e-06	1.28e-05
EX_lpchol_hs(e)	1.06e-09	7.58e-10	4.01e-10	3.75e-09	5.18e-11	1.01e-11	4.04e-10	1.56e-09	1.16e-09	5.44e-10	6.01e-10	1.91e-10	1.59e-10	2.2e-10	1.24e-09	2.25e-09	2.42e-09	5.17e-09	6.91e-09	2.51e-09	4.06e-10	1.74e-09	3e-10	6.29e-10	5.07e-10	5.53e-10	3.59e-10	7.15e-10	6.08e-09	1.08e-09	9.89e-10	2.97e-09	1.54e-09	1.69e-09	3.39e-09	5.98e-09	3.56e-10	1.94e-10	7.34e-10	2.88e-10	4.44e-10	3.52e-10	5.97e-09	5.08e-09	5.4e-10	7.64e-10	3.63e-10	5.05e-10	9.93e-10
EX_mag_hs(e)	1.46e-07	5.86e-07	6.14e-07	1.42e-06	3.65e-07	9.25e-07	2.43e-07	1.95e-06	2.42e-07	6.04e-07	4.34e-06	1.26e-06	1.91e-06	3.18e-06	8.1e-07	3.21e-07	1.19e-06	5.5e-07	1.04e-06	2.95e-06	3.37e-07	2.69e-08	1.42e-06	6.87e-07	7.14e-07	3.11e-06	3.22e-06	4.7e-07	8.41e-07	8.05e-07	5.22e-07	1.56e-07	1.38e-07	7.55e-07	3.58e-06	5.7e-07	5.46e-07	4.52e-07	4.22e-06	1.4e-08	3.22e-07	1.06e-07	8.02e-07	4.65e-06	3.88e-08	7.32e-07	1.24e-06	2.67e-07	9.64e-07
EX_meoh(e)	5.65e-06	6.55e-06	1.88e-05	1.84e-05	2.19e-05	1.66e-05	9.7e-06	4.2e-05	6.21e-06	4.75e-06	1.43e-05	1.96e-05	7.37e-06	6.5e-06	6.29e-06	7.6e-06	1.25e-05	9.59e-06	7.62e-06	5.23e-05	8.1e-06	6.42e-05	1.64e-05	7.17e-05	5.52e-06	6.1e-06	8.94e-06	1.1e-05	5.3e-06	4.21e-05	8.6e-06	1.44e-05	6.13e-06	8.35e-06	1.15e-05	9.29e-06	5.75e-06	1.03e-05	4.12e-05	6.2e-05	3.88e-06	4.63e-05	1.8e-05	6.71e-06	4.81e-06	1.22e-05	0.000133	4.48e-06	2.62e-05
EX_mthgxl(e)	0.000219	0.000129	0.000123	9.75e-05	0.000117	0.00033	0.000178	0.000384	0.000178	0.00021	0.000265	0.000138	0.000122	0.000163	0.000158	0.000135	0.000172	0.000156	0.000327	0.000713	0.000151	0.000163	0.000131	0.000131	0.000129	0.00016	0.000185	0.000157	0.000361	0.000417	0.000136	0.000185	0.000193	0.000113	0.00021	0.000254	0.000133	0.000371	0.000252	0.000237	0.00018	0.000286	0.000274	9.29e-05	0.000247	0.000252	0.000257	0.000153	0.000229
EX_no(e)	2.36e-05	3.88e-05	2.95e-05	8.34e-05	3.87e-05	6.02e-05	6.31e-05	7.44e-05	3.66e-05	3.68e-05	5.57e-05	6.59e-05	5.96e-05	7.69e-05	4.7e-05	9.87e-05	4.5e-05	8.58e-05	5.49e-05	6.98e-05	3.46e-05	3.9e-05	8.47e-05	0.000191	2.88e-05	4.86e-05	4.06e-05	4.68e-05	3.56e-05	7.71e-05	2.36e-05	4.03e-05	3.75e-05	2.23e-05	3.85e-05	4.69e-05	4.95e-05	8.23e-05	9.32e-05	0.000119	5.65e-05	9.59e-05	8.56e-05	3.65e-05	3.77e-05	3.58e-05	7.39e-05	5.54e-05	7.19e-05
EX_nrpphr(e)	1.2e-07	1.09e-08	5.18e-05	4.54e-09	2.49e-08	2.51e-05	2.1e-09	2.66e-09	4.74e-09	8.43e-09	5e-09	2.75e-09	4.45e-09	4.58e-09	3.23e-09	7.83e-09	3.79e-08	4.89e-09	1.54e-08	7.66e-09	3.93e-08	9e-10	7.87e-09	4.36e-09	2.56e-08	3.35e-09	5.52e-09	8.92e-09	1.5e-09	8.71e-09	2.69e-09	7.7e-10	1.81e-09	1.64e-09	3.31e-09	7.04e-09	9.76e-09	2.04e-08	7.16e-09	8.21e-09	9.91e-09	2.1e-08	9.03e-09	4.15e-10	7.88e-09	1.82e-08	1.32e-06	1.35e-08	6.27e-09
EX_o2s(e)	0.0001	7.89e-05	4.8e-05	0.000237	3.95e-05	9.07e-05	7.53e-05	9.56e-05	9.09e-05	0.00016	0.000214	0.000169	7.1e-05	0.000255	7.7e-05	6.53e-05	0.000181	8.97e-05	0.000126	9.98e-05	0.000101	6.54e-05	7.94e-05	4.9e-05	0.000208	0.000128	6.05e-05	3.56e-05	0.0001	6.07e-05	6.45e-05	7.42e-05	4.17e-05	7.57e-05	9.28e-05	0.00014	7.74e-05	0.000116	3.68e-05	6.53e-05	0.000197	5.11e-05	0.000106	0.000164	0.000217	0.000812	4.51e-05	8.66e-05	4.99e-05
EX_ocdca(e)	2.72e-06	9.3e-06	2.89e-06	3.53e-06	9.11e-06	1.17e-05	5.62e-06	1.28e-06	4.77e-07	1.25e-05	1.12e-05	3.52e-06	1.25e-05	5.59e-06	3.88e-06	2.3e-06	5.86e-06	3.27e-06	1.7e-06	5.87e-06	1.4e-06	5.88e-08	6e-06	6.06e-06	1.5e-05	1.41e-05	6.18e-06	2.75e-06	1.91e-05	2.26e-06	9.11e-06	2.58e-06	2.18e-07	1.97e-06	4.32e-06	1.44e-06	2.34e-05	7.57e-07	1.66e-05	3.2e-06	9.02e-06	2.18e-07	8.28e-06	2.81e-05	3.11e-07	1.73e-06	2.22e-05	7.87e-06	6.52e-06
EX_oxa(e)	0.001306	9.81e-06	0.00025	3.42e-06	1.18e-06	0.001774	0.000384	5.11e-06	0.002733	0.001228	0.002993	3.3e-06	0.00015	0.004845	0.000396	5.68e-06	0.001563	9.38e-06	3.14e-06	0.001019	2.75e-06	0.000727	2.36e-05	3.98e-06	0.003132	0.000177	1.33e-05	2.61e-05	0.000114	0.004211	1.58e-06	0.000663	2.52e-05	0.000243	0.002345	8.83e-06	0.00129	0.002347	4.8e-06	0.006419	0.00014	0.000316	0.000436	0.006497	0.00486	9.55e-06	5.41e-06	0.002946	0.000287
EX_pchol_hs(e)	7.2e-10	4.41e-09	3.82e-09	1.04e-09	1.91e-13	5.67e-14	7.58e-09	2.94e-09	1.09e-09	2.64e-09	5.98e-09	2.04e-09	5.81e-10	2.2e-13	3.74e-10	5.17e-10	5.48e-10	1.43e-09	1.29e-09	1.21e-09	1.93e-09	2.53e-10	5.46e-09	9.34e-09	2.93e-09	4.51e-09	1.3e-09	1.26e-09	1.68e-09	2.04e-08	3.38e-09	9.49e-10	6.71e-10	2.5e-09	7.78e-10	1.58e-09	8.22e-14	1.13e-09	4.14e-09	4.62e-10	1.31e-10	3.93e-09	2.36e-09	2.58e-09	2.64e-13	1.4e-09	5.73e-09	1.71e-09	1.15e-09
EX_pe_hs(e)	1.44e-10	1.81e-09	1.6e-09	6.95e-10	1.03e-11	1.21e-12	2.73e-09	2.26e-09	1.05e-09	1.26e-09	7.49e-10	1.43e-09	8.1e-10	8.71e-14	7.27e-10	2.49e-09	8.26e-10	2.66e-09	1.33e-09	1.5e-09	8.81e-10	2.38e-10	1.33e-09	4.38e-09	9.5e-10	3.6e-09	9.82e-10	5.5e-10	9.88e-10	1.83e-09	7.79e-10	5.44e-10	6.03e-10	4.92e-10	5.88e-10	8.68e-10	7.4e-13	6.77e-10	2.58e-09	2.06e-10	1.32e-10	3.35e-09	2.79e-09	1.36e-09	7.89e-13	9.33e-10	2.42e-09	4.94e-10	5.71e-10
EX_pglyc_hs(e)	4.14e-06	1.59e-05	6.49e-06	1.57e-06	1.52e-05	7.37e-06	4.35e-06	1.25e-06	2.83e-06	3.82e-06	2.73e-06	1.66e-06	9.26e-06	1.01e-05	8.14e-06	2.13e-06	3.32e-06	1.65e-06	1.62e-06	7.27e-06	2.21e-06	########	1.03e-05	6.08e-06	1.64e-05	7.48e-06	6.68e-06	3.49e-07	1.78e-05	1.44e-06	5.57e-06	1.53e-06	1.08e-07	3.22e-06	2.13e-06	1.57e-06	1.75e-05	2.06e-07	5.47e-06	########	2.12e-05	6.91e-09	8.95e-06	1.56e-05	1.01e-07	1.35e-06	3.16e-06	2.87e-06	6.66e-06
EX_ps_hs(e)	4.8e-10	3.2e-09	2.24e-09	2.97e-09	4.86e-13	1.52e-13	3.34e-09	3.99e-09	2.66e-09	3.72e-09	1.29e-09	6.77e-10	1.38e-09	4.79e-12	5.62e-09	7.43e-09	2.8e-09	6.58e-09	6.34e-09	4.9e-09	1.73e-09	4.02e-10	1.62e-09	1.24e-09	1.89e-09	1.4e-09	9.57e-10	1.1e-09	3.74e-09	2.66e-09	1.11e-09	3.34e-09	1.03e-09	9.01e-10	8.65e-09	3.99e-09	3.04e-13	9.34e-10	3.5e-09	3.74e-10	1.19e-09	3.36e-09	4.94e-09	5.42e-09	8.97e-14	1.02e-09	4.4e-09	8.69e-10	3.45e-09
EX_sarcs(e)	1.27e-05	4.81e-06	1.35e-05	7.56e-06	8.85e-06	1.66e-05	1.18e-05	1.78e-05	9.67e-06	1.18e-05	1.52e-05	1.72e-05	1.59e-05	3.28e-06	2.84e-05	5.29e-06	6.29e-06	9.86e-06	1.55e-05	2.42e-05	7.93e-06	1.21e-05	5.84e-06	9.49e-06	3.23e-06	1.63e-05	1.07e-05	3.24e-06	1.12e-05	7.81e-06	1.06e-05	1.31e-05	8.87e-06	4.54e-06	1.13e-05	7.11e-06	5.07e-06	7.58e-06	8.78e-06	7.99e-06	1.39e-06	3.47e-05	1.16e-05	6.63e-06	1.01e-05	1.69e-05	9.56e-06	5.24e-06	1.4e-05
EX_srtn(e)	7.42e-08	3.24e-08	1.4e-05	1.66e-08	1.4e-08	7.19e-06	8.37e-09	1.94e-08	1.8e-08	3.97e-09	2.51e-08	1.03e-08	1.85e-08	4.88e-09	7.77e-08	2.63e-08	3.34e-08	1.87e-08	6.09e-08	1.35e-08	4.12e-07	2.55e-08	1.28e-07	2.9e-08	6.64e-08	5.46e-07	2.01e-08	9.51e-09	1.42e-08	1.15e-07	3.62e-09	3.37e-08	8.63e-09	9.89e-09	4.43e-09	1.2e-08	3.7e-08	1.84e-08	1.64e-08	9.35e-08	1.72e-08	3.16e-08	4.08e-08	2.08e-09	4.35e-08	4.21e-09	2.01e-06	4.6e-08	4.74e-08
EX_thym(e)	1.92e-07	2.93e-07	2.05e-06	3.65e-07	4.05e-07	6.7e-07	2.82e-07	5.93e-07	9.27e-07	7.5e-07	3.18e-07	1.63e-07	2.82e-07	1.4e-07	2.26e-07	3.5e-07	3.44e-06	9.35e-07	5.37e-07	3.1e-07	4.86e-07	3.2e-07	3.62e-07	3.39e-07	1.11e-06	3.71e-07	1.12e-07	1.49e-06	3.4e-07	6.56e-07	1.34e-06	4.49e-07	3.83e-07	1.08e-06	4.74e-07	1.04e-06	2.57e-07	5.94e-07	3.76e-07	3.26e-07	4.56e-07	4.01e-07	1.44e-07	1.36e-06	9.64e-07	1.56e-07	5e-07	9.72e-07	4.79e-07
EX_Tyr_ggn(e)	-4.64252	-13.5567	-4.54266	-12.2302	-2.94673	-22.1446	-5.20417	-6.54186	-2.03971	-17.4187	-13.1067	-8.83684	-6.76177	-13.366	-5.05846	-9.69288	-4.4338	-26.0751	-2.99216	-22.0742	-4.25093	-16.0955	-6.95592	-6.91946	-5.78527	-7.09883	-6.08826	-4.13224	-3.72	-20.3957	-2.29791	-7.46751	-7.85992	-3.13887	-20.9994	-19.097	-3.59504	-11.0786	-22.7787	-4.88166	-11.1717	-7.15603	-9.72175	-5.93279	-23.2041	-4.33029	-15.4525	-3.39608	-6.12385
EX_ump(e)	6.41e-07	6.43e-07	3.16e-06	1.8e-06	9.02e-07	1.62e-06	1.53e-06	1.56e-06	2.25e-06	1.98e-06	4.24e-07	1.04e-06	1.79e-06	9.36e-07	2.68e-06	1.19e-06	1.54e-06	2.75e-06	3.99e-06	6.72e-07	1.64e-06	2.1e-06	1.85e-06	8.96e-07	4.15e-06	4.51e-06	8.88e-07	2.08e-06	1.26e-06	1.33e-06	8.1e-07	2.19e-06	5.56e-07	1.89e-06	1.8e-06	1.8e-06	1.5e-06	3.73e-06	7.76e-07	1.73e-06	1.11e-05	2.05e-06	1.22e-06	7.1e-07	1.07e-06	3.98e-07	2.57e-06	9.96e-07	2.72e-06
EX_urate(e)	9.53e-06	2.92e-05	4.8e-06	3.94e-06	5.74e-05	6.08e-06	1.02e-05	4.58e-06	3.9e-05	8.33e-06	8.87e-07	0.000435	5.7e-06	1.66e-06	9.82e-06	0.000497	3.84e-05	0.000482	1.06e-05	4.38e-06	0.000318	2.83e-06	1.84e-05	6.31e-06	1.11e-05	4.96e-05	4.43e-05	9.3e-06	3.11e-05	5.02e-05	3.01e-05	2.42e-05	3.64e-05	4.19e-07	9.58e-07	8.7e-07	2.98e-07	1.34e-06	7.32e-05	1.46e-05	5.53e-07	2.55e-07	3.99e-06	4.44e-05	2.35e-05	1.14e-05	2.65e-06	2.29e-05	5.09e-06
EX_utp(e)	1.55e-07	5.37e-07	2.72e-07	2.11e-07	2.79e-07	8.76e-08	9.41e-07	3.96e-07	8.27e-07	5.41e-07	8.91e-07	3.24e-07	2.6e-07	2.78e-07	1.02e-07	1.78e-06	6e-07	2.84e-07	4.08e-07	1.47e-07	3.49e-07	2.3e-07	2.69e-07	5.21e-07	2.42e-07	6.69e-07	3.71e-07	3.6e-07	1.58e-07	6.61e-07	1.93e-07	1.51e-07	7.23e-08	5.86e-07	5.83e-07	5.61e-07	1.87e-07	1.3e-06	1e-07	3.34e-07	2.03e-07	6.3e-07	2.5e-07	9.87e-07	4.47e-07	7.49e-08	2.88e-07	2.42e-07	1.91e-07
EX_vacc(e)	3.04e-06	1.18e-05	2.13e-06	2.02e-06	4.1e-06	2.26e-06	9.99e-07	1.59e-06	2.02e-06	2.75e-06	1.89e-06	1.27e-06	2.57e-06	7.37e-06	1.91e-06	9.93e-07	2.51e-06	2.97e-07	5.06e-07	3.04e-06	8.6e-07	1.27e-08	1.8e-06	2.7e-06	1.42e-05	4.97e-06	5.07e-06	7.07e-07	1.2e-05	1.16e-06	1.6e-06	4.17e-07	7.83e-08	5.19e-07	9.92e-07	3.5e-06	9.9e-06	2.13e-07	2.37e-06	1.9e-08	4.45e-06	2.06e-07	1.16e-05	8.43e-06	1.94e-07	1.05e-06	6.02e-06	1.75e-06	3.25e-06
F1Atg	972.484	989.314	991.345	983.19	996.047	985.77	983.184	989.222	991.518	968.373	971.292	986.033	994.153	952.482	991.382	985.948	980.64	977.588	993.552	978.822	977.699	984.54	983.537	977.16	970.75	977.622	941.37	989.804	972.542	987.267	992.981	968.81	992.178	987.388	978.395	992.601	994.096	988.647	989.642	992.192	987.576	983.689	992.166	960.442	972.154	972.849	986.691	976.02	983.506
FACOAL140i	1.05e-05	4.75e-05	4.56e-05	3.62e-06	1.55e-05	9.85e-06	1.17e-05	2.32e-05	8.22e-06	3.1e-05	1.8e-05	1.47e-05	3.77e-05	1.57e-05	1.79e-05	4.14e-06	1.4e-05	3.12e-06	6.53e-06	2.15e-05	5.09e-06	8.37e-06	9.89e-06	9.73e-06	1.37e-05	1.06e-05	4.25e-05	2.64e-05	8.38e-06	9.07e-05	8.52e-06	4.05e-06	5.68e-06	5.97e-06	5.27e-06	5.21e-06	3.05e-05	1.99e-05	2.2e-05	3.41e-06	6.03e-05	3.31e-05	1.06e-05	1e-05	5.64e-06	2.14e-05	6.01e-05	1.09e-05	1.28e-05
FACOAL150	5.16e-05	4.44e-05	5.03e-05	9.49e-05	0.00014	3.07e-05	8.29e-05	0.000216	7.03e-05	8.17e-05	5.21e-05	3.35e-05	5.09e-05	9.32e-05	7.87e-05	5.76e-05	0.000138	9.89e-05	3.7e-05	5.55e-05	1.85e-05	9.65e-05	0.000125	0.000106	2.39e-05	8.54e-05	6.03e-05	0.000111	4.18e-05	0.000103	7.72e-05	9.59e-05	7.89e-05	5.12e-05	7.44e-05	9.94e-05	3.84e-05	6.83e-05	0.000142	6.67e-05	1.7e-05	4.5e-05	6.17e-05	8.19e-05	7.07e-05	5.23e-05	3.42e-05	0.000293	5.08e-05
FACOAL160i	7.18e-05	5.06e-05	0.000121	0.000176	0.000228	0.00021	0.000119	0.000384	9.07e-05	0.000143	0.000363	6.75e-05	0.000149	0.000375	9.99e-05	0.000149	0.00019	3.55e-05	5.01e-05	0.000453	5.58e-05	8.41e-05	9.96e-05	0.000104	0.00019	8.78e-05	5.08e-05	0.000104	5.38e-05	4.36e-05	0.000161	0.000222	0.000105	0.000189	6.1e-05	0.000158	0.000163	0.000106	0.000106	2.58e-05	6.55e-05	5.11e-05	4.79e-05	0.000343	7.94e-05	0.000387	0.000101	0.000167	9.39e-05
FACOAL170	2.73e-05	3.26e-05	6.89e-05	0.00018	0.000125	2.65e-05	8.66e-05	5.53e-05	6.13e-05	0.000125	6.12e-05	1.58e-05	3.45e-05	5.37e-05	7.05e-05	8.89e-05	5.03e-05	2.97e-05	6.89e-05	8.35e-05	4.78e-05	0.000559	4.04e-05	5.57e-05	2.88e-05	3.9e-05	3.29e-05	3.69e-05	2.36e-05	3.45e-05	3.66e-05	6.13e-05	6.87e-05	5.5e-05	0.000105	9.14e-05	6.04e-05	0.000116	0.000103	5.98e-05	6.61e-05	6.49e-05	8.02e-05	4.69e-05	0.000115	6.33e-05	5.88e-05	3.79e-05	5.41e-05
FACOAL180i	8.34e-05	0.000148	0.000143	3.9e-05	0.000168	5.42e-05	0.000105	5.76e-05	4.87e-05	8.51e-05	2.97e-05	3.91e-05	2.64e-05	0.000263	6.86e-05	4.17e-05	5.71e-05	6.79e-05	3.34e-05	7.78e-05	2e-05	3.08e-05	2.11e-05	0.000171	3.91e-05	4.53e-05	9.99e-05	7.3e-05	0.000159	9.19e-05	0.000136	3.92e-05	0.000136	2.5e-05	2.68e-05	6.99e-05	7.5e-05	3.08e-05	9.91e-05	2.44e-05	3.35e-05	0.000109	5.87e-05	4.96e-05	7.39e-05	3.69e-05	8.73e-05	2.26e-05	4.96e-05
FACOAL1812	6.19e-07	2.96e-06	3.26e-06	2.35e-06	2.92e-06	5.1e-06	8.54e-07	8.56e-07	9.21e-07	3.28e-06	3.51e-07	1.93e-06	2.48e-06	1.74e-06	7.21e-07	3.25e-07	1.35e-06	3.94e-07	3.64e-07	7.82e-06	2.9e-07	5.67e-09	1.3e-06	1.89e-06	9.85e-06	8.5e-07	1.35e-06	2.6e-07	2.87e-06	6.95e-07	1.65e-06	3.5e-07	1.02e-07	6.16e-07	6.99e-07	3.42e-07	2.36e-06	2.88e-07	1.76e-06	9.66e-09	2.27e-06	2.5e-08	9.97e-07	1.5e-06	6.76e-08	2.99e-07	2.09e-06	1.3e-06	4.38e-06
FACOAL1821	0.000128	6.46e-05	0.000135	4.53e-05	6.08e-05	5.12e-05	4.76e-05	5.84e-05	7.18e-05	6.54e-05	3.11e-05	3e-05	3.58e-05	8.6e-05	4.68e-05	3.86e-05	8.95e-05	2.4e-05	8.64e-05	0.000145	6.75e-05	0.000106	7.94e-05	0.000103	5.95e-05	5.37e-05	0.000147	0.000183	0.0001	6.32e-05	3.62e-05	5.01e-05	6.23e-05	2.93e-05	3.41e-05	6.66e-05	0.000245	3.63e-05	5.85e-05	5.47e-05	2.61e-05	6.32e-05	2.25e-05	3.38e-05	4.62e-05	0.000108	5.15e-05	7.27e-05	3.31e-05
FACOAL1822	6.11e-05	1.03e-05	1.39e-05	2.14e-05	4.76e-05	2.64e-05	4.7e-05	2.04e-05	9.39e-06	9.32e-06	4.23e-05	4.13e-06	4.16e-05	7.62e-05	2.67e-05	1.76e-05	2.78e-05	1.21e-05	3.17e-05	8.87e-05	9.18e-06	4.74e-05	4.77e-06	0.000105	2.25e-05	3.25e-05	4.55e-05	1.52e-05	4.62e-05	1.49e-05	5.65e-05	3.09e-05	2.34e-05	4.5e-06	9.68e-06	5.46e-05	2.8e-05	4.74e-05	2.62e-05	1.89e-05	4.51e-06	7.58e-05	7.55e-06	3.38e-05	3.47e-05	5.87e-05	9.86e-06	5.01e-05	3.04e-05
FACOAL1831	0.000101	0.000199	0.000204	6.85e-05	0.000179	0.00011	8e-05	0.000234	0.000145	0.000175	9.76e-05	2.59e-05	9.79e-05	9.15e-05	0.000186	0.000126	8.25e-05	7.4e-05	7.69e-05	0.000534	0.000109	0.000129	7.51e-05	0.000221	0.000121	4.74e-05	0.000328	0.000216	0.000135	0.000315	0.000139	0.000112	0.000271	8.86e-05	0.000217	9.92e-05	0.000201	5.83e-05	0.00016	6e-05	6.21e-05	0.000232	0.000136	0.000114	0.000238	0.000261	0.000372	7.93e-05	0.00012
FACOAL1832	3.6e-05	7.21e-06	1.06e-05	1.49e-05	8.27e-06	2.19e-05	1.05e-05	1.22e-05	1.57e-05	3.28e-05	8.78e-06	6.36e-06	9.82e-06	3.32e-05	2.49e-05	1.08e-05	2.47e-05	3.09e-05	1.08e-05	3.13e-05	1.03e-05	2.17e-05	8.04e-06	8.93e-06	4.73e-06	9.67e-06	1.49e-05	2.51e-05	1.5e-05	3.67e-06	1.04e-05	1.96e-05	3.15e-05	8.01e-06	1.14e-05	2.53e-05	1.36e-05	6.83e-06	1.69e-05	7.09e-06	3.61e-06	1.48e-05	1.49e-05	2.8e-05	3e-05	3.9e-05	2.03e-05	4.59e-05	2.36e-05
FACOAL184	6.37e-05	1.52e-05	2.92e-06	1.46e-05	8.81e-06	6.63e-06	1.21e-05	1.88e-05	2.17e-05	8.65e-06	3.61e-05	5.07e-06	1e-05	2.99e-05	3.6e-05	2.26e-05	2.66e-05	1.63e-05	7.52e-06	1.53e-05	1.82e-05	2.18e-05	9.13e-06	4.97e-06	1.29e-05	1.18e-05	1.87e-05	2.09e-05	3.82e-05	9.68e-06	7.62e-06	2.37e-05	1.83e-05	1.12e-05	3.37e-06	2.48e-05	2.33e-05	1.49e-05	2.38e-05	3.86e-06	2.47e-06	5.44e-06	1.29e-05	1.01e-05	1.85e-05	2.29e-05	1.13e-05	2.58e-05	1.76e-05
FACOAL200	2.1e-05	3.97e-05	2.31e-06	2.26e-05	3.12e-05	1.08e-05	3.41e-05	3.51e-05	5.16e-05	1.41e-05	1.78e-05	7.15e-06	6.69e-06	3.98e-05	0.000107	8.16e-06	1.26e-05	9.14e-06	1.07e-05	0.000235	7.03e-06	0.000189	5.65e-06	7.3e-06	9.49e-06	6.49e-06	1.41e-05	3.67e-05	1.16e-05	3.16e-05	9.96e-06	6.11e-05	2.3e-05	6.67e-06	2.4e-05	9.23e-05	6.12e-05	6.79e-06	9.63e-06	1e-05	6.02e-06	1.97e-05	1.32e-05	1.23e-05	0.000167	2.58e-05	6.88e-06	1.2e-05	1.01e-05
FACOAL203	3.6e-05	2.46e-05	9.31e-06	3.52e-05	7.73e-06	2.41e-05	1.73e-05	4.37e-05	9.07e-06	2.06e-05	2.08e-05	3.42e-06	4.39e-05	2.83e-05	2.86e-05	1.3e-05	8.04e-06	4e-05	1.24e-05	1.89e-05	7.5e-06	7.71e-06	6.56e-06	9.51e-06	6.95e-06	9.51e-06	4.52e-05	1.67e-05	2.46e-05	8.36e-05	2.26e-05	0.00012	7.22e-06	4.11e-06	7.31e-06	3.75e-05	1.9e-05	7.26e-06	2.33e-05	7.91e-06	3.86e-06	8.45e-06	1.14e-05	1.73e-05	6.91e-05	1.92e-05	1.16e-05	2.75e-05	2.17e-05
FACOAL204	0.000175	0.000352	6.15e-05	5.72e-05	7e-05	3.47e-05	0.000202	0.000354	6.41e-05	0.00047	0.000147	4.36e-05	0.000394	0.000123	0.000112	0.000113	6.51e-05	5.94e-05	0.000148	0.000359	5.38e-05	5.87e-05	3.95e-05	0.000213	6.78e-05	0.00014	9.76e-05	0.000247	0.000195	9.16e-05	9.01e-05	0.000168	0.000112	3.88e-05	4.01e-05	8.82e-05	6.28e-05	5.84e-05	0.000167	8.2e-05	0.000101	0.000265	0.000152	9.92e-05	5.5e-05	0.000166	0.000278	4.86e-05	0.000181
FACOAL2042	4.31e-05	5.93e-06	2.09e-06	4.44e-05	7.76e-06	1.21e-05	7.66e-06	2.06e-05	2.74e-05	2.53e-05	2.56e-05	8.24e-06	1.35e-05	4.04e-05	2.47e-05	1.25e-05	9.75e-06	4.29e-05	8.45e-06	2.14e-05	1.27e-05	1.79e-05	5.24e-06	5.14e-06	0.000197	9.05e-06	1.97e-05	2.4e-05	2.31e-05	6.29e-06	7.37e-06	1.21e-05	1.41e-05	8.65e-06	1.5e-05	0.000107	1.86e-05	1.89e-05	3.37e-05	5.05e-06	3.28e-06	9.66e-06	1.16e-05	3.43e-05	4.61e-05	6.43e-06	1.65e-05	4.48e-05	6.71e-06
FACOAL205	1.03e-05	3.16e-06	5.16e-06	1.3e-05	9.04e-06	3.57e-05	5.37e-06	8.25e-06	4.65e-05	1.17e-05	7.68e-06	3.94e-06	8.2e-06	1.57e-05	1.6e-05	9.74e-06	6.93e-06	4.18e-06	1.71e-05	4.09e-05	4.41e-06	1.74e-05	1.63e-05	5.15e-06	8.55e-06	8.06e-06	2.02e-05	2.35e-05	3.75e-06	4.95e-06	4.48e-06	1.79e-05	1.44e-05	5.12e-06	3.46e-06	3.47e-05	2.1e-05	9.4e-06	1.62e-05	6.43e-06	4.35e-06	1e-05	8.3e-06	1.73e-05	3.75e-05	8.18e-06	1.49e-05	3.98e-05	4.48e-06
FACOAL224	3.29e-05	5.02e-06	4.88e-06	1.01e-05	4.87e-06	1.1e-05	1.63e-05	2.88e-05	1.1e-05	1.25e-05	7.2e-06	2.51e-06	1.2e-05	1.89e-05	0.000157	7e-06	2.37e-05	1.11e-05	8.38e-06	1.43e-05	7.31e-06	4.96e-05	3.67e-06	7.36e-06	1.08e-05	6.4e-06	2.19e-05	9.05e-06	5.61e-06	4.5e-06	4.57e-06	1.33e-05	2.74e-05	4.14e-06	7.02e-06	5.33e-05	5.09e-05	7.47e-06	9.86e-06	4.32e-06	2.95e-06	6.9e-06	6.62e-06	6.67e-05	3.14e-05	1.39e-05	1.95e-05	9.21e-06	8.88e-06
FACOAL2251	1.9e-05	6.08e-06	9.25e-06	2.58e-05	8.13e-06	1.44e-05	7.44e-06	1.69e-05	9.14e-06	2.2e-05	7.53e-06	3.36e-06	3.06e-05	3.07e-05	3.31e-05	9.85e-06	2.04e-05	7.2e-06	1.01e-05	1.26e-05	1.38e-05	8.17e-06	4.71e-06	5.32e-06	6.91e-06	6.45e-06	2.63e-05	1.22e-05	1.86e-05	5.69e-06	6.36e-06	2.54e-05	3e-05	1.02e-05	5.5e-06	4.08e-05	2.2e-05	1.72e-05	1.34e-05	4.03e-06	4.33e-06	1.38e-05	2.27e-05	9.34e-06	1.28e-05	1.66e-05	2.32e-05	2.08e-05	5.24e-06
FACOAL2252	1.39e-05	5.05e-06	6.07e-06	5.14e-05	2.59e-05	1.03e-05	1.23e-05	1.81e-05	3.09e-05	7.91e-06	7.69e-06	4.04e-06	5.53e-06	5.46e-05	2.79e-05	1.46e-05	2.24e-05	9.16e-06	2.09e-05	1.88e-05	6.63e-06	3.81e-05	1.37e-05	1.3e-05	4.99e-06	4.88e-06	3.05e-05	3.57e-05	6.93e-06	3.82e-06	7.72e-06	4.04e-05	2.08e-05	2.59e-06	3.21e-06	2.9e-05	3.71e-05	1.03e-05	5.53e-05	5.51e-06	2.86e-06	6.04e-06	8.77e-06	2.29e-05	2.57e-05	5.62e-06	7.25e-05	3.19e-05	1.51e-05
FACOAL226	1.12e-05	5.7e-06	3.13e-06	2.99e-05	5.41e-06	1.37e-05	1.31e-05	2.25e-05	6.24e-06	2.11e-05	2.01e-05	1.87e-06	1.89e-05	2.99e-05	4.92e-05	8.97e-06	8.4e-06	2.6e-05	1.3e-05	1.93e-05	5.37e-06	8.59e-06	6.84e-06	8.7e-06	4.26e-06	9.53e-06	1.55e-05	4.53e-05	5.5e-06	3.85e-06	6.81e-06	4.2e-05	1.33e-05	6.38e-06	5.31e-06	2.35e-05	3.42e-05	2.25e-05	1.22e-05	7.01e-06	4.29e-06	1.97e-05	6.16e-06	3.65e-05	1.14e-05	7.11e-06	1.07e-05	3.38e-05	9.02e-06
FACOAL240	1.46e-05	1.63e-05	1.34e-05	1.28e-05	4.11e-06	4.23e-05	2.02e-05	1.97e-05	2.28e-05	3.45e-05	1.19e-05	6.15e-06	1.03e-05	1.49e-05	4.28e-05	3.85e-05	5.51e-06	1.21e-05	1.19e-05	8.34e-05	1.74e-05	2.54e-05	1.24e-05	8.79e-06	3.57e-06	5.31e-06	6.57e-06	1.33e-05	1.06e-05	1.52e-05	2.4e-05	2.69e-05	4.02e-05	3.11e-06	7.31e-06	2.78e-05	4.21e-05	7.06e-06	9.8e-05	1.53e-05	3.17e-06	1.01e-05	1.55e-05	4.72e-05	5.3e-05	8.54e-06	0.00023	4.37e-05	1.6e-05
FACOAL244_1	2.61e-05	8.72e-06	1.45e-06	1.01e-05	6.42e-06	1.22e-05	1.89e-05	1.1e-05	2.28e-05	1.17e-05	1.33e-05	1.64e-06	4.24e-06	3.39e-05	1.35e-05	1.61e-05	7.12e-06	2.06e-05	1.44e-05	4.25e-05	1.76e-05	8.85e-05	5.11e-06	5.37e-06	4.06e-05	9.79e-06	7.07e-05	2.54e-05	1.41e-05	1.35e-05	4.19e-06	4.88e-05	2.98e-05	1.33e-05	2.59e-06	3e-05	1.61e-05	1.77e-05	3.94e-05	5.08e-06	6e-06	1.29e-05	5.91e-06	9.96e-06	1.32e-05	7.16e-06	1.19e-05	1.95e-05	5.21e-06
FACOAL245_1	7.26e-06	7.23e-06	5.12e-06	8.34e-05	1.11e-05	4.76e-05	1.24e-05	1.55e-05	1.79e-05	1.06e-05	2.84e-05	5.9e-06	2.11e-05	2.65e-05	2.14e-05	1.05e-05	7.48e-06	4.18e-06	7.58e-06	2.81e-05	2.12e-05	1.14e-05	6.68e-06	1.01e-05	9.53e-06	6.4e-06	2.37e-05	3.38e-05	6.18e-06	9.71e-06	7.69e-06	2.22e-05	2.26e-05	1.17e-05	6.79e-06	6.34e-05	2.14e-05	9.67e-06	8.27e-06	7.91e-06	5.92e-06	2.55e-05	5.27e-06	1.35e-05	1.58e-05	7.02e-06	1.15e-05	4.28e-05	9.78e-06
FACOAL245_2	2.31e-05	2.31e-05	4.52e-06	4.6e-05	3.57e-06	1.05e-05	6.19e-06	1.46e-05	3.49e-05	2.35e-05	2.39e-05	2.55e-06	1.1e-05	1.75e-05	1.73e-05	1.51e-05	5.53e-05	7.06e-06	1.31e-05	9.5e-06	7.24e-06	8.67e-06	6.56e-06	1.08e-05	1.27e-05	1.5e-05	2.25e-05	4e-05	1.03e-05	2.38e-05	7.58e-06	2.92e-05	8.35e-06	4.09e-06	5.22e-06	3.04e-05	4.62e-05	1.39e-05	1.16e-05	7.49e-06	6.24e-06	7.61e-06	6.66e-06	1.85e-05	2.46e-05	1.04e-05	7.87e-06	5.95e-05	2.14e-05
FACOAL246_1	7.89e-06	2.91e-06	4.17e-06	4.2e-05	2.56e-05	7.22e-05	6.63e-06	1.8e-05	3.01e-05	2.19e-05	6.68e-06	7.66e-06	7.93e-06	2.79e-05	1.89e-05	1.26e-05	1.03e-05	1.17e-05	8.42e-06	1.62e-05	6.57e-06	1.67e-05	4.68e-06	1.61e-05	2.27e-05	4.63e-06	1.76e-05	4.82e-05	2.85e-06	2.91e-06	7.04e-06	2.26e-05	3.07e-05	4.14e-06	6.27e-06	2.61e-05	1.4e-05	7.55e-06	1.3e-05	8.54e-06	4.6e-06	1.6e-05	4.92e-06	1.91e-05	2.97e-05	5.92e-06	7.52e-06	3.72e-05	2.71e-05
FACOAL260	1.78e-05	4.66e-06	2.72e-06	1.92e-05	1.16e-05	8.13e-06	3.85e-06	9.46e-06	8.97e-06	1.44e-05	1.02e-05	8.05e-06	1.6e-05	2.47e-05	3.6e-05	1.18e-05	1.17e-05	9.37e-06	6.55e-06	3.93e-05	6.04e-06	1.47e-05	2.9e-05	9.64e-06	1.09e-05	7.33e-06	1.91e-05	1.31e-05	7.4e-06	6.54e-06	1.12e-05	3.62e-05	4.81e-05	9.06e-06	8.93e-06	3.44e-05	1.54e-05	6.5e-06	3.52e-05	3.73e-06	1.84e-05	1.36e-05	4.72e-06	1.66e-05	2.69e-05	1.07e-05	6.62e-06	1.67e-05	1.15e-05
FADDP	2.93e-07	2.14e-07	2.22e-07	3.44e-07	1.1e-07	7.08e-07	5.8e-07	1.73e-07	1.81e-07	3.61e-07	2.8e-07	6.78e-07	1.45e-07	4.64e-07	3.03e-07	3.95e-07	3.03e-07	5.34e-07	7.69e-07	4.69e-07	3.39e-07	3.27e-07	1.55e-07	3.92e-07	1.52e-07	7.01e-07	2.2e-06	4.04e-07	1.8e-07	5.53e-07	2.4e-07	3.58e-07	5.97e-07	1.29e-07	3.38e-07	2.41e-07	1.32e-07	1.35e-06	2.32e-07	7.24e-07	7.01e-07	3.75e-07	5.39e-07	8.75e-07	3.17e-07	5.66e-08	9.59e-07	8.32e-07	7.74e-07
FADH2tru	2.08e-07	5.31e-07	5.7e-07	1.43e-07	7.93e-07	8.07e-07	8.75e-07	1.77e-07	2.23e-07	1.81e-07	4.78e-07	1.37e-07	2.75e-07	1.88e-07	1.45e-07	2.66e-07	2.38e-07	4.82e-07	1.61e-07	6.92e-07	2.17e-07	9.88e-08	1.79e-07	4.99e-07	2.2e-07	2.67e-07	1.97e-07	1.54e-06	1.63e-07	8.71e-07	1.5e-07	5.02e-07	1.02e-07	1.48e-07	4.32e-07	3.01e-07	5.39e-07	4.07e-07	2.01e-07	1.26e-07	3.34e-07	4.84e-07	2.54e-07	4.22e-07	2.81e-07	1.1e-06	2.11e-07	1.57e-07	1.09e-07
FADH2tx	2.35e-05	2.13e-05	3.28e-05	1.49e-05	1.42e-05	1.26e-05	3.43e-05	0.000122	8.77e-06	1.39e-05	1.33e-05	8.91e-06	5.84e-06	1.25e-05	9.51e-06	9.24e-06	2.5e-05	2.08e-05	1.54e-05	4.41e-05	2.8e-05	0.000254	1.57e-05	0.000326	2.1e-05	1.77e-05	4.12e-05	1.62e-05	1.54e-05	0.000154	8.47e-06	1.08e-05	1.01e-05	7.17e-06	7.96e-06	2.41e-05	1.39e-05	7.91e-05	0.00025	0.000224	1.06e-05	0.00032	0.000131	3.14e-05	1.26e-05	9.59e-06	0.000102	1.55e-05	0.000124
FADtru	2.08e-07	5.31e-07	5.7e-07	1.43e-07	7.93e-07	8.07e-07	8.75e-07	1.77e-07	2.23e-07	1.81e-07	4.78e-07	1.37e-07	2.75e-07	1.88e-07	1.45e-07	2.66e-07	2.38e-07	4.82e-07	1.61e-07	6.92e-07	2.17e-07	9.88e-08	1.79e-07	4.99e-07	2.2e-07	2.67e-07	1.97e-07	1.54e-06	1.63e-07	8.71e-07	1.5e-07	5.02e-07	1.02e-07	1.48e-07	4.32e-07	3.01e-07	5.39e-07	4.07e-07	2.01e-07	1.26e-07	3.34e-07	4.84e-07	2.54e-07	4.22e-07	2.81e-07	1.1e-06	2.11e-07	1.57e-07	1.09e-07
FADtx	########	########	########	########	########	########	########	-0.00012	########	########	########	########	########	########	########	########	########	########	########	########	########	-0.00025	########	-0.00033	########	########	########	########	########	-0.00015	########	########	########	########	########	########	########	########	-0.00025	-0.00022	########	-0.00032	-0.00013	########	########	########	-0.0001	########	-0.00012
FALDH	-0.19365	-0.1385	-0.18075	-0.15265	-0.2112	-0.14389	-0.13158	-0.13887	-0.39512	-0.14733	-0.19934	-0.19804	-0.17865	-0.1402	-0.17144	-0.2907	-0.20095	-0.15536	-0.1867	-0.18735	-0.14824	-0.15627	-0.26113	-0.20171	-0.21578	-0.16651	-0.03543	-0.28563	-0.22952	-0.25772	-0.16833	-0.20476	-0.18268	-0.19329	0.22494	-0.1413	-0.18251	-0.20732	-0.12283	-0.31259	-0.28359	-0.40622	-0.17672	-0.18521	-0.1831	-0.08046	-0.16549	-0.19172	-0.20558
FALDtly	0.000357	4.03e-05	3.17e-05	2.97e-05	1.42e-05	0.000242	0.000241	0.000149	0.000239	0.00018	1.86e-05	4.23e-05	4.46e-05	0.000103	0.00015	6.85e-05	1.23e-05	0.000346	9.11e-05	7.03e-05	0.000107	1.82e-05	4.24e-05	0.000834	9.25e-06	0.000127	6.74e-05	0.000275	6.62e-05	0.002422	9.63e-05	0.000238	0.000151	3.32e-05	4.72e-05	0.000138	0.00012	4.08e-06	8.82e-05	0.000139	6.57e-05	0.000108	0.000559	1.15e-05	0.000259	0.000516	0.000181	7.97e-05	6.32e-05
FALDtm	4.28e-06	1.06e-06	8.23e-07	3.46e-06	1.95e-07	1.6e-06	1.73e-06	2.34e-06	4.89e-07	9.29e-07	2.52e-07	3.39e-06	2.15e-06	1.91e-06	3.34e-06	8.3e-07	4.92e-07	1.61e-06	1.89e-06	4.18e-07	1.58e-06	4.94e-07	6.03e-07	1.61e-06	1.73e-06	1.49e-06	1.42e-06	6.27e-07	4.3e-06	1.63e-05	3.62e-07	1.26e-06	1.68e-06	1.83e-06	2.15e-06	4.69e-07	2.74e-06	3.05e-07	1.12e-06	3.52e-07	1.73e-06	0.000119	7.34e-07	1.01e-06	5.13e-07	1.44e-06	5.13e-07	2.31e-06	5.55e-06
FATP1t	-901.075	-894.101	-820.222	-980.318	-990.339	-914.16	-809.164	-817.037	-913.643	-947.688	-896.228	-940.843	-857.057	-955.519	-910.022	-819.147	-955.04	-806.85	-940.247	-979.01	-832.294	-982.782	-778.359	-854.991	-903.215	-925.317	-925.148	-799.134	-825.37	-954.988	-954.019	-801.872	-893.478	-978.393	-785.573	-876.54	-889.32	-754.619	-965.459	-955.144	-738.999	-817.495	-949.521	-836.179	-851.438	-980.804	-905.046	-926.599	-930.566
FATP2t	-929.25	-956.876	-947.935	-909.432	-947.58	-786.719	-979.945	-853.691	-918.092	-971.627	-782.87	-792.27	-912.523	-993.427	-982.754	-890.474	-971.244	-844.616	-990.379	-989.208	-840.749	-966.811	-988.525	-984.497	-901.141	-876.327	-870.123	-814.407	-936.847	-976.076	-951.605	-922.963	-857.801	-964.391	-691.484	-964.06	-918.008	-704.925	-925.146	-958.296	-936.714	-890.569	-919.309	-739.087	-942.926	-989.256	-793.942	-969.621	-981.074
FATP3t	-975.478	-944.934	-706.641	-806.288	-979.226	-420.156	-971.976	-964.316	-825.625	-789.615	-641.634	-948.589	-937.322	-985.431	-952.3	-772.714	-970.846	-943.492	-991.909	-973.082	-843.017	-972.151	-972.505	-983.31	-831.008	-965.674	-747.095	-952.716	-930.44	-974.683	-988.536	-977.408	-945.187	-790.806	-987.411	-993.479	-989.681	-932.557	-911.472	-940.398	-941.078	-791.828	-864.484	-906.414	-812.976	-971.239	-900.614	-883.685	-979.645
FATP4t	-938.991	-992.332	-782.268	-911.379	-972.465	-848.659	-990.759	-961.248	-907.277	-875.513	-847.479	-714.314	-989.179	-987.694	-990.185	-959.735	-921.165	-925.57	-986.515	-973.173	-969.009	-991.704	-991.228	-978.775	-607.434	-957.86	-881.858	-975.539	-935.326	-991.735	-991.836	-937.851	-935.336	-952.762	-971.805	-981.97	-996.652	-969.291	-921.195	-795.311	-988.778	-928.133	-915.594	-352.049	-890.664	-985.139	-968.44	-792.891	-978.98
FATP5t	-908.998	-643.657	-832.172	-730.034	-594.292	-756.528	-806.376	-694.015	-779.866	-753.421	-747.289	-568.621	-799.731	-663.894	-850.7	-651.205	-703.891	-797.516	-930.449	-906.854	-757.282	-847.069	-794.746	-861.864	-796.877	-814.515	-674.546	-666.588	-691.075	-807.839	-640.537	-729.631	-753.009	-923.196	-860.992	-873.784	-830.824	-726.353	-701.056	-760.436	-736.333	-704.305	-798.615	-717.349	-799.379	-705.969	-743.242	-740.198	-842.846
FATP6t	-992.849	-990.102	-920.356	-958.047	-924.632	-957.596	-986.671	-981.414	-804.263	-923.64	-979.554	-745.562	-965.808	-992.948	-996.036	-961.65	-917.794	-968.983	-980.292	-986.941	-958.52	-985.302	-984.819	-986.547	-886.122	-947.35	-954.593	-978.849	-996.086	-986.896	-977.825	-954.802	-989.85	-812.826	-995.243	-991.651	-995.302	-881.602	-991.331	-925.236	-972.018	-934.989	-978.647	-977.137	-958.911	-994.895	-989.866	-983.32	-996.126
FATP7t	-991.938	-994.15	-522.475	-989.422	-913.087	-961.774	-984.933	-990.492	-987.049	-986.684	-965.986	-883.068	-993.006	-983.019	-981.48	-903.727	-816.349	-985.427	-992.199	-982.973	-981.234	-983.627	-967.277	-985.597	-927.869	-990.345	-989.327	-987.765	-991.397	-995.048	-992.027	-984.193	-994.831	-955.008	-989.124	-993.463	-989.585	-905.654	-985.157	-911.735	-980.922	-968.497	-917.293	-994.532	-981.088	-989.147	-988.31	-991.717	-983.64
FATP8t	-986.77	-992.747	-868.433	-950.02	-764.4	-986.783	-987.041	-982.935	-902.465	-962.844	-928.147	-950.518	-989.765	-965.333	-987.386	-986.612	-825.157	-993.209	-993.669	-982.471	-989.524	-980.504	-994.604	-993.886	-960.879	-975.729	-992.837	-989.413	-988.719	-991.858	-995.178	-992.16	-984.625	-919.486	-995.766	-966.523	-985.953	-948.982	-991.896	-968.53	-986.304	-976.998	-978.202	-984.633	-991.134	-987.089	-983.229	-980.028	-994.376
FATP9t	-990.618	-984.53	-882.147	-988.617	-917.941	-973.551	-974.282	-986.053	-981.447	-988.949	-978.093	-965.242	-985.968	-961.531	-994.361	-990.047	-937.914	-979.78	-988.791	-996.41	-984.814	-985.708	-972.921	-975.482	-946.019	-991.152	-972.004	-984.675	-986.111	-978.01	-986.186	-987.572	-994.883	-990.493	-985.537	-989.813	-995.87	-988.179	-987.211	-917.916	-993.968	-973.8	-993.06	-968.082	-962.305	-984.218	-991.839	-954.47	-995.015
FBP26	3.69e-05	2.46e-05	3.59e-05	5.18e-05	1.33e-05	1.24e-05	5.05e-05	2.96e-05	1.24e-05	2.36e-05	2.88e-05	8.4e-05	1.89e-05	3.96e-05	1.9e-05	9.98e-06	2.35e-05	2.86e-05	5.06e-05	7.22e-05	4.35e-05	3.92e-05	1.39e-05	3.37e-05	2.79e-05	5.18e-05	3.65e-05	5.12e-05	1.46e-05	2.64e-05	4.11e-05	0.000128	8.48e-05	7.47e-06	9.64e-06	8.25e-05	5e-05	3.55e-05	4.24e-05	2.43e-05	2.18e-05	6.53e-05	5.84e-05	1.92e-05	2.1e-05	1.72e-05	7.14e-05	2.02e-05	6.41e-05
FDH	0.004041	0.00291	0.002697	0.003044	0.002675	0.002056	0.003894	0.001919	0.003058	0.002765	0.002581	0.00326	0.002519	0.002629	0.003899	0.003674	0.003203	0.003833	0.003483	0.002234	0.003105	0.002301	0.003182	0.000641	0.003999	0.003815	0.004071	0.002853	0.002692	0.002505	0.003049	0.003109	0.000614	0.003417	0.002733	0.00325	0.002624	0.001346	0.001702	0.00184	0.002958	0.001231	0.001945	0.002934	0.002581	0.002759	0.002439	0.003882	0.001662
FKYNH	0.002739	0.002714	0.002439	0.00264	0.00274	0.002564	0.002714	0.002631	0.002671	0.002729	0.002667	0.002678	0.002695	0.002705	0.002752	0.002697	0.002689	0.002703	0.002691	0.002582	0.00268	0.002476	0.002689	0.00245	0.002721	0.002704	0.002713	0.00266	0.002736	0.002684	0.002756	0.002632	0.002594	0.00273	0.002749	0.002733	0.002716	0.002682	0.002416	0.002682	0.0027	0.002547	0.002608	0.002759	0.002697	0.002678	0.002541	0.002736	0.002649
FOLt2	-947.591	-965.571	-966.832	-928.192	-638.687	-953.043	-697.621	-961.765	-870.851	-966.334	-933.52	-647.292	-579.516	-630.039	-898.449	-859.184	-940.242	-972.958	-784.164	-782.78	-897.06	-967.318	-957.901	-881.792	-807.676	-910.106	-897.961	-992.012	-766.134	-697.51	-626.869	-935.661	-967.024	-856.205	-947.153	-758.225	-954.641	-794.574	-961.185	-955.874	-941.991	-985.884	-929.493	-948.427	-894.54	-712.335	-979.457	-933.901	-966.6
FORt2m	########	-0.00024	########	-0.0001	########	-0.0005	########	########	########	-0.00013	-0.00014	########	-0.00012	########	########	########	########	########	########	-0.00026	########	-0.00011	-0.00012	-0.00053	########	########	########	-0.00014	########	-0.00018	########	########	-0.00015	########	########	########	########	-0.00063	-0.00034	-0.00125	########	-0.00076	-0.00025	-0.0002	-0.0001	########	########	########	-0.00018
FORtr	########	########	########	########	########	########	########	########	########	########	########	########	########	########	########	########	########	########	########	########	########	########	########	########	########	########	########	########	########	########	########	########	########	########	########	########	########	########	########	########	########	########	########	########	########	########	########	########	########
FPGS2	6.6e-06	5.5e-06	1.4e-05	7.51e-06	9.83e-06	8.04e-06	9.48e-06	3.22e-06	3.6e-06	5.07e-06	1.31e-05	1.29e-05	9.34e-06	3.02e-06	6.36e-06	1.46e-05	2.48e-05	5.44e-06	6.45e-06	1.37e-05	1.09e-05	7.37e-06	5.29e-06	4.24e-06	5.35e-06	1.63e-05	9.87e-06	1.47e-05	3.09e-06	6.43e-06	7.21e-06	7.98e-06	1.2e-05	7.51e-06	8.46e-06	3.26e-06	1.39e-05	1.11e-05	1.07e-05	1.27e-05	7.78e-06	5.63e-06	1.52e-05	1.19e-05	1.1e-05	4.18e-06	1.3e-05	1.29e-05	4.01e-05
FPGS2m	2.19e-05	9.35e-06	1.64e-05	4.43e-06	1.1e-05	1.76e-05	6.66e-06	8.13e-06	7.79e-06	1.98e-05	1.32e-05	1.79e-05	5.43e-06	2.87e-06	1.35e-05	1.26e-05	2.45e-05	1.28e-05	8.87e-06	1.96e-05	1.79e-05	7.27e-06	7.65e-06	1.76e-05	1.15e-05	9.98e-06	3.79e-05	2.5e-05	1.02e-05	1.22e-05	8.88e-06	6.48e-06	2.14e-05	7.03e-06	1.18e-05	8.12e-06	8.88e-06	2.02e-05	1.77e-05	0.000405	4.84e-06	6e-06	2.04e-05	9.44e-06	6.31e-06	4.94e-06	7.96e-06	1.62e-05	2.44e-05
FPGS3	1.06e-05	7.2e-06	1.98e-05	9.06e-06	1.47e-05	1.32e-05	1.11e-05	6.24e-06	5.89e-06	9.36e-06	1.83e-05	2.14e-05	1.1e-05	4.13e-06	1.36e-05	1.62e-05	4.12e-05	8.12e-06	1.08e-05	1.68e-05	1.43e-05	1.04e-05	7.19e-06	8.45e-06	8.87e-06	2.11e-05	2.2e-05	1.79e-05	6.11e-06	1.55e-05	9.56e-06	1.11e-05	1.69e-05	1.04e-05	1.46e-05	5.65e-06	1.56e-05	1.36e-05	1.4e-05	1.58e-05	8.64e-06	7.37e-06	2.63e-05	1.46e-05	1.28e-05	5.59e-06	1.62e-05	1.53e-05	5.41e-05
FPGS3m	1.79e-05	7.65e-06	1.07e-05	2.88e-06	6.07e-06	1.24e-05	5.01e-06	5.11e-06	5.5e-06	1.55e-05	8.08e-06	9.42e-06	3.77e-06	1.76e-06	6.31e-06	1.1e-05	8.11e-06	1.01e-05	4.48e-06	1.65e-05	1.46e-05	4.2e-06	5.75e-06	1.33e-05	7.98e-06	5.16e-06	2.58e-05	2.18e-05	7.19e-06	3.12e-06	6.54e-06	3.37e-06	1.65e-05	4.11e-06	5.62e-06	5.73e-06	7.24e-06	1.77e-05	1.43e-05	0.000402	3.98e-06	4.25e-06	9.32e-06	6.76e-06	4.52e-06	3.53e-06	4.69e-06	1.39e-05	1.04e-05
FPGSm	2.66e-05	1.22e-05	2.27e-05	5.6e-06	1.27e-05	1.98e-05	8.41e-06	9.28e-06	9.49e-06	2.19e-05	1.69e-05	2.66e-05	6.92e-06	4.92e-06	1.63e-05	1.48e-05	3.58e-05	1.46e-05	1.08e-05	2.27e-05	2.05e-05	1.04e-05	1.01e-05	1.98e-05	1.37e-05	1.86e-05	3.99e-05	3.14e-05	1.2e-05	1.6e-05	1.07e-05	8.44e-06	2.48e-05	1e-05	1.5e-05	9.61e-06	1.26e-05	2.17e-05	2.3e-05	0.000411	6.76e-06	8.15e-06	2.52e-05	1.55e-05	1.41e-05	7.46e-06	1.61e-05	2.06e-05	2.93e-05
FRDPtc	-383.326	474.861	-173.162	370.768	-202.31	401.618	435.869	-531.039	-84.0593	437.881	249.683	377.658	36.1421	-27.3781	-299.349	372.377	301.996	338.529	257.179	-113.219	-411.388	230.064	235.458	345.676	-533.994	-579.947	-190.055	114.877	-134.327	613.945	-376.977	304.533	-439.481	606.222	-51.9772	-269.375	-200.682	-35.5524	212.295	-377.746	-72.8609	-256.685	578.398	-235.929	-131.987	-433.099	403.996	-184.196	-630.584
FRDPtr	383.326	-474.861	173.162	-370.768	202.31	-401.618	-435.869	531.039	84.0593	-437.881	-249.683	-377.658	-36.1421	27.3781	299.349	-372.377	-301.996	-338.529	-257.179	113.219	411.387	-230.064	-235.458	-345.676	533.994	579.947	190.055	-114.877	134.327	-613.945	376.977	-304.533	439.481	-606.222	51.9772	269.375	200.682	35.5524	-212.295	377.746	72.8609	256.685	-578.398	235.929	131.987	433.099	-403.996	184.196	630.584
FRUt1r	994.656	977.197	995.058	975.033	994.201	967.437	983.13	961.243	891.315	962.906	987.983	959.798	993.268	966.667	993.272	991.569	979.673	874.912	986.814	992.335	988.857	990.501	991.662	964.089	994.68	995.175	968.129	954.726	994.519	971.042	979.28	991.955	899.54	992.258	989.186	991.49	996.977	982.383	972.038	988.9	994.869	965.235	974.524	991.392	991.973	991.715	993.466	984.486	992.189
FTHFDH	0.015156	0.029766	0.026909	0.00937	0.005531	0.00864	0.026624	0.003092	0.011794	0.021181	0.01125	0.00895	0.028096	0.010888	0.028215	0.006407	0.011233	0.010322	0.021722	0.004687	0.012938	0.002952	0.00751	0.004929	0.010461	0.023963	0.016659	0.017104	0.028575	0.00693	0.008684	0.015954	0.009852	0.021342	0.017583	0.011826	0.010964	0.002583	0.003408	0.002992	0.027489	0.006048	0.005827	0.007611	0.013658	0.01445	0.005415	0.014543	0.005217
FTHFLm	1.9e-05	0.000245	8.63e-05	0.000102	5.36e-05	0.000497	6.27e-05	4.99e-05	1.85e-05	0.000132	0.000142	2.11e-05	0.000117	7.32e-05	1.19e-05	2.93e-05	5.36e-05	2.45e-05	3.5e-05	0.000263	2.17e-05	0.00011	0.000116	0.000532	3.11e-05	1.85e-05	1.63e-05	0.000141	4.01e-05	0.000176	2.96e-05	7.38e-05	0.000154	2.3e-05	3.35e-05	5e-05	5.13e-05	0.000631	0.000345	0.001253	1.44e-05	0.000762	0.000253	0.000198	0.000104	7.51e-05	5.81e-05	9.09e-06	0.000182
FUMAC	0.000296	0.000471	0.000814	0.001224	0.000229	0.000297	0.000275	3.17e-05	0.003232	0.000159	0.000931	0.000141	0.000691	0.000579	0.004008	0.000559	0.00063	0.000255	0.000983	0.000379	0.000131	0.000177	0.001292	0.000245	0.000167	0.000244	0.000506	0.001033	0.001381	0.000139	0.00024	0.000517	0.000765	0.000179	0.000304	0.000205	0.002102	0.000283	0.000198	0.000257	0.000334	0.000718	0.000804	0.000342	0.000723	2.75e-05	0.000223	0.000693	0.000775
FUMm	-2.09157	-3.44479	-30.3117	-0.12221	24.9568	24.9799	13.3141	14.2612	21.6755	10.6639	-7.52309	17.321	-13.2294	1.25035	2.94591	30.711	6.7774	19.2231	19.102	15.8009	17.7065	20.6934	15.3001	-1.83581	6.5568	-9.51903	-0.00609	34.439	18.4383	18.2647	7.7959	-4.01086	17.1899	25.7351	11.3928	-5.39979	-3.49572	21.9518	28.1229	3.98803	24.3189	29.3725	29.7631	-5.56512	-5.62344	6.02918	-2.79414	24.4575	-2.63229
FUMSO3tm	-184.914	-542.137	-525.033	-332.87	144.133	-650.81	-526.902	-720.586	-197.933	144.379	-694.537	-401.094	-622.488	-266.108	-473.362	-21.3538	-359.611	-729.989	-164.485	-419.301	-351.204	-436.694	-212.169	-250.838	-332.759	63.1035	-347.326	-450.812	362.95	140.792	-356.081	-157.726	-134.016	-395.998	-499.303	-389.726	-215.7	-393.749	355.348	-284.241	-360.639	-489.431	-633.288	-288.988	141.958	101.988	275.337	-292.425	-410.189
FUMSO4tm	-70.5613	-629.569	214.734	137.841	-696.911	156.477	-554.125	296.027	316.434	-629.366	381.425	-426.868	292.647	83.0707	-537.876	505.644	-291.513	10.1409	-367.062	440.482	-44.8048	-485.402	547.312	-126.251	-445.188	-572.619	-759.697	580.898	283.114	-42.3316	-463.844	-411.805	175.508	-671.681	-14.7001	-366.87	-379.043	480.373	-150.384	238.442	-358.732	363.176	350.479	183.218	-886.212	-29.8034	-290.297	-17.6131	-130.916
FUMtm	-684.202	-123.744	-646.272	-447.529	-480.574	-436.591	-397.806	-962.351	-214.619	-876.469	-469.056	-809.232	-651.774	-138.225	-277.571	-264.25	-586.98	-526.878	-35.9305	-315.903	-819.872	-156.676	-638.055	-753.898	-532.278	-626.499	-693.346	-489.369	-568.109	-910.92	-283.422	-573.736	-516.111	275.429	-742.976	-498.215	-318.746	-552.961	-404.028	-751.443	-640.906	-262.997	-520.958	-300.439	-625.201	-570.337	-725.477	-865.953	69.7954
FUMTSULtm	644.317	926.394	945.832	961.04	440.495	957.874	889.775	952.442	-117.087	876.308	860.978	946.436	352.654	854.747	781.945	545.96	888.368	968.984	593.109	737.077	325.379	-34.2835	592.148	424.483	577.286	917.487	914.856	904.178	748.496	808.147	583.952	724.227	739.566	406.905	964.918	861.213	296.03	715.723	828.058	964.89	380.589	794.019	835.362	-81.1218	839.265	960.944	837.977	902.754	864.277
G3PD2m	0.000397	0.000743	0.000647	0.00059	0.000434	0.00623	0.001011	0.03778	0.000968	0.000802	0.000449	0.001225	0.001126	0.000655	0.000986	0.000846	0.000883	0.000792	0.001208	0.020451	0.000792	0.108954	0.000768	0.031582	0.000603	0.00059	0.000765	0.000985	0.000791	0.051999	0.000626	0.001172	0.000812	0.000543	0.000923	0.000846	0.00095	0.013241	0.025831	0.141103	0.000924	0.044752	0.130869	0.000727	0.000819	0.00305	0.010022	0.00092	0.013151
G6PPer	0.000955	0.000718	0.000762	0.000681	0.000972	0.000962	0.000943	0.000703	0.000691	0.000846	0.000841	0.000966	0.000617	0.000728	0.00079	0.001075	0.000777	0.000771	0.00121	0.00071	0.000901	0.000363	0.000651	0.000531	0.001091	0.001335	0.000801	0.000718	0.001085	0.000773	0.00057	0.000953	0.000784	0.00066	0.000726	0.000773	0.000881	0.001716	0.000683	0.000533	0.000747	0.00039	0.000772	0.00068	0.00081	0.000792	0.000889	0.000715	0.000562
G6Pter	-77.8854	-113.026	-63.6657	-69.5971	-858.379	-76.7954	-942.354	-954.906	-157.12	-61.3558	-49.0864	-61.1364	-211.122	-70.3739	-68.3204	-971.148	-930.464	-27.0049	-26.8959	-152.851	-134.903	-87.3973	-46.0612	-69.7637	-928.365	-125.925	-193.406	-40.6278	-938.733	-968.581	-8.95392	-38.5857	-61.2777	-896.46	-940.714	-866.334	-5.42938	-22.8111	-932.405	-937.396	-843.301	-37.8132	-28.2654	-907.108	-910.114	-10.392	-102.71	-18.5467	-24.0256
GABAVESSEC	0.000845	0.000455	0.000592	0.002782	0.000853	0.000563	0.000407	0.000432	0.000896	0.000955	0.000652	0.00033	0.000423	0.001899	0.000657	0.000463	0.00062	0.000897	0.000775	0.001477	0.00161	0.000212	0.001174	0.000335	0.000877	0.001384	0.000597	0.000855	0.000977	0.000472	0.000485	0.000707	0.000484	0.000472	0.00075	0.000373	0.000646	0.000326	0.002975	0.000278	0.000616	0.00025	0.000326	0.000733	0.001169	0.000504	0.000372	0.00084	0.000955
GACMTRc	2.7e-05	5.53e-05	3.23e-05	2.83e-05	1.84e-05	4.02e-05	5.24e-05	3.68e-05	2.77e-05	3.76e-05	3.07e-05	3.23e-05	2.37e-05	1.68e-05	4.21e-05	2.91e-05	2.92e-05	6.49e-05	4.98e-05	2.31e-05	2.15e-05	3.38e-05	3.31e-05	2.29e-05	2.19e-05	5.19e-05	4.63e-05	2.65e-05	2.47e-05	5.46e-05	2.74e-05	3.53e-05	3.36e-05	1.52e-05	4.09e-05	2.3e-05	3.81e-05	1.99e-05	4.62e-05	1.84e-05	2.07e-05	4.89e-05	5.4e-05	1.68e-05	2.22e-05	2.93e-05	5.98e-05	1.75e-05	1.72e-05
GALGLUSIDEtg	-12.1429	-11.5895	-10.5637	-12.1867	-8.85919	-25.7811	-5.6397	-22.6004	-7.472	-3.22752	-11.2749	-13.3366	-7.5058	-21.2645	-4.37722	-5.99849	-9.36304	-13.3779	-7.50808	-10.9137	-5.92928	-7.75935	-9.43447	-23.1023	-7.33136	-17.5824	-5.53857	-13.2525	-15.9434	-5.74522	-3.04473	-5.22867	-3.34432	-4.15295	-8.62661	-10.8555	-13.8131	-15.3437	-10.0035	-6.30113	-9.43559	-40.4201	-3.19985	-9.74543	-2.57426	-10.9941	-8.14839	-9.70816	-7.45288
GALGLUSIDEtl	-2.65645	-11.1007	-9.61532	-3.35177	-2.74504	-4.19846	-9.46349	-5.38054	-6.31536	-10.5286	-5.25577	-4.07036	-6.13477	-5.23213	-6.9925	-12.5557	-14.9754	-10.317	-13.5919	-3.10931	-4.80702	-22.1622	-5.46456	-4.96788	-15.824	-5.77069	-8.4183	-6.74282	-4.5273	-16.5328	-18.7293	-9.2416	-15.2363	-4.35483	-4.80638	-5.23333	-13.7185	-6.37194	-7.7113	-7.0306	-4.02307	-13.2797	-5.36384	-13.6267	-6.91401	-14.5324	-6.98393	-3.44982	-2.41414
GALOR	1.88e-06	2.91e-06	4.63e-06	2.46e-06	1.04e-05	2.45e-05	4.5e-06	3.76e-06	1.76e-05	1.63e-06	3.28e-06	5.8e-06	2.99e-06	1.13e-05	3.14e-06	2.19e-06	5.93e-06	2.73e-06	6.82e-06	8.75e-06	1.73e-06	2.12e-06	1.21e-06	5.99e-06	1.8e-06	2.92e-06	1.97e-06	2.43e-05	3.39e-06	1.67e-06	2.73e-06	2.15e-06	3.56e-06	1.21e-05	1.15e-06	2.53e-06	1.41e-06	5.37e-06	3.31e-06	5.26e-06	7.19e-06	4.56e-06	1.22e-05	2.54e-06	4.22e-06	3.24e-06	9.23e-06	2.09e-06	7.75e-06
GALt1r	990.94	992.294	994.081	994.065	989.856	992.442	988.9	986.655	845.617	967.124	981.134	991.414	991.196	992.932	988.655	989.441	996.982	983.056	993.223	993.7	992.86	994.129	988.874	992.447	989.663	995.196	958.829	979.1	988.568	988.629	994.011	993.064	982.511	981.214	996.367	987.264	993.658	986.88	993.962	992.37	971.962	989.579	704.856	996.397	990.999	992.628	981.154	995.543	980.849
GARFT	0.000292	0.000357	0.000596	0.000275	0.000532	0.000514	0.000334	0.000426	0.000449	0.000399	0.000407	0.000684	0.000397	0.000257	0.000321	0.000823	0.000563	0.000714	0.000324	0.000419	0.000816	0.00025	0.000277	0.000424	0.000326	0.000612	0.000491	0.00059	0.000436	0.000444	0.000297	0.000534	0.000718	0.000235	0.000404	0.000271	0.000327	0.000433	0.000652	0.00069	0.000298	0.000595	0.000526	0.000457	0.000537	0.000142	0.000362	0.000481	0.000323
GCC2am	0.007953	0.014339	0.006098	0.004148	0.001976	0.005341	0.014163	0.001668	0.009101	0.010708	0.004719	0.010939	0.008898	0.004877	0.013568	0.003139	0.000926	0.004187	0.004824	0.008903	0.006854	0.002191	0.00339	0.004039	0.001568	0.005084	0.007735	0.008143	0.014324	0.003497	0.000585	0.0035	0.001786	0.009861	0.008246	0.005253	0.00494	0.001433	0.008193	0.004199	0.009592	0.010521	0.004588	0.003224	0.006288	0.005401	0.003156	0.00264	0.003089
GCC2bim	0.007953	0.014339	0.006098	0.004148	0.001976	0.005341	0.014163	0.001668	0.009101	0.010708	0.004719	0.010939	0.008898	0.004877	0.013568	0.003139	0.000926	0.004187	0.004824	0.008903	0.006854	0.002191	0.00339	0.004039	0.001568	0.005084	0.007735	0.008143	0.014324	0.003497	0.000585	0.0035	0.001786	0.009861	0.008246	0.005253	0.00494	0.001433	0.008193	0.004199	0.009592	0.010521	0.004588	0.003224	0.006288	0.005401	0.003156	0.00264	0.003089
GCC2cm	0.00825	0.014427	0.007166	0.004214	0.002102	0.006259	0.014798	0.003859	0.010423	0.010769	0.004798	0.011803	0.010226	0.004949	0.013697	0.0038	0.002577	0.00473	0.005151	0.01012	0.007313	0.002987	0.003489	0.004218	0.003339	0.00555	0.008361	0.008406	0.01504	0.003997	0.001836	0.004464	0.002541	0.009927	0.008337	0.005593	0.005025	0.001796	0.008998	0.004533	0.010496	0.010621	0.005558	0.003347	0.006383	0.006451	0.00456	0.004619	0.003918
GCCam	0.006883	0.014586	0.020549	0.004104	0.00213	0.003848	0.01236	0.002712	0.004162	0.010544	0.004719	0.005476	0.018025	0.004826	0.014178	0.004453	0.011206	0.006285	0.016588	0.00306	0.007797	0.001585	0.003498	0.002399	0.009898	0.01919	0.009591	0.008378	0.014397	0.003986	0.008557	0.013529	0.009471	0.009979	0.008374	0.005284	0.005055	0.002113	0.002208	0.000486	0.016646	0.005655	0.003903	0.003345	0.006306	0.009409	0.004263	0.013023	0.003976
GCCbim	0.006883	0.014586	0.020549	0.004104	0.00213	0.003848	0.01236	0.002712	0.004162	0.010544	0.004719	0.005476	0.018025	0.004826	0.014178	0.004453	0.011206	0.006285	0.016588	0.00306	0.007797	0.001585	0.003498	0.002399	0.009898	0.01919	0.009591	0.008378	0.014397	0.003986	0.008557	0.013529	0.009471	0.009979	0.008374	0.005284	0.005055	0.002113	0.002208	0.000486	0.016646	0.005655	0.003903	0.003345	0.006306	0.009409	0.004263	0.013023	0.003976
GCCcm	0.006883	0.014586	0.020549	0.004104	0.00213	0.003848	0.01236	0.002712	0.004162	0.010544	0.004719	0.005476	0.018025	0.004826	0.014178	0.004453	0.011206	0.006285	0.016588	0.00306	0.007797	0.001585	0.003498	0.002399	0.009898	0.01919	0.009591	0.008378	0.014397	0.003986	0.008557	0.013529	0.009471	0.009979	0.008374	0.005284	0.005055	0.002113	0.002208	0.000486	0.016646	0.005655	0.003903	0.003345	0.006306	0.009409	0.004263	0.013023	0.003976
GCHOLAt	-925.855	-940.912	-971.988	-849.974	-927.438	-922.1	-962.467	-931.507	-953.301	-931.185	-871.652	-784.87	-977.346	-740.255	-910.613	-960.407	-815.406	-943.016	-950.117	-872.665	-671.378	-941.91	-892.6	-854.841	-970.33	-928.302	-889.801	-931.797	-887.174	-945.556	-748.711	-964.239	-811.178	-988.625	-932.513	-949.94	-843.466	-872.978	-968.169	-952.612	-956.248	-889.747	-845.463	-877.814	-901.191	-610.435	-778.206	-967.084	-964.529
GCHOLAt2	12.0356	41.7871	15.3087	21.9191	8.48151	8.35527	7.73629	9.94631	5.98963	23.4938	9.9813	8.2846	8.5673	12.2762	15.3598	5.51693	21.6076	9.88397	16.9197	20.5916	7.42999	31.6491	10.8735	43.5552	72.3385	20.6029	32.3785	18.477	28.2524	35.5357	9.14909	6.91627	6.87548	5.79419	28.3555	107.669	2.59714	26.658	16.5292	21.85	14.9771	23.7705	8.64695	58.2318	31.6127	45.1091	7.17998	16.8349	401.591
GCHOLAte	169.132	210.221	260.147	174.131	267.311	276.313	167.644	274.939	277.508	238.45	135.351	114.269	234.816	151.603	301.734	107.281	144.709	320.688	331.966	198.581	32.0222	179.13	148.731	199.038	344.985	200.67	270.159	301.2	226.022	380.812	42.6695	345.554	153.193	218.792	224.173	265.981	125.797	231.903	325.714	240.129	223.776	237.334	106.609	198.588	222.084	-14.3861	153.238	294.058	-221.13
GGLUCT	8.46e-05	5.56e-05	0.00017	0.000145	6.59e-05	0.001043	8.44e-05	0.000566	4.75e-05	8.55e-05	6.98e-05	0.000243	3.54e-05	0.000109	9.09e-05	0.000114	8.06e-05	0.000124	0.000101	0.000663	5.88e-05	0.000374	6.42e-05	0.000351	7.93e-05	7.56e-05	6.49e-05	6.11e-05	0.000186	0.000575	6.62e-05	0.000112	0.000221	4.65e-05	8.65e-05	0.000108	6.88e-05	0.000247	0.000631	0.000255	7.1e-05	0.000794	0.000336	5.33e-05	8.74e-05	0.00014	0.000386	7.43e-05	0.000435
GGT6	-431.258	-31.8087	-619.012	45.8062	-136.666	-821.224	532.316	417.692	-501.036	-172.403	-165.802	-66.6924	-389.89	-2.74439	-153.113	-675.32	-455.098	-134.718	202.204	-321.326	-48.131	-337.862	-137.335	65.0338	-455.167	299.048	7.20529	-488.153	-36.5908	-120.51	112.392	866.409	233.813	-781.992	409.904	347.122	191.784	-137.362	-245.547	443.084	177.105	135.594	-72.3028	-421.799	-534.457	242.598	-1.8808	18.3407	159.197
GHMT2rm	0.000788	0.000464	0.00079	0.000441	0.001023	0.000601	0.000631	0.000171	0.000481	0.000532	0.000793	0.000407	0.000571	0.000534	0.0006	0.000674	0.000508	0.001313	0.000546	6.27e-05	8.86e-05	0.000144	0.000683	0.000261	0.000228	0.000685	0.000463	0.000435	0.000387	0.000153	0.000308	0.000239	0.000398	0.000955	0.00052	0.000582	0.001046	0.000124	0.000311	0.000359	0.00139	0.000195	0.000228	0.000474	0.000621	7.34e-05	0.000289	0.000423	0.000196
GLCAASE8ly	2.5e-05	5.22e-05	5.96e-05	7.09e-05	2.22e-05	9.07e-05	5.44e-05	2.43e-05	2.32e-05	3.49e-05	3.81e-05	4.86e-05	6.14e-05	7.09e-05	8.91e-05	3.24e-05	5.9e-05	3.91e-05	2.16e-05	2.94e-05	2.41e-05	2.67e-05	3.47e-05	5.9e-05	2.06e-05	4.75e-05	5.84e-05	4.94e-05	3.99e-05	0.000146	4.86e-05	8.48e-05	8.68e-05	4.72e-05	2.35e-05	4.76e-05	8.89e-05	5.34e-05	5.32e-05	2.46e-05	4.53e-05	4.5e-05	7.56e-05	5.84e-05	2.74e-05	1.43e-05	1.86e-05	4.88e-05	3.87e-05
GLCAASE9ly	2.5e-05	5.22e-05	5.96e-05	7.09e-05	2.22e-05	9.07e-05	5.44e-05	2.43e-05	2.32e-05	3.49e-05	3.81e-05	4.86e-05	6.14e-05	7.09e-05	8.91e-05	3.24e-05	5.9e-05	3.91e-05	2.16e-05	2.94e-05	2.41e-05	2.67e-05	3.47e-05	5.9e-05	2.06e-05	4.75e-05	5.84e-05	4.94e-05	3.99e-05	0.000146	4.86e-05	8.48e-05	8.68e-05	4.72e-05	2.35e-05	4.76e-05	8.89e-05	5.34e-05	5.32e-05	2.46e-05	4.53e-05	4.5e-05	7.56e-05	5.84e-05	2.74e-05	1.43e-05	1.86e-05	4.88e-05	3.87e-05
GLCMter	3.37684	6.09641	3.65213	19.7894	12.8907	8.8201	8.33007	4.89393	11.8218	10.2288	3.05501	9.75905	11.8405	11.534	7.61653	2.78554	3.10671	4.99366	2.77182	8.95731	9.16061	10.0544	7.35824	3.43746	4.78659	15.2427	12.0392	2.8077	4.76589	7.86079	3.56835	7.45036	3.68705	4.13269	8.87973	5.41588	6.47019	3.36531	10.3727	11.3812	9.02685	3.45316	4.72371	10.2046	14.0473	15.4877	3.87858	5.39738	7.31718
GLCt1r	974.618	968.097	960.873	983.505	991.446	988.058	986.509	988.523	980.967	990.754	981.279	990.748	993.854	970.605	993.043	984.842	991.541	970.289	987.938	994.054	988.273	968.46	993.369	983.705	969.082	992.077	967.07	964.699	991.598	959.525	982.707	981.408	983.903	903.706	981.355	981.364	993.77	953.108	990.079	989.495	960.899	983.097	988.511	986.858	966.546	991.033	995.84	995.013	980.372
GLCt2_2	-711.195	-405.125	-820.778	-609.33	-679.818	-834.958	-716.271	-639.239	-445.072	-794.004	-711.054	-758.866	-788.959	-846.242	-690.912	-797.806	-734.711	-948.319	-437.971	-439.639	-580.951	-496.677	-795.537	-728.61	-837.705	-511.409	-528.056	-855.934	-723.309	-756.64	-599.452	-716.746	-788.223	-866.783	-417.818	-666.484	-484.355	-693.688	-636.164	-403.1	-780.223	-729.232	-765.51	-620.053	-798.751	-542.683	-583.833	-787.826	-294.495
GLCter	3.37589	6.0957	3.65137	19.7887	12.8898	8.81914	8.32913	4.89322	11.8211	10.228	3.05417	9.75808	11.8399	11.5332	7.61573	2.78447	3.10593	4.99289	2.77061	8.9566	9.15971	10.0541	7.35759	3.43693	4.7855	15.2414	12.0384	2.80698	4.76481	7.86001	3.56778	7.4494	3.68627	4.13202	8.879	5.41511	6.46931	3.36359	10.372	11.3806	9.0261	3.45277	4.72294	10.2039	14.0465	15.4869	3.87769	5.39666	7.31662
GLCURtly	########	-0.0001	-0.00012	-0.00014	########	-0.00018	-0.00011	########	########	########	########	########	-0.00012	-0.00014	-0.00018	########	-0.00012	########	########	########	########	########	########	-0.00012	########	########	-0.00012	########	########	-0.00029	########	-0.00017	-0.00017	########	########	########	-0.00018	-0.00011	-0.00011	########	########	########	-0.00015	-0.00012	########	########	########	########	########
GLDBRAN	0.036528	0.052226	0.048352	0.038673	0.066808	0.047513	0.07852	0.079634	0.061212	0.044873	0.078142	0.046059	0.073109	0.091605	0.051509	0.048928	0.040748	0.041476	0.047548	0.057039	0.042637	0.047043	0.060225	0.070022	0.083443	0.087734	0.067001	0.078616	0.077533	0.091627	0.062691	0.061689	0.039071	0.036314	0.061321	0.037946	0.089181	0.042928	0.084144	0.03464	0.054831	0.131513	0.118172	0.064395	0.059333	0.067029	0.077759	0.072739	0.049569
GLNALANaEx	18.4042	8.78638	6.24026	42.5984	12.9558	5.7293	48.9459	49.9839	14.8418	15.9275	12.5338	2.13161	14.6903	11.2266	33.8942	6.97542	10.1041	116.908	34.6816	52.8227	1.39016	57.841	23.9133	93.8945	11.6049	45.7179	96.8017	4.97431	63.1676	5.70894	41.3164	33.264	13.5814	8.4132	25.0012	19.8715	66.9154	31.5211	111.527	2.16642	32.1718	2.6893	16.1786	16.6153	21.1553	6.91147	8.89841	79.1562	55.9338
GLNASNNaEx	187.01	105.075	17.6178	49.0505	112.854	24.7966	64.2813	273.616	25.3428	61.3366	55.425	76.816	172.323	109.37	171.756	18.1337	84.049	67.4584	43.9568	68.4538	44.2456	128.657	21.552	41.0322	52.1586	54.8313	146.709	142.942	150.612	118.247	24.9818	45.2985	24.3196	54.6586	60.0096	99.6261	49.5786	37.5303	48.1769	23.2612	122.543	34.5734	23.1944	138.006	22.8196	59.3175	146.461	127.95	86.7514
GLNCYSNaEx	27.3394	5.26238	2.09424	29.1353	2.39294	3.76037	10.9162	60.538	11.3705	18.1886	19.1961	16.5291	14.0924	81.843	20.4588	2.49346	1.73875	13.8066	7.72746	9.03372	8.03134	10.2356	9.09086	6.17886	8.10402	19.0144	22.2546	56.2295	176.342	35.1665	8.59284	15.4493	28.8826	12.2958	62.3053	13.628	50.5771	33.1825	77.9502	4.86056	8.12803	22.8425	9.58882	7.18727	10.2032	27.5769	5.21684	26.0915	11.1943
GLNSERNaEx	15.9788	7.7043	1.93618	142.716	1.75588	7.19591	16.9678	15.329	8.66572	10.8982	15.6056	22.3425	13.2625	18.5824	9.718	33.4458	5.95143	15.5767	20.0805	23.9713	2.63492	55.4336	19.2951	71.5039	2.86899	8.18811	12.9191	26.2404	56.0146	118.129	7.79835	4.3986	39.6554	1.25838	20.2132	55.4868	46.9002	27.0032	20.3199	6.2654	53.215	19.3859	9.73829	5.65107	14.0932	54.9768	7.31534	9.88535	4.92901
GLNTHRNaEx	97.8525	82.7391	18.7733	173.923	91.4661	111.421	75.7657	103.371	111.468	66.2216	185.101	296.026	19.3431	244.474	90.3834	184.317	154.386	77.6705	88.7482	109.223	181.766	16.1211	26.2595	174.568	44.864	40.6869	120.199	74.5747	83.6545	225.55	374.42	40.0996	153.187	85.7194	84.4928	52.8575	101.309	174.727	76.0768	25.5639	35.7162	252.329	66.8552	45.7145	30.83	166.381	191.445	80.423	31.3883
GLNtm	0.008106	0.007381	0.007731	0.007418	0.006866	0.004422	0.007013	0.005026	0.00603	0.005775	0.007586	0.005739	0.00649	0.006966	0.004079	0.007068	0.00716	0.004909	0.006211	0.005742	0.004215	0.006327	0.007298	0.006401	0.007429	0.006994	0.005278	0.00624	0.006038	0.00544	0.008173	0.004995	0.006514	0.007839	0.006118	0.007002	0.007742	0.004984	0.00577	0.004048	0.005465	0.005534	0.005896	0.007234	0.004957	0.006814	0.006384	0.005746	0.006696
GLNtN1	-985.227	-943.19	-985.187	-965.23	-993.947	-979.683	-964.969	-997.493	-989.072	-975.335	-972.541	-986.151	-990.146	-897.515	-953.985	-995.588	-991.203	-995.638	-981.956	-983.936	-991.972	-936.235	-994.265	-940.956	-972.441	-989.762	-977.61	-977.342	-985.34	-980.795	-992.033	-996.531	-993.04	-995.862	-969.187	-931.11	-984.987	-996.449	-991.114	-963.241	-989.784	-949.984	-995.078	-974.405	-996.243	-947.911	-976.594	-900.275	-959.327
GLUDC	0.000129	6.08e-05	5.53e-05	0.000161	7.44e-05	0.00044	4.71e-05	0.000345	0.000123	0.000104	8.93e-05	0.000243	6.83e-05	0.000155	9.77e-05	0.000132	8.53e-05	8.1e-05	0.000101	0.000311	0.000148	0.000286	0.000146	0.000476	0.000122	0.000135	7.2e-05	0.000257	0.00021	0.000403	7.19e-05	0.000221	5.35e-05	8.33e-05	9.46e-05	0.000144	9.51e-05	0.000237	0.000507	0.0002	9.24e-05	0.000193	0.000268	9.14e-05	0.00012	0.000374	0.000205	7.31e-05	0.000191
GLUDxm	16.4534	33.1334	15.3093	13.9991	18.3659	17.62	23.6328	37.271	21.7793	18.439	23.0516	20.8739	20.7797	13.8954	13.2371	12.1328	15.0091	18.5394	10.3777	37.7304	17.3788	17.0901	13.8495	18.6906	17.8253	20.4292	26.7496	32.6303	4.66406	56.1033	12.6772	16.8852	16.6543	24.5008	21.8031	19.6535	17.1788	42.8337	19.0998	44.19	23.998	26.2028	18.9395	24.0244	16.2952	35.9321	18.6922	16.6535	18.2576
GLUDym	-16.6871	-33.1476	-15.3984	-14.0747	-18.4754	-17.6179	-23.6715	-37.2529	-21.7786	-18.8086	-23.1644	-21.1838	-20.9083	-14.0054	-13.3292	-12.2148	-15.7335	-18.6724	-12.1405	-37.7116	-17.4387	-17.0648	-13.8608	-18.675	-17.9532	-20.6391	-26.9837	-32.8208	-4.91438	-56.0871	-12.7679	-16.9178	-16.7258	-24.6163	-21.9101	-19.714	-17.388	-42.8278	-19.0842	-44.1676	-24.0968	-26.1862	-18.9204	-24.131	-16.4748	-35.936	-18.6752	-16.7045	-18.2355
GluForTx	1.45e-05	3.4e-06	2.61e-05	7.33e-06	2.26e-06	6.68e-06	5.9e-06	1.63e-05	3.4e-06	9.08e-06	4.76e-06	3.64e-05	7.13e-06	3.27e-06	3.95e-06	3.15e-06	1.48e-05	1.9e-05	2.15e-05	7.63e-06	3.97e-06	9.16e-06	1.38e-06	5.77e-06	1.97e-06	8.7e-06	7.82e-06	3.37e-06	1.27e-05	3.96e-07	1.68e-05	4.39e-06	4.95e-05	8.4e-06	7.39e-06	6.7e-06	7.04e-06	3.9e-06	6.03e-06	9.45e-06	9.63e-06	3.16e-07	1.03e-05	7.05e-06	6.59e-06	2.37e-05	1.48e-05	7.74e-06	3.58e-05
GLUNm	0.008403	0.007858	0.007916	0.007848	0.007103	0.005431	0.007407	0.005294	0.006982	0.006093	0.007785	0.007404	0.007661	0.007223	0.006036	0.007366	0.007409	0.006018	0.006978	0.006338	0.004435	0.006628	0.007693	0.006521	0.007712	0.007189	0.006962	0.006816	0.006234	0.005607	0.008256	0.005246	0.006601	0.008433	0.006992	0.007285	0.007799	0.006867	0.006204	0.004359	0.008007	0.005833	0.006601	0.008247	0.006332	0.007109	0.007155	0.006452	0.006993
GLUt2m	3.42498	2.78032	3.04002	2.89748	2.95224	2.22678	2.85	1.46044	2.63691	2.97215	3.0504	3.17716	3.05288	3.02026	2.99411	2.85514	3.05223	2.99145	3.01581	1.69158	2.88257	1.21144	2.73524	1.0437	2.92367	3.13765	3.27806	3.18525	3.33153	1.64032	2.83566	2.78792	2.7192	3.03773	3.02386	2.80698	3.30154	1.76455	1.80523	0.756267	2.93811	1.07036	1.19464	2.81806	3.20757	2.50998	1.42308	2.86555	1.27465
GLUt6	28.1012	8.26247	2.74903	17.1782	4.71728	11.5591	5.51601	12.2913	4.01884	3.92211	2.8718	3.83132	5.61129	6.73482	30.0718	253.1	18.5643	6.17668	3.3196	25.868	2.43201	10.3042	2.52411	26.3291	2.89542	7.84341	35.7673	12.0226	5.85969	5.3224	7.69007	44.2699	2.0505	0.996184	4.6588	11.0401	11.5381	31.4152	25.819	5.48955	6.83098	16.203	7.90926	12.6895	6.18854	4.84042	7.89449	2.73534	8.97009
GLUVESSEC	0.000608	0.000757	0.000417	0.000619	0.000587	0.001373	0.000424	0.000429	0.000361	0.000688	0.001085	0.000571	0.002479	0.000648	0.000595	0.000635	0.001534	0.000679	0.000685	0.00033	0.001268	0.000301	0.000545	0.000475	0.000457	0.000436	0.00058	0.001163	0.001228	0.000723	0.00059	0.000376	0.000288	0.000451	0.000581	0.000679	0.001099	0.000711	0.000335	0.000251	0.000664	0.000276	0.000242	0.000446	0.000574	0.000567	0.000959	0.000688	0.000263
GLXO2p	0.001306	9.81e-06	0.00025	3.42e-06	1.18e-06	0.001774	0.000384	5.11e-06	0.002733	0.001228	0.002993	3.3e-06	0.00015	0.004845	0.000396	5.68e-06	0.001563	9.38e-06	3.14e-06	0.001019	2.75e-06	0.000727	2.36e-05	3.98e-06	0.003132	0.000177	1.33e-05	2.61e-05	0.000114	0.004211	1.58e-06	0.000663	2.52e-05	0.000243	0.002345	8.83e-06	0.00129	0.002347	4.8e-06	0.006419	0.00014	0.000316	0.000436	0.006497	0.00486	9.55e-06	5.41e-06	0.002946	0.000287
GLXtm	-0.02077	-0.00207	-0.00236	-0.01943	-0.02116	-0.00679	-0.00689	-0.00551	-0.01576	-0.00559	-0.0187	-0.01327	-0.00428	-0.02019	-0.00938	-0.01668	-0.01763	-0.0173	-0.00884	-0.0016	-0.01453	-0.00601	-0.0196	-0.00224	-0.01368	-0.00185	-0.01303	-0.01172	-0.0007	-0.00589	-0.01795	-0.01107	-0.01393	-0.00765	-0.01177	-0.01614	-0.01868	-0.00318	-0.0045	-0.00888	-0.00189	-0.00146	-0.00115	-0.01941	-0.0209	-0.00936	-0.00255	-0.00959	-0.00109
GLXtp	0.002833	0.000725	0.002131	7.8e-05	2.03e-05	0.002464	0.004296	0.000449	0.00384	0.001735	0.00301	0.000159	0.004092	0.005416	0.006459	0.001518	0.00178	0.000668	0.001154	0.001061	0.000658	0.001041	7.01e-05	0.000314	0.003711	0.000996	0.000332	7.82e-05	0.000355	0.004322	0.000437	0.000802	0.000335	0.00058	0.002424	0.000286	0.001378	0.002373	0.000325	0.006673	0.001683	0.001072	0.000707	0.007724	0.004904	0.00014	0.000192	0.003164	0.000311
GLYAMDTRc	0.000122	0.000113	5.63e-05	0.000124	8.68e-05	0.000108	6.38e-05	0.000253	4.94e-05	6.53e-05	8.83e-05	9.92e-05	5.43e-05	6.21e-05	9.19e-05	0.000125	5.55e-05	8.41e-05	7.44e-05	0.000133	0.000116	0.000132	0.00018	0.000104	7.27e-05	7.6e-05	0.000131	0.000119	0.00027	9.59e-05	7.01e-05	0.000111	9.4e-05	3.56e-05	0.000119	0.000105	5.88e-05	0.00024	0.000237	9.48e-05	5.79e-05	0.000251	9.04e-05	0.000202	0.000176	0.000168	0.000161	7.37e-05	0.000338
GLYBt4_2_r	961.689	716.102	932.028	924.437	942.048	849.628	836.695	861.466	934.021	834.849	900.404	941.991	978.418	915.731	984.482	933.304	911.138	835.282	644.447	856.2	940.268	955.558	951.927	900.469	962.439	916.117	925.949	852.658	964.275	938.023	903.885	939.815	833.755	958.483	980.144	852.091	960.959	855.797	828.801	936.859	932.98	941.344	940.522	964.919	945.341	858.035	772.941	979.966	920.038
GLYC3Ptm	0.000719	0.000758	0.000859	0.000873	0.000837	0.004322	0.001322	0.020059	0.000879	0.000717	0.000686	0.001243	0.000753	0.000862	0.001091	0.000626	0.000715	0.001067	0.000793	0.010089	0.000816	0.017694	0.00073	0.060627	0.00071	0.000787	0.000968	0.000933	0.001579	0.015323	0.000558	0.001138	0.000802	0.000737	0.001014	0.000679	0.000635	0.014408	0.007701	0.026443	0.00075	0.009292	0.006128	0.000953	0.001252	0.002839	0.012814	0.000726	0.025137
GLYCK2	0.000232	0.00026	0.000173	0.000534	0.000131	0.000349	0.000145	0.000522	0.000184	0.00011	0.000301	0.000359	0.000297	0.00021	0.000254	0.000327	0.000423	0.00019	0.000126	0.000116	0.000939	0.000187	0.000906	0.000278	0.000687	0.000301	0.000308	0.000168	0.000162	0.000506	0.000229	0.000297	9.29e-05	0.000118	0.000109	0.000221	0.000116	0.000192	0.000241	3.99e-05	0.000238	0.000299	0.000461	0.000312	9.14e-05	0.000165	0.000578	0.000414	8.74e-05
GLYCLTDy	0.000268	0.000148	0.00058	0.000218	0.000256	0.000903	0.00022	0.000394	0.000653	0.000343	0.000117	0.000196	0.000167	0.000201	0.00038	0.00017	0.000271	0.00025	0.000206	0.000407	0.000186	0.011026	0.000342	0.000106	0.000317	0.000725	0.000194	0.000223	0.000324	0.004232	9.02e-05	0.000437	0.00024	0.000372	0.000333	9.52e-05	0.000454	0.000317	0.000641	0.000976	0.000184	0.002748	0.005827	0.000507	0.000361	0.000119	0.000198	0.000427	0.001536
GLYC_St	0.000648	0.00032	0.000615	0.000425	0.000155	0.002186	0.000304	0.001613	0.000861	0.001374	0.000148	0.000528	0.002968	0.001502	0.001255	0.003198	0.00068	0.00028	0.000161	0.000317	0.0005	0.000725	0.004545	0.000621	0.001774	0.000712	0.002051	0.000671	0.000496	0.001028	0.001401	0.000709	0.000169	0.000456	0.000192	0.000565	0.000194	0.000745	0.001004	0.000182	0.002207	0.000572	0.001048	0.001542	0.000182	0.000623	0.000811	0.000221	4.84e-05
GLYCtm	1.67e-06	2.76e-06	2.75e-06	7.57e-06	2.49e-06	2.44e-06	5.44e-06	3.65e-06	5.39e-07	1.49e-06	6.18e-06	3.39e-06	4.67e-06	3.19e-06	3.29e-06	1.11e-06	3.06e-06	3.39e-06	4.55e-06	8.3e-06	1.85e-06	1.81e-06	1.54e-06	2.41e-06	3.84e-06	4.19e-06	1.05e-05	2.49e-06	1.17e-05	4.54e-06	1.44e-06	7.02e-06	1.46e-05	2.6e-06	4.1e-06	2.88e-06	2.57e-06	1.94e-06	4.95e-06	1.91e-05	2.06e-06	8.35e-06	4.62e-06	3.69e-06	2.61e-06	1.15e-06	8.72e-06	2.96e-06	3.69e-06
GLYKm	1.14e-06	1.63e-06	1.11e-06	1.74e-06	1.71e-06	1.27e-06	3.62e-06	2.01e-06	2.21e-07	5.33e-07	4.96e-06	1.28e-06	1.2e-06	1.59e-06	9.45e-07	4.48e-07	2.69e-07	2.6e-06	2.45e-06	1.37e-06	7.07e-07	7.51e-07	1.08e-06	6.85e-07	3.1e-06	1.02e-06	3.83e-06	8.1e-07	2.41e-06	1.12e-06	5.28e-07	5.85e-07	1.17e-06	7.32e-07	1.56e-06	9.9e-07	8.57e-07	1.4e-06	3.54e-06	1.43e-07	1.5e-06	5.06e-06	1.17e-06	1.06e-06	1.65e-06	3.38e-07	1.61e-06	1.98e-06	1.13e-06
GLYOXm	0.004045	0.002421	0.00234	0.002964	0.001717	0.00499	0.001228	0.005511	0.00178	0.000853	0.005322	0.001484	0.002904	0.003426	0.003606	0.003666	0.000853	0.001777	0.001216	0.005416	0.001348	0.004179	0.004169	0.0039	0.003053	0.004582	0.002723	0.003073	0.008843	0.006945	0.000819	0.004503	0.003208	0.003001	0.001256	0.00365	0.003364	0.006164	0.004905	0.003994	0.001083	0.006988	0.032561	0.001235	0.001213	0.005417	0.002412	0.003073	0.005961
GLYt4	691.943	730.618	649.702	305.224	664.254	601.293	766.605	483.357	437.693	741.881	625.74	536.938	666.738	662.914	668.047	501.875	706.683	612.247	648.26	704.418	666.447	778.493	665.055	705.273	416.305	687.177	614.22	634.197	685.798	592.874	660.234	594.701	525.657	803.756	731.319	694.748	729.809	630.713	550.602	552.826	608.674	543.336	715.624	720.041	763.555	656.329	666.682	610.67	816.294
GLYt7_211_r	-990.021	-979.595	-845.526	-994.046	-889.003	-984.252	-989.315	-980.608	-951.402	-974.448	-995.024	-989.444	-990.842	-978.869	-989.903	-934.177	-982.734	-990.972	-966.004	-965.017	-975.687	-989.383	-991.788	-985.933	-952.751	-989.817	-970.622	-955.268	-993.921	-976.579	-986.852	-991.214	-982.984	-991.943	-982.111	-993.895	-995.608	-980.554	-993.696	-970.728	-966.465	-986.733	-989.947	-971.014	-966.382	-995.86	-994.808	-953.969	-990.158
GLYtm	0.002736	0.002374	0.002966	0.001102	5.22e-05	0.001371	0.005462	########	0.00279	0.002062	0.000175	0.000918	0.004764	0.001412	0.007583	0.001986	0.000848	0.001634	0.002918	0.000632	0.001554	0.000946	0.001428	-0.00015	0.001661	0.002401	0.001454	0.000414	0.000115	0.000787	0.002086	0.001134	0.00129	0.001552	0.00055	0.001616	0.001514	-0.00826	0.000427	0.000823	0.003301	0.000618	0.001113	0.0015	0.000459	0.000862	0.000926	0.001334	-0.00018
GLYtp	-0.00291	-0.00193	-0.00241	-0.00074	-0.00014	-0.00092	-0.00527	-0.00067	-0.00165	-0.00079	-0.00014	-0.0009	-0.00411	-0.00067	-0.00731	-0.00271	-0.00087	-0.00198	-0.00214	-0.00028	-0.00121	-0.00057	-0.00077	-0.00051	-0.002	-0.00221	-0.00178	-0.0005	-0.00033	-0.00056	-0.00083	-0.00091	-0.00062	-0.00118	-0.00028	-0.00133	-0.00026	-0.0002	-0.00063	-0.00101	-0.00193	-0.00126	-0.00061	-0.00202	-0.00043	-0.00054	-0.00086	-0.00153	-0.00048
GLYVESSEC	0.000403	0.000527	0.000601	0.000363	0.000408	0.00086	0.000929	0.00035	0.000776	0.000581	0.000806	0.000799	0.000329	0.000395	0.001077	0.000585	0.000579	0.000379	0.000526	0.000452	0.000588	0.00025	0.000681	0.000371	0.000493	0.000718	0.000569	0.000671	0.001247	0.000352	0.000473	0.000492	0.000396	0.000378	0.00088	0.000545	0.000488	0.000431	0.000776	0.000368	0.00038	0.000156	0.00087	0.001182	0.000717	0.000943	0.000446	0.000458	0.000421
GMPtg	-0.00041	-0.00043	-0.00035	-0.00035	-0.00036	-0.00115	-0.00046	-0.00231	-0.00064	-0.00024	-0.00041	-0.00035	-0.00046	-0.00048	-0.00037	-0.00035	-0.00072	-0.00037	-0.00063	-0.00228	-0.00067	-0.00696	-0.00027	-0.00243	-0.00031	-0.00034	-0.0004	-0.00061	-0.00078	-0.00339	-0.00035	-0.00067	-0.00033	-0.00024	-0.00039	-0.00052	-0.00033	-0.00285	-0.00435	-0.00405	-0.00036	-0.0022	-0.0019	-0.00044	-0.00077	-0.00077	-0.0037	-0.00037	-0.00188
GMPtn	########	########	########	########	########	########	########	########	########	########	########	########	########	########	########	########	########	########	########	########	########	########	########	########	########	########	########	########	########	########	########	########	########	########	-0.00017	########	########	########	########	########	########	########	########	########	########	########	########	########	########
GNMT	0.001416	0.001439	0.001164	0.001334	0.001459	0.000602	0.001471	0.000334	0.000584	0.000365	0.001517	0.000802	0.001155	0.001052	0.00151	0.001225	0.0007	0.001399	0.001175	0.000333	0.000575	0.000279	0.000952	0.000302	0.001437	0.001423	0.001497	0.001457	0.001503	0.000557	0.000444	0.000845	0.000401	0.001612	0.001184	0.00148	0.000399	0.000232	0.000337	0.000769	0.000594	0.000714	0.000362	0.001492	0.001312	0.000477	0.000714	0.001357	0.000496
GPAM_hs	1.32e-05	3.22e-05	1.82e-05	2.27e-05	2.56e-05	2.82e-05	2.25e-05	1.45e-05	8.73e-06	2.09e-05	3.36e-05	1.96e-05	3.01e-05	2.59e-05	2.05e-05	8.11e-06	1.96e-05	1.16e-05	2.08e-05	3.79e-05	1.37e-05	4.38e-06	1.96e-05	2.03e-05	2.87e-05	3.14e-05	4.25e-05	1.95e-05	4.79e-05	1.54e-05	1.28e-05	1.58e-05	2.61e-05	1.3e-05	1.96e-05	1.53e-05	3.09e-05	8.2e-06	3.38e-05	2.18e-05	2.9e-05	2.24e-05	2.69e-05	4.5e-05	6.96e-06	1.19e-05	3.48e-05	1.62e-05	2.63e-05
GRTTx	5.1e-07	1.85e-06	1.48e-06	3.49e-07	1.74e-06	1.77e-06	3.19e-06	5.11e-07	7.53e-07	5.4e-07	1.18e-06	3.06e-07	6.82e-07	4.54e-07	4.73e-07	9.17e-07	5.72e-07	1.29e-06	4.53e-07	1.67e-06	5.88e-07	3.13e-07	7.08e-07	1.3e-06	6.94e-07	7.86e-07	5.68e-07	3.45e-06	4.27e-07	2.54e-06	3.93e-07	1.2e-06	3.05e-07	3.59e-07	1.05e-06	7.03e-07	1.29e-06	9.55e-07	5.02e-07	3.1e-07	8.4e-07	1.15e-06	7.98e-07	1.84e-06	7.36e-07	4.17e-06	5.14e-07	4.32e-07	2.96e-07
GSNt	983.194	980.988	967.271	983.264	950.269	958.369	970.125	977.442	978.339	989.62	975.963	987.084	991.607	984.62	951.725	985.563	895.947	973.351	982.988	971.763	988.337	985.446	950.443	969.504	969.061	981.753	981.646	942.175	977.81	985.875	984.974	989.333	973.724	968.442	971.544	962.572	967.621	970.689	976.81	968.726	983.663	949.309	985.009	967.831	979.543	983.864	968.56	960.411	979.224
GSNt4	5.59223	4.24986	22.4195	6.58704	30.3073	15.962	7.06217	5.44978	7.7273	1.70378	12.591	3.20238	1.97375	3.95052	3.18283	2.18632	84.1543	8.05761	3.96971	7.23681	3.05219	8.15325	6.65271	9.55692	23.0605	5.67746	4.63683	4.88196	4.94153	5.86067	3.75655	1.50965	5.17785	14.8991	9.23187	5.50511	3.86156	9.51228	6.96712	5.33434	5.64074	38.3751	5.50887	4.48965	1.21596	7.20576	7.10384	5.40641	4.21899
GSNtl	2.27e-05	9.99e-05	5.6e-05	4e-05	4.1e-05	7.04e-05	0.000121	4.06e-05	3.73e-05	8.68e-05	6.38e-05	3.75e-05	2.37e-05	4.09e-05	0.000164	4.11e-05	0.000223	5.82e-05	0.000114	1.74e-05	4.69e-05	1.29e-05	0.000119	2.13e-05	1.41e-05	3.37e-05	2.59e-05	5.75e-05	5.46e-05	3.52e-05	4.15e-05	0.000114	8.05e-05	1.27e-05	2.18e-05	8.1e-05	0.000126	2.58e-05	0.00015	8.22e-06	4.24e-05	2.39e-05	0.000241	3.12e-05	6.13e-05	2.33e-05	5.75e-05	8.89e-05	3.12e-05
GTHO	0.000377	0.000483	0.000536	0.000236	0.000322	0.000859	0.000372	0.000349	0.000653	0.000204	0.00167	0.000415	0.000359	0.000384	0.000287	0.000353	0.000321	0.000512	0.000735	0.000311	0.000312	0.000433	0.00066	0.000576	0.000372	0.001041	0.000413	0.000353	0.0006	0.001654	0.00028	0.000834	0.000651	0.000196	0.000699	0.001081	0.000578	0.000646	0.000467	0.000594	0.000671	0.000214	0.000925	0.00496	0.000835	0.000705	0.001518	0.000964	0.000408
GTHOm	0.000492	0.001701	0.000715	0.001471	0.004743	0.00072	0.000773	0.001613	0.001266	0.001116	0.001043	0.001599	0.000769	0.000676	0.001783	0.000608	0.000529	0.001936	0.001666	0.001208	0.001186	0.000587	0.001364	0.000371	0.024318	0.000383	0.002	0.000763	0.000483	0.006171	0.001721	0.000841	0.002542	0.000705	0.000522	0.002322	0.001237	0.001255	0.000883	0.00049	0.001272	0.002689	0.002487	0.001475	0.003157	0.001745	0.00205	0.000946	0.00068
GTHP	0.00015	0.000123	0.001384	0.000113	0.000147	0.000928	9.15e-05	0.001766	0.000184	0.000169	0.000317	0.000206	0.000194	0.000183	0.000123	0.000226	0.00034	0.000329	0.000203	0.000523	0.000212	0.002532	0.000341	0.001884	0.000321	0.000482	0.000168	0.000206	0.000695	0.001071	8.3e-05	0.000161	0.000473	0.00014	9.17e-05	0.000294	0.000257	0.001268	0.002961	0.001442	0.000304	0.006382	0.002481	0.000175	0.000304	0.000222	0.000826	0.000203	0.001245
GTHPm	0.000233	0.000258	0.000176	0.00061	0.000206	0.000674	9e-05	0.000279	0.000211	0.000325	0.000151	0.000416	0.000238	0.000201	0.000143	0.000522	0.000442	0.000494	0.000439	0.001026	0.000174	0.000811	0.000509	0.001962	0.000229	0.000181	0.000135	0.000208	0.000366	0.000633	0.000207	0.000151	0.000808	0.000149	0.00012	0.000216	0.000255	0.000462	0.000986	0.000426	0.00013	0.00028	0.000403	0.000285	0.00025	0.000403	0.000385	0.000276	0.000342
GTMLTe	0.000128	9.06e-05	0.0002	0.000175	8.18e-05	0.001106	0.000131	0.000667	7.98e-05	0.000127	0.000126	0.000398	5.86e-05	0.00014	0.000116	0.000193	0.000145	0.000219	0.000218	0.001035	0.000138	0.000424	8.43e-05	0.000439	0.000132	0.000112	9.65e-05	0.000108	0.00026	0.00076	0.000102	0.000178	0.000313	0.000139	0.000167	0.000163	9.78e-05	0.000309	0.000692	0.00029	9.39e-05	0.000873	0.000397	0.000103	0.000117	0.000284	0.000607	0.000178	0.000538
GUACYC	0.00081	0.000786	0.000665	0.000777	0.000703	0.001892	0.001108	0.005078	0.000995	0.000802	0.001028	0.000725	0.000765	0.000753	0.000865	0.000827	0.001091	0.001077	0.000961	0.005672	0.00119	0.009432	0.000571	0.004389	0.00071	0.000664	0.000925	0.001095	0.001856	0.005291	0.000611	0.00148	0.000801	0.000494	0.000967	0.000822	0.023333	0.008915	0.006721	0.006122	0.000715	0.007324	0.003309	0.000784	0.001116	0.001801	0.008181	0.000614	0.003812
GUAD	0.000148	0.000139	0.000143	6.97e-05	0.000151	0.000548	0.00032	0.000285	0.000293	0.000159	5.3e-05	0.000226	0.000579	0.000236	0.000222	0.000179	0.00021	0.000184	0.000141	0.000253	0.000651	0.000516	7.61e-05	0.00045	0.000114	0.000134	0.000125	0.000345	8.12e-05	0.00066	0.000115	0.000222	0.000228	3.68e-05	0.000188	0.000155	0.000157	3.77e-05	0.000281	0.000333	0.000158	0.000331	0.000722	0.000124	0.000384	0.000527	0.000499	0.000292	0.000843
H2CO3Dm	0.012134	0.007421	0.003625	0.005138	0.003214	0.008904	0.007086	0.011036	0.002375	0.004989	0.005554	0.003667	0.004027	0.007559	0.005363	0.002692	0.008451	0.00623	0.006813	0.00809	0.0089	0.015504	0.00384	0.008465	0.005109	0.002938	0.008758	0.006297	0.006249	0.009247	0.004035	0.007659	0.002383	0.004059	0.006631	0.004841	0.003942	0.010285	0.00536	0.004857	0.003129	0.006829	0.011968	0.003518	0.011921	0.013237	0.004433	0.002606	0.00719
H2O2t	-0.00517	-0.0056	-0.00708	-0.00291	-0.00317	-0.0019	-0.00275	-0.00134	-0.00274	-0.00228	-0.0023	-0.00057	-0.00052	-0.00743	-0.00219	-0.00205	-0.00015	-0.00311	-0.00112	-0.00086	-0.00197	-0.00222	-0.00071	0.00045	-0.00446	-0.00223	-0.00068	-0.00169	-0.00377	-0.00719	-0.00367	-0.00509	########	-0.00138	-0.00363	-0.00271	-0.00494	-0.00226	-0.00243	0.000321	-0.00216	-0.00047	-0.00294	-0.01126	-0.00755	-0.00072	-0.00183	-0.00062	0.000295
H2O2tly	6.36044	9.45547	15.0069	12.5822	18.2758	29.4454	10.7252	3.89136	54.157	14.1258	16.9096	14.9574	15.928	12.9467	28.3845	14.9448	21.2387	16.0377	25.1422	16.019	5.34054	10.6766	14.9072	17.5976	13.2569	11.5237	14.7275	25.1677	26.1523	12.505	33.2107	17.9611	22.9239	11.3094	13.0931	20.5874	24.2575	8.18886	10.3117	11.5279	10.6254	16.8754	31.6211	17.0361	18.128	13.5676	11.6146	23.0748	17.1661
H2O2tm	0.003087	0.001515	0.00904	0.002512	0.001328	0.010608	0.004186	0.001705	0.003289	0.00577	0.006091	0.005487	0.005602	0.003056	0.001601	0.002691	0.008406	0.002659	0.001065	0.002346	0.004236	0.002788	0.002836	0.002183	0.003971	0.005242	0.002667	0.00469	0.001337	0.004598	0.002323	0.00062	0.002471	0.004554	0.002289	0.000728	0.000495	0.002079	0.002733	0.011271	0.003738	0.000954	0.000965	0.002272	0.002613	0.001166	0.001445	0.00821	0.002582
H2O2tn	########	########	########	########	########	########	########	########	########	########	-0.00011	-0.00013	-0.00011	########	-0.00011	########	########	-0.00024	########	########	########	########	########	########	########	-0.00011	########	########	-0.00011	########	########	-0.00015	########	########	########	########	########	-0.0001	-0.00016	########	########	-0.00012	########	########	-0.00015	########	########	########	########
H2O2tp	-0.00085	-0.00017	0.001059	0.001322	0.00257	0.001577	-0.00011	5.14e-05	0.000799	-0.00095	-0.00154	0.001064	0.000675	-0.00338	0.003765	0.000852	-0.00197	0.000645	0.006156	0.001606	0.000614	0.00773	0.003084	4.62e-06	-0.00248	-0.00125	0.003571	0.000763	0.001573	-0.00017	0.001278	0.001195	0.003971	0.000995	0.000769	0.004403	0.001619	-0.00051	0.001502	-0.00718	0.000453	-0.00029	0.000554	-0.00655	-0.00305	0.003328	0.000717	-0.0018	9.52e-05
H2Oter	0.081714	-0.00238	-0.00044	-0.01753	-0.00143	0.003721	-0.0104	-0.01707	-0.00457	-0.01446	-0.0031	0.000735	-0.01226	-0.02398	-0.01267	-0.00397	-0.01445	-0.00133	-0.00486	-0.00172	-0.00845	-0.00712	-0.01854	-0.00704	-0.0055	-0.00427	-0.00518	-0.00797	-0.01152	-0.00232	-0.00817	-0.00847	-0.01251	-0.00097	0.001285	-0.0045	-0.02606	0.005188	-0.00706	0.002107	0.000381	-0.00833	-0.00573	-0.01014	-0.02113	-0.04576	0.013771	-0.01287	-0.00461
H2Otg	0.001507	0.001242	0.001784	0.001953	0.001348	0.003537	0.00172	0.00454	0.00195	0.001427	0.001914	0.001567	0.001346	0.001659	0.001328	0.001433	0.001802	0.00146	0.00183	0.006699	0.001724	0.00976	0.001052	0.007375	0.001165	0.001661	0.001512	0.001568	0.002336	0.006864	0.001015	0.002343	0.001409	0.000926	0.001796	0.001489	0.001538	0.006075	0.008671	0.006934	0.001455	0.008703	0.004431	0.001625	0.001803	0.002866	0.007712	0.001274	0.006266
H2Otly	-12.7205	-18.9105	-30.0131	-25.1637	-36.5508	-58.89	-21.4499	-7.78233	-108.314	-28.2512	-33.8184	-29.9143	-31.8553	-25.8926	-56.7682	-29.8892	-42.476	-32.0747	-50.2838	-32.0371	-10.6805	-21.3527	-29.8137	-35.1948	-26.5131	-23.0468	-29.4544	-50.335	-52.304	-25.009	-66.421	-35.9217	-45.8466	-22.6183	-26.186	-41.1743	-48.5144	-16.377	-20.6223	-23.0556	-21.25	-33.7501	-63.2412	-34.0713	-36.2557	-27.1347	-23.2285	-46.1487	-34.3319
H2Otm	-156.696	-198.45	-193.48	-73.1197	21.1593	22.1867	10.0461	11.3279	12.9671	7.0702	-159.542	13.7758	-192.751	-66.4564	-102.475	32.9556	0.677114	14.2889	15.8095	13.6651	14.0128	14.3681	10.3894	-116.301	2.64247	-81.9244	-130.073	24.1196	15.0734	9.86743	-77.0241	-110.063	14.0011	19.2082	-122.482	-179.762	-53.5654	18.303	26.0483	-5.87207	15.0948	25.4952	28.3945	-182.599	-99.571	-42.8125	-237.897	19.8729	-105.34
H2Otn	-1.66721	-1.52112	-0.72797	-2.43966	-3.04184	-1.086	-3.99056	-1.22814	-2.48725	-3.64997	-1.78745	-3.40876	-2.2059	-2.11321	-2.43893	-2.14171	-3.12221	-2.29391	-4.6674	-1.12222	-1.01799	-0.74784	-3.27965	-2.80527	-1.76617	-3.14799	-3.13369	-2.44822	-1.50911	-1.94682	-2.07498	-1.97111	-4.44096	-2.53034	-2.41734	-2.15747	-2.32164	-1.29798	-2.33446	-1.11343	-4.71821	-2.70103	-1.36138	-1.89178	-1.73083	-0.98696	-1.64852	-3.18131	-4.60668
H2Otp	0.005051	0.002338	0.001095	0.000297	0.000353	0.000273	0.002932	0.001326	0.001923	0.003635	0.003539	0.002137	0.001849	0.006645	-0.00135	0.000908	0.008971	0.001386	-0.00414	9e-06	0.001173	-0.00685	0.000787	0.001503	0.006639	0.003761	-0.00133	0.006512	0.001818	0.002004	0.003737	0.000596	-0.00166	0.001178	0.001112	-0.00272	0.001604	0.002233	0.000517	0.007894	0.00088	0.001525	0.001155	0.008923	0.005594	-0.00113	0.000638	0.003218	0.001689
HACD9m	0.002751	0.002577	0.002559	0.00258	0.002334	0.00193	0.00251	0.000511	0.002569	0.001313	0.002692	0.002681	0.002594	0.002401	0.002516	0.001997	0.002595	0.002218	0.00264	0.002323	0.002194	0.001583	0.002721	0.00175	0.002445	0.002572	0.002587	0.002556	0.002549	0.002292	0.002721	0.002664	0.002541	0.002219	0.002697	0.002523	0.002654	0.001645	0.002106	0.000905	0.002727	0.001371	0.001041	0.002702	0.002726	0.002585	0.001579	0.002623	0.002475
HAS1	7.8e-05	0.000118	0.000148	0.000118	0.000178	0.00017	0.000157	0.000139	0.000115	0.00015	0.000141	9.94e-05	0.000118	0.000149	0.00014	7.13e-05	0.000154	0.000136	9.3e-05	0.000136	0.00024	6.33e-05	0.000105	0.000151	5.12e-05	0.000173	0.000119	0.000164	0.000104	0.000282	0.000112	0.000254	0.000143	0.000116	4.77e-05	0.000107	0.000149	0.000228	0.000199	0.000878	9.83e-05	0.000172	0.000161	8.68e-05	0.00051	4.19e-05	0.000146	0.000121	0.000114
HAS2	4.32e-05	6.77e-05	6.69e-05	8.48e-05	3.34e-05	0.000121	7.2e-05	3.54e-05	7.26e-05	5.01e-05	4.38e-05	7.89e-05	9.78e-05	8.63e-05	0.000113	4.99e-05	8.11e-05	5.68e-05	2.82e-05	7.58e-05	4.87e-05	3.67e-05	5.68e-05	0.000104	3.51e-05	0.000101	7.95e-05	7.25e-05	5.81e-05	0.000188	6.1e-05	0.000101	9.47e-05	6.95e-05	3.85e-05	5.68e-05	0.000119	0.000118	9.87e-05	0.000859	5.81e-05	6.11e-05	0.000111	6.79e-05	3.68e-05	3.05e-05	3.45e-05	8.74e-05	4.96e-05
HAtly	2.5e-05	5.22e-05	5.96e-05	7.09e-05	2.22e-05	9.07e-05	5.44e-05	2.43e-05	2.32e-05	3.49e-05	3.81e-05	4.86e-05	6.14e-05	7.09e-05	8.91e-05	3.24e-05	5.9e-05	3.91e-05	2.16e-05	2.94e-05	2.41e-05	2.67e-05	3.47e-05	5.9e-05	2.06e-05	4.75e-05	5.84e-05	4.94e-05	3.99e-05	0.000146	4.86e-05	8.48e-05	8.68e-05	4.72e-05	2.35e-05	4.76e-05	8.89e-05	5.34e-05	5.32e-05	2.46e-05	4.53e-05	4.5e-05	7.56e-05	5.84e-05	2.74e-05	1.43e-05	1.86e-05	4.88e-05	3.87e-05
HCO3_CLt	-956.909	-959.077	-858.22	-916.739	-698.9	-890.471	-994.23	-771.683	-970.41	-957.737	-971.172	-873.805	-969.434	-948.33	-971.927	-968.72	-924.863	-926.702	-968.712	-964.787	-790.558	-991.082	-933.759	-992.757	-964.128	-988.386	-927.203	-958.515	-939.869	-864.239	-923.728	-825.253	-981.121	-968.883	-904.666	-971.552	-903.07	-901.844	-921.155	-928.768	-919.599	-992.647	-962.304	-921.573	-984.432	-996.067	-934.413	-868.254	-938.131
HDCAter	38.0151	27.4212	9.57009	34.2754	23.2272	24.0868	14.9069	36.6945	23.1334	8.03419	12.0257	27.281	31.5877	31.3436	49.6139	32.3321	25.9032	25.1452	11.8894	15.1248	42.9184	33.6423	30.367	9.15728	27.6898	34.9159	38.6529	10.2191	13.9145	34.2109	8.29958	8.69623	9.28865	9.92583	27.9789	4.67333	18.6214	30.8828	16.7799	10.0622	15.0564	11.579	18.401	26.5887	3.9573	15.0565	10.5752	44.0207	17.0011
HDCAtr	-901.075	-894.101	-820.221	-980.317	-990.339	-914.161	-809.164	-817.039	-913.643	-947.688	-896.228	-940.843	-857.057	-955.518	-910.022	-819.146	-955.04	-806.85	-940.247	-979.014	-832.295	-982.785	-778.359	-854.995	-903.216	-925.317	-925.147	-799.134	-825.37	-954.99	-954.019	-801.872	-893.477	-978.393	-785.572	-876.539	-889.32	-754.621	-965.46	-955.147	-738.999	-817.496	-949.522	-836.179	-851.437	-980.803	-905.053	-926.598	-930.568
HDCEAtr	-994.499	-990.292	-971.788	-988.242	-986.541	-977.552	-982.971	-980.65	-992.026	-992.295	-990.535	-974.946	-992.45	-993.279	-984.837	-980.68	-983.466	-960.048	-992.308	-995.73	-939.881	-993.145	-982.495	-976.184	-988.637	-974.044	-917.357	-981.162	-993.558	-987.743	-950.13	-993.482	-984.104	-979.36	-992.337	-981.417	-988.6	-988.361	-985.322	-989.216	-989.809	-968.217	-990.259	-992.552	-991.936	-979.863	-995.445	-985.966	-966.091
HEXCt	0.000475	0.000493	0.000583	0.000597	0.000749	0.001714	0.000566	0.000514	0.0004	0.00044	0.001156	0.000743	0.000467	0.000598	0.001098	0.000768	0.001125	0.000619	0.000879	0.000662	0.000755	0.000202	0.000848	0.000409	0.000744	0.000516	0.000688	0.000658	0.000569	0.000465	0.000341	0.001077	0.000407	0.000688	0.00075	0.00073	0.00053	0.000481	0.000542	0.00024	0.000801	0.000271	0.000406	0.0006	0.000755	0.000914	0.00034	0.000634	0.000651
HGNTOR	0.000296	0.000471	0.000814	0.001224	0.000229	0.000297	0.000275	3.17e-05	0.003232	0.000159	0.000931	0.000141	0.000691	0.000579	0.004008	0.000559	0.00063	0.000255	0.000983	0.000379	0.000131	0.000177	0.001292	0.000245	0.000167	0.000244	0.000506	0.001033	0.001381	0.000139	0.00024	0.000517	0.000765	0.000179	0.000304	0.000205	0.002102	0.000283	0.000198	0.000257	0.000334	0.000718	0.000804	0.000342	0.000723	2.75e-05	0.000223	0.000693	0.000775
HIBDm	0.002134	0.002136	0.002143	0.002109	0.002133	0.002026	0.002128	0.001841	0.002129	0.00215	0.002132	0.002125	0.002156	0.0021	0.002136	0.002118	0.002111	0.002117	0.002088	0.001983	0.0021	0.001243	0.002153	0.000699	0.00213	0.002132	0.002091	0.002095	0.002105	0.001931	0.002155	0.002087	0.002114	0.002133	0.002128	0.002126	0.002093	0.002	0.001936	0.001707	0.00213	0.001758	0.001988	0.002109	0.002105	0.002019	0.001575	0.002126	0.001856
HISDC	0.005035	0.004589	0.004259	0.004762	0.004711	0.00441	0.004772	0.004408	0.004342	0.004863	0.004419	0.004553	0.004817	0.004651	0.004436	0.004322	0.004574	0.004315	0.004711	0.00351	0.004568	0.004485	0.004356	0.003002	0.004546	0.003743	0.004887	0.004656	0.004433	0.003103	0.004853	0.004366	0.004577	0.00439	0.004479	0.004436	0.004705	0.003591	0.002328	0.004019	0.00444	0.001962	0.001594	0.004402	0.004684	0.004162	0.003153	0.004714	0.002013
HISt4	11.7301	19.2584	3.41059	1.54399	4.59754	8.74465	10.345	122.339	9.64499	4.07343	1.96323	2.68056	5.00611	10.675	9.81779	15.6122	3.28102	4.31793	7.61015	41.1825	3.61066	6.3654	15.2153	8.14389	4.56531	7.12543	27.0163	19.8453	10.0541	3.67061	12.2534	6.64818	10.0707	2.55784	25.9711	3.29767	3.74982	15.7272	5.00302	4.62906	6.90765	18.2027	1.44395	2.98788	53.5538	9.44154	5.51046	6.65759	6.1097
HISTASE	0.004982	0.004424	0.004106	0.004591	0.004557	0.003969	0.004717	0.003561	0.004092	0.004727	0.004204	0.00446	0.004749	0.004476	0.004292	0.004237	0.004384	0.00419	0.004553	0.003203	0.004464	0.003743	0.004225	0.002363	0.004181	0.003555	0.004685	0.004454	0.004342	0.002374	0.004684	0.0042	0.004423	0.004338	0.004415	0.004298	0.004642	0.00285	0.001669	0.002687	0.004272	0.001254	0.001176	0.004264	0.004544	0.003906	0.0023	0.004354	0.001475
HISTAtu	919.722	978.736	707.327	986.145	823.169	907.815	975.282	986.31	508.899	919.653	869.417	613.497	961.18	993.5	984.272	860.713	642.554	781.031	986.954	962.367	890.875	894.966	905.037	945.338	739.276	941.328	938.172	742.302	964.52	797.823	990.259	932.138	907.443	908.285	979.576	970.702	949.187	930.306	943.263	628.472	853.552	834.449	983.903	724.048	509.868	938.642	917.342	995.24	977.946
HISTAVESSEC	0.001009	0.000502	0.000686	0.000652	0.000678	0.000544	0.000701	0.000632	0.000813	0.00089	0.000653	0.000621	0.00036	0.000683	0.000368	0.000528	0.001131	0.001392	0.000759	0.000622	0.000466	0.000573	0.000401	0.000423	0.000391	0.000668	0.000546	0.000822	0.000927	0.000598	0.000405	0.000814	0.000628	0.00032	0.000618	0.001161	0.000364	0.001323	0.00067	0.000378	0.000513	0.000479	0.000416	0.000377	0.000417	0.000363	0.000668	0.000605	0.000209
HIStiDF	19.0227	95.3151	130.512	64.3027	112.484	300.21	158.192	51.6814	158.327	28.2375	46.5494	316.193	90.6596	213.979	226.142	176.545	116.535	27.498	185.856	51.0954	31.4773	173.21	98.8988	189.695	103.303	58.7144	49.4806	66.6647	37.7578	9.57325	62.2171	21.0871	321.208	520.347	40.4749	43.8862	86.9475	108.953	125.34	100.969	18.3269	134.799	51.9461	202.865	171.324	76.3304	134.922	27.0203	37.3464
HIStN1	-934.53	-982.302	-991.487	-970.24	-990.914	-983.286	-990.922	-982.147	-991.951	-992.374	-993.363	-985.214	-990.434	-987.761	-994.48	-977.126	-967.991	-984.449	-987.399	-958.963	-991.024	-996.479	-991.441	-970.667	-959.501	-996.577	-978.213	-979.377	-979.846	-986.661	-994.083	-976.395	-982.097	-988.435	-972.228	-988.096	-981.944	-990.485	-994.404	-992.38	-992.657	-991.951	-994.345	-989.259	-979.636	-977.09	-993.477	-969.39	-992.657
HKt	0.000476	0.00043	0.000602	0.00048	0.000462	0.000509	0.000421	0.001343	0.000342	0.000469	0.000848	0.00047	0.000597	0.000511	0.000581	0.000635	0.000466	0.000622	0.000709	0.00084	0.00113	0.000192	0.000534	0.000587	0.000431	0.0007	0.000658	0.000696	0.000493	0.000345	0.001175	0.000687	0.000419	0.000302	0.000605	0.000716	0.001614	0.000349	0.000703	0.000142	0.000682	0.000465	0.000392	0.00081	0.000684	0.001165	0.000777	0.000617	0.000399
HKYNH	2.44e-07	1.07e-07	3.52e-08	4.09e-07	1.28e-07	4.06e-07	3.49e-08	3.28e-07	1.43e-07	5.85e-08	3.23e-07	9.41e-08	1.12e-07	4.32e-08	3.49e-07	7.05e-08	1.52e-07	3.07e-08	2.2e-07	1.45e-06	2.87e-08	4.4e-07	1.21e-07	4.68e-07	4.5e-07	7.97e-08	1.06e-07	2.69e-07	2.42e-07	1.64e-07	5.47e-08	2.51e-07	5.84e-07	6.57e-08	1.09e-07	3.05e-07	4.08e-07	1.47e-07	5.94e-07	6.52e-07	4.78e-08	1.07e-06	2e-07	7.59e-08	8.57e-08	3.1e-07	3.66e-07	3.02e-07	7.66e-07
HMGCOASi	0.000803	0.000553	0.000654	0.000792	0.001082	0.000515	0.000248	0.000423	0.000281	0.000757	0.001691	0.000886	0.001132	0.000876	0.001022	0.001087	0.001458	0.000793	0.001533	0.000918	0.000832	0.000888	0.000976	0.00042	0.000943	0.000753	0.00066	0.001004	0.00118	0.000613	0.000856	0.001245	0.001411	0.000878	0.000889	0.001108	0.000729	0.000907	0.00086	0.000807	0.001203	0.000553	0.0013	0.00073	0.000733	0.000738	0.000934	0.00187	0.001535
HMGCOASim	1.42e-05	0.000145	0.000331	0.000274	0.000321	2.14e-05	2.79e-05	9.37e-06	0.001016	0.000221	4.74e-06	0.000306	2.31e-05	1.84e-05	3.98e-05	2.69e-05	3.11e-06	1.37e-05	3.15e-05	2.69e-05	1.05e-05	9.25e-06	1.64e-05	3.97e-05	0.000838	2.2e-05	0.000191	2.44e-05	1.72e-06	2.17e-05	3.53e-05	3.95e-05	4.04e-06	6.28e-07	2.35e-05	1.88e-05	6.43e-05	2.46e-06	5.69e-06	1.15e-05	2.32e-05	7.95e-06	1.54e-05	0.000204	2.72e-05	8.98e-06	4.47e-05	1.95e-05	3.78e-05
HMGCOAtm	0.000439	8.43e-05	9.09e-05	0.000101	0.000418	0.000398	0.000112	0.000333	-0.0005	0.00027	0.000816	0.00022	0.000555	0.000372	0.00044	0.000471	0.000687	0.000399	0.000714	0.000464	0.000414	0.000507	0.00049	########	########	0.000349	0.000235	0.000419	0.000627	0.000208	0.000371	0.000569	0.000659	0.000418	0.000452	0.000488	0.000327	0.000404	0.000304	0.000305	0.000518	-0.0003	0.000673	0.000294	0.000284	0.000644	0.000339	0.000889	0.000737
HMGCOAtx	0.000336	0.000451	0.000545	0.000679	0.000654	0.000105	7.98e-05	6.63e-05	0.000767	0.000464	0.000853	0.00065	0.00056	0.000494	0.000565	0.000588	0.000761	0.000371	0.000808	0.000436	0.00039	0.000371	0.000472	0.000462	0.001013	0.000384	0.00041	0.000556	0.000533	0.000354	0.000471	0.000662	0.000739	0.000454	0.000417	0.000609	0.000383	0.000481	0.000537	0.000494	0.000657	0.000831	0.0006	0.000413	0.000429	5.06e-05	0.00059	0.00097	0.000793
HMGLm	0.00053	0.000584	0.000683	0.000721	0.000796	0.000479	0.000283	0.000372	0.000804	0.000613	0.000955	0.000701	0.000664	0.000571	0.000724	0.000673	0.00093	0.000495	0.000855	0.000639	0.000501	0.00059	0.000584	0.00042	0.001132	0.00045	0.000498	0.000644	0.000724	0.000491	0.000586	0.000741	0.00081	0.000492	0.000544	0.000662	0.000558	0.000551	0.000878	0.000556	0.000719	0.000913	0.000849	0.000573	0.000544	0.000784	0.000697	0.000995	0.000886
HMGLx	0.000414	0.000559	0.000556	0.00071	0.000782	0.000137	0.000233	0.00014	0.000769	0.000568	0.000957	0.000677	0.000631	0.000529	0.000614	0.00062	0.000781	0.000432	0.000838	0.000565	0.000448	0.000409	0.000508	0.00053	0.001076	0.000434	0.000472	0.000633	0.000622	0.000477	0.000547	0.000703	0.000758	0.000488	0.000474	0.000641	0.000541	0.000516	0.000575	0.000506	0.000702	0.000919	0.000786	0.000497	0.000515	0.000263	0.000631	0.00099	0.000843
HOMt4	427.632	313.978	53.8864	233.281	140.834	427.214	84.2441	549.437	380.191	202.759	370.546	383.446	472.634	83.4613	170.76	358.464	198.06	304.803	62.6625	207.859	243.227	445.737	132.876	464.242	373.172	173.53	288.559	587.607	68.3753	312.697	472.637	465.489	329.493	578.004	316.882	192.855	209.282	466.559	221.808	135.52	370.062	493.274	513.68	448.484	138.983	495.964	339.309	235.825	58.2303
HPACtr	2.03e-06	9.08e-07	0.00048	5.6e-07	1.07e-07	0.000507	2.65e-07	8.77e-08	1.81e-07	3.62e-07	4.75e-08	2.63e-07	2.96e-07	5.82e-07	7.86e-07	3.8e-07	5.76e-06	2.01e-07	1.96e-07	6.66e-07	3.92e-06	7.76e-08	6.18e-07	1.64e-07	1.15e-06	2.19e-07	4.45e-07	4.27e-07	8.23e-08	1.55e-06	1.86e-06	1.09e-07	3.26e-07	2.29e-07	1.13e-06	1.23e-07	1.56e-06	1.46e-07	3.32e-07	3.29e-07	2.37e-07	1.67e-07	1.89e-07	1.63e-07	1.05e-06	6.59e-07	3.2e-06	6.84e-07	4.28e-07
HPDCAt	0.000572	0.000555	0.000527	0.001792	0.000414	0.000448	0.000563	0.000326	0.000703	0.001085	0.001157	0.000534	0.000527	0.000761	0.000569	0.001728	0.001391	0.001155	0.000934	0.000869	0.000619	0.000389	0.000601	0.000507	0.000827	0.000659	0.000545	0.000435	0.000666	0.000428	0.000502	0.000308	0.000426	0.000404	0.000774	0.000923	0.000527	0.00154	0.001049	0.000481	0.000781	0.000279	0.000673	0.000609	0.00056	0.000896	0.000457	0.000544	0.000395
HPYRR2x	0.000324	0.00016	0.000308	0.000213	7.76e-05	0.001093	0.000152	0.000806	0.00043	0.000687	7.4e-05	0.000264	0.001484	0.000751	0.000628	0.001599	0.00034	0.00014	8.06e-05	0.000158	0.00025	0.000363	0.002273	0.00031	0.000887	0.000356	0.001025	0.000335	0.000248	0.000514	0.000701	0.000354	8.46e-05	0.000228	9.61e-05	0.000283	9.71e-05	0.000373	0.000502	9.08e-05	0.001103	0.000286	0.000524	0.000771	9.12e-05	0.000312	0.000405	0.000111	2.42e-05
HPYRRy	0.000613	0.00013	6.16e-05	0.000289	3.75e-05	0.000171	5.76e-05	0.000576	5.61e-05	9.55e-05	7.95e-05	6.38e-05	0.000332	0.000393	0.000342	0.000776	0.00082	0.000632	0.000165	0.000237	0.000664	0.000525	0.00026	0.0019	0.000591	0.000293	0.000161	0.000199	0.000282	0.000183	0.000201	0.000297	6.93e-05	0.000163	9.28e-05	0.000607	8.72e-05	0.000306	0.000726	0.000237	0.000745	0.002816	0.000887	0.000168	2.87e-05	4.04e-05	0.000245	0.000149	0.000446
HPYRtp	-0.00069	-0.00025	-0.00019	########	########	-0.0007	-0.00027	-0.00147	-0.00052	-0.00021	########	-0.00036	-0.00235	-0.00137	-0.00105	-0.00312	-0.00083	-0.00059	-0.00014	########	-0.00016	-0.00057	-0.00106	-0.00171	-0.00168	-0.00019	-0.00041	-0.00021	-0.00023	-0.00055	-0.00018	-0.00023	-0.00018	-0.00029	########	-0.00022	########	-0.00041	-0.00042	-0.00022	-0.00141	-0.00282	-0.00022	-0.00031	########	########	-0.00046	-0.00025	-0.00024
HSD11B1r	1.14e-07	6.62e-07	5.16e-07	2.96e-06	7.83e-07	6.81e-06	3.65e-07	2.44e-06	9.37e-07	1.88e-06	2.29e-06	4.74e-07	7.03e-07	6.74e-07	1.26e-06	4.75e-07	2.59e-07	8.95e-07	1.18e-06	2.09e-06	4.42e-07	2.92e-07	2.85e-06	1.05e-06	3.64e-07	7.71e-07	2.51e-07	3.96e-06	1.33e-06	8.01e-07	1.11e-06	1.08e-06	4.66e-06	1.05e-06	4.51e-06	8e-06	5.2e-07	1.75e-06	4.14e-07	8.18e-07	5.27e-05	9.03e-07	1.83e-06	1.5e-06	2.31e-06	2.29e-06	9.71e-07	4.04e-06	4.24e-07
HSD17B1	-0.00747	-0.00944	-0.0151	-0.00662	-0.01126	-0.01464	-0.00476	-0.00464	-0.02394	-0.00636	-0.01183	-0.01102	-0.00575	-0.00516	-0.00804	-0.00864	-0.01156	-0.00783	-0.01381	-0.0112	-0.00581	-0.00485	-0.01332	-0.00986	-0.00541	-0.00836	-0.00983	-0.00956	-0.01254	-0.00424	-0.01548	-0.01264	-0.0052	-0.01606	-0.00565	-0.00597	-0.00792	-0.00163	-0.00845	-0.023	-0.01772	-0.01305	-0.01756	-0.0076	-0.00631	-0.00501	-0.00883	-0.00699	-0.02706
HSD17B7r	3.8e-06	1.41e-06	1.31e-05	2.96e-06	5.4e-06	2.52e-06	4.38e-06	8.03e-06	2.07e-06	7.7e-06	9.52e-06	2.02e-06	1.28e-06	2.23e-06	4.88e-06	1.76e-06	9.11e-06	2.49e-06	7.7e-06	5.8e-06	8.89e-06	3.5e-06	2.43e-06	3.61e-06	1.73e-06	3.19e-06	2.76e-06	9.74e-06	4.03e-06	4.59e-06	1.88e-06	4.64e-06	5.99e-06	2.1e-06	1.74e-06	3.14e-06	1.74e-05	3.05e-05	7.7e-06	4.79e-06	1.12e-05	2.21e-06	7.99e-06	4.38e-06	4.46e-06	2.6e-06	7.3e-06	1.1e-05	6.2e-06
HSD17B8r	9.52e-07	2.31e-06	2.27e-06	7.31e-07	1.45e-06	1.05e-06	1.11e-06	1.07e-06	4.37e-07	1.64e-05	9.46e-07	6.01e-07	2.5e-06	3.9e-06	5.33e-06	4.36e-07	1.38e-05	6.15e-07	1.67e-05	1.21e-06	1.71e-05	7.45e-06	7.13e-07	5.38e-06	8.98e-07	2.22e-06	1.29e-06	2.15e-06	4.25e-07	8.75e-06	4.71e-06	1.33e-06	1.61e-05	5.14e-07	1.03e-06	1.54e-06	1.43e-06	1.92e-06	1.9e-06	8.83e-06	6.23e-07	9.19e-07	1.12e-06	4.19e-06	1.65e-05	1.76e-06	2.38e-06	5.35e-07	1.62e-06
Htg	-15.4748	-18.2876	-25.497	-13.4754	-15.9438	-28.96	-10.1301	-45.5404	-9.76092	-25.4939	-19.0016	-18.2916	-13.845	-35.0885	-8.33346	-18.2023	-10.6881	-13.9429	-17.788	-14.2366	-12.7073	-9.93636	-25.4873	-13.2995	-9.91414	-6.28421	-8.90392	-38.0035	-11.2342	-24.0723	-9.46997	-18.2189	-17.9161	-13.8529	-33.6602	-26.6949	-17.9288	-57.2341	-14.8478	-12.1556	-37.8276	-34.8268	-14.2958	-10.6742	-16.6312	-6.60692	-28.2915	-10.3166	-9.60641
Htr	-0.08073	0.002924	0.001243	0.018244	0.003643	-0.00253	0.011318	0.019219	0.005251	0.015195	0.003902	0.000555	0.012815	0.02414	0.013792	0.005121	0.015206	0.002204	0.006042	0.0035	0.009324	0.006256	0.019336	0.004443	0.006707	0.005675	0.006118	0.008769	0.012646	0.00281	0.008746	0.009403	0.013243	0.001657	-0.00045	0.005345	0.026871	-0.00142	0.007377	-0.00217	0.0004	0.007607	0.009706	0.010861	0.0219	0.046988	-0.00225	0.013499	0.005472
Htx	-913.777	-992.714	-978.31	-980.089	-995.819	-956.284	-884.898	-870.28	-24.8888	-956.928	-940.509	-983.438	-187.583	-988.469	-88.2271	-16.1415	-957.312	-49.7357	-70.9029	-75.9772	-888.001	-976.483	-943.342	-121.195	-978.776	-54.5534	-47.74	-40.75	-8.04439	-971.465	-51.485	-88.9417	-943.374	-934.586	-99.5691	-814.316	-966.288	-969.053	-978.307	-925.408	-109.307	-42.3549	-996.125	-974.21	-924.909	-61.5316	-3.48586	-16.532	-983.152
HXANtx	2.37e-07	4.85e-06	5.16e-07	2.89e-06	3.22e-05	1.6e-06	8.21e-07	2.89e-06	7.52e-07	1.68e-07	2.95e-07	1.01e-05	4.4e-07	1.27e-06	1.16e-06	6.11e-06	5.04e-07	1.08e-05	3.22e-07	8.79e-07	1.41e-05	9.97e-07	6.67e-06	3.43e-06	7.37e-07	7.52e-07	2.12e-06	3.59e-06	9.84e-06	3.26e-05	1.79e-07	1.03e-06	1.95e-06	3.19e-08	6.43e-07	4.12e-07	1.36e-07	3.28e-07	5.34e-05	1.31e-07	3.15e-07	1.83e-07	3.37e-07	6.78e-06	1.11e-05	2.61e-06	2.32e-07	3.14e-07	2.82e-07
ICDHxm	0.278826	0.18589	0.206381	0.052147	0.317569	0.319376	0.161301	0.043843	0.113323	0.094773	0.355716	0.212411	0.064754	0.04191	0.254013	0.162604	0.103626	0.133589	0.187124	0.219773	0.266467	0.121887	0.174152	0.162515	0.280511	0.042419	0.418823	0.691918	0.184691	0.156759	0.103605	0.071627	0.06895	0.040727	0.105204	0.177185	0.191435	0.267118	0.390067	0.106192	0.162786	0.270059	0.227185	0.250491	0.059196	0.319631	0.108694	0.209231	0.262867
ICDHy	0.081605	0.021652	0.024446	0.122376	0.047883	0.01861	0.003565	0.101447	0.025735	0.041339	0.036546	0.025313	0.149159	0.290001	0.029539	0.070259	0.113225	0.05133	0.059548	0.019657	0.00676	0.115928	0.031077	0.075504	0.057033	0.121868	0.211579	0.015386	0.00336	0.014675	0.067141	0.045098	0.071501	0.009443	0.05889	0.171967	0.106357	0.016534	0.043623	0.056479	0.020289	0.025216	0.070666	0.032741	0.227409	0.062847	0.098699	0.050988	0.093698
ICDHyp	0.002521	0.002681	0.008743	0.006366	0.003991	0.013563	0.000466	0.000699	0.000868	0.00685	0.000346	0.004895	0.002217	0.006142	0.004944	0.002629	0.005834	0.001529	0.016887	0.001489	0.0021	0.002332	0.001037	0.006761	0.003124	0.004643	0.007966	0.003064	0.001368	0.000372	0.00389	0.000948	0.00295	0.000362	0.001768	0.00514	0.004861	0.00088	0.009989	0.000679	0.00625	0.001282	0.001061	0.006125	0.009166	0.007413	0.002228	0.003348	0.007989
ICDHyrm	-0.47634	-0.385	-0.48112	-0.34139	-0.67537	-1.24764	-0.22717	-0.49633	-0.1321	-0.2252	-0.61926	-0.31146	-0.28409	-0.38799	-0.36128	-0.40852	-0.31049	-0.38502	-0.49597	-0.46283	-0.31987	-0.28949	-0.44676	-0.77811	-0.57723	-0.17817	-0.87583	-0.94145	-0.42648	-0.30267	-0.18643	-0.22558	-0.33547	-0.34677	-0.35494	-0.43159	-0.49424	-0.34582	-0.88998	-0.39777	-0.41829	-0.4468	-0.65972	-0.32759	-0.54626	-0.44243	-0.37951	-0.3261	-0.47422
IDPtn	-4.63974	-4.20849	-8.16036	2.97994	3.42068	5.50825	0.707181	-2.99671	16.9154	0.990781	1.2812	22.977	2.03694	4.51903	1.84959	-0.36632	12.6303	3.56624	-9.57591	-2.28134	10.1852	11.7012	15.2961	-2.11284	3.57232	-3.43313	-1.62319	12.7605	2.19107	3.56783	1.65014	12.1736	-0.64773	-9.6277	-0.45685	6.51834	1.70669	13.6577	-4.86841	-6.28035	-20.1215	-11.3766	0.821842	12.7651	0.861747	0.879018	-4.866	12.0798	-0.63293
ILEt4	2.90528	10.3706	2.71695	3.17653	7.03222	4.11885	11.6835	8.03091	4.52358	20.0864	2.2431	10.1896	4.69426	5.42177	2.10899	13.6785	9.56202	5.61787	3.60052	9.40073	12.9216	4.52437	6.70729	3.64209	6.03568	22.4822	26.8298	13.7088	3.04122	7.17523	7.15866	3.32479	1.53384	5.2097	29.5923	5.74225	13.1364	7.25376	1.77265	3.26288	28.6056	4.11614	1.27275	14.9098	6.34359	19.8667	3.09555	2.69186	2.08151
ILEt5m	-2.11842	-1.29486	-0.91384	-1.65851	-1.55516	-1.11486	-1.49885	-0.72737	-1.84781	-1.36974	-1.99681	-0.55482	-3.13584	-1.06649	-2.21896	-1.64671	-2.54303	-1.2602	-2.63374	-0.84203	-1.36759	-0.59877	-1.11763	-0.5181	-0.8451	-2.70348	-1.92745	-1.55168	-1.77888	-0.81566	-2.83916	-1.41241	-1.61799	-1.80841	-1.7873	-1.5581	-1.50704	-0.88075	-0.90065	-0.36985	-0.11565	-0.53214	-0.59258	-1.00978	-2.37524	-1.27122	-0.70845	-1.02025	-0.62496
ILETAm	-2.11842	-1.29486	-0.91384	-1.65851	-1.55516	-1.11486	-1.49885	-0.72737	-1.84781	-1.36974	-1.99681	-0.55482	-3.13584	-1.06649	-2.21896	-1.64671	-2.54303	-1.2602	-2.63374	-0.84203	-1.36759	-0.59877	-1.11763	-0.5181	-0.8451	-2.70348	-1.92745	-1.55168	-1.77888	-0.81566	-2.83916	-1.41241	-1.61799	-1.80841	-1.7873	-1.5581	-1.50704	-0.88075	-0.90065	-0.36985	-0.11565	-0.53214	-0.59258	-1.00978	-2.37524	-1.27122	-0.70845	-1.02025	-0.62496
ILEtec	-994.698	-973.796	-925.796	-934.283	-892.456	-977.096	-787.432	-887.514	-934.063	-866.628	-909.212	-905.297	-990.982	-961.487	-905.914	-988.541	-877.076	-902.399	-861.376	-891.721	-614.733	-958.45	-901.245	-974.535	-957.59	-970.329	-802.785	-925.336	-976.998	-760.442	-943.577	-965.294	-958.392	-995.319	-914.313	-978.97	-985.335	-929.369	-993.622	-895.588	-916.817	-975.683	-892.486	-923.342	-922.511	-919.447	-962.879	-972.526	-930.649
INOSTO	1.85e-07	1.68e-06	3.92e-08	1.06e-06	5.62e-08	7.15e-06	1.13e-07	4.35e-08	3.32e-06	1.02e-07	5.65e-06	5.05e-08	1.44e-07	4.63e-08	7.26e-08	7.3e-07	1.16e-07	4.23e-07	6.03e-08	6.18e-06	3.92e-07	2.11e-06	1.51e-07	2.89e-08	1.44e-07	6.62e-07	8.24e-08	1.34e-08	2.28e-08	1.16e-05	7.91e-09	1.5e-07	7.61e-08	4.3e-07	2.93e-07	4.5e-08	1.87e-06	4.92e-08	2.93e-07	2.12e-07	2.68e-07	3.12e-07	2.19e-07	5.67e-06	2.32e-07	6.86e-06	3.47e-08	1.41e-07	7.87e-09
INSt	986.682	976.117	980.548	950.457	949.288	969.928	944.074	976.295	982.726	982.417	984.488	986.781	987.453	972.894	981.101	966.409	973.394	921.97	973.214	968.154	973.494	975.675	963.456	956.268	977.518	983.428	985.871	948.081	986.904	971.995	970.075	964.492	968.913	983.523	979.577	965.164	980.621	974.366	978.902	990.93	986.119	979.628	983.667	982.935	959.477	968.757	988.449	982.235	975.159
INSt4	5.01448	10.6965	4.03479	15.4641	3.33783	2.87779	15.9525	5.59003	4.13768	4.09133	6.69052	4.65078	3.42023	6.113	1.28968	3.13038	7.76905	3.08377	13.037	3.99439	9.4339	5.70458	2.39029	4.68142	1.4617	2.0542	5.48261	6.33772	4.08488	7.8993	8.83111	6.86657	4.74989	2.93243	1.54937	4.85555	3.75105	3.75924	5.65547	3.38933	1.76189	5.05401	1.30753	2.21151	8.89751	17.7536	1.65856	3.96988	3.77456
INSTt2r	424.731	-124.562	417.451	351.906	104.33	-236.546	-101.082	-234.798	284.548	434.187	-158.023	532.472	121.065	232.281	-37.8184	563.398	794.005	-512.137	-297.259	-31.5436	483.841	353.848	-170.347	-74.9454	-244.086	-177.908	-137.88	41.6384	81.4843	-269.652	707.082	-163.466	484.731	873.51	27.7585	-406.313	24.9157	268.401	3.80433	540.274	-18.0781	-131.418	-364.314	337.521	36.608	-13.6654	57.6221	423.658	437.263
INSTt4	-304.773	-227.193	-13.27	-191.687	-217.051	454.101	157.44	-21.3997	-55.6694	-95.3631	28.2852	-88.4471	-38.3488	-147.391	248.038	72.0403	-119.955	627.928	144.261	284.446	-326.009	-10.5964	448.999	35.9214	-32.9606	-209.229	-88.4134	122.433	126.444	813.365	-181.701	313.51	46.9314	-205.018	111.06	130.557	-196.334	-32.4765	185.368	22.5622	165.853	38.1195	247.397	-20.038	-205.811	96.5051	51.838	-258.202	52.3711
IPDDIx	5.1e-07	1.85e-06	1.48e-06	3.49e-07	1.74e-06	1.77e-06	3.19e-06	5.11e-07	7.53e-07	5.4e-07	1.18e-06	3.06e-07	6.82e-07	4.54e-07	4.73e-07	9.17e-07	5.72e-07	1.29e-06	4.53e-07	1.67e-06	5.88e-07	3.13e-07	7.08e-07	1.3e-06	6.94e-07	7.86e-07	5.68e-07	3.45e-06	4.27e-07	2.54e-06	3.93e-07	1.2e-06	3.05e-07	3.59e-07	1.05e-06	7.03e-07	1.29e-06	9.55e-07	5.02e-07	3.1e-07	8.4e-07	1.15e-06	7.98e-07	1.84e-06	7.36e-07	4.17e-06	5.14e-07	4.32e-07	2.96e-07
It	846.349	533.502	630.492	790.693	767.222	833.842	546.216	934.017	947.087	315.277	425.01	784.885	438.069	814.014	855.441	856.259	792.648	553.229	867.788	813.635	895.169	844.38	779.055	655.753	951.779	914.458	756.347	707.263	812.344	890.173	660.696	926.764	843.083	757.659	689.175	961.519	891.02	951.078	868.224	895.724	601.279	809.154	922.397	899.603	920.937	844.411	951.061	888.604	807.954
ITCOAL1m	-0.15248	-0.30182	-0.15192	-0.33419	-0.49405	-0.30092	-0.36813	-0.19727	-0.60107	-0.32295	-0.29098	-0.27366	-0.33396	-0.15996	-0.26659	-0.4142	-0.17577	-0.29809	-0.2486	-0.26442	-0.01626	-0.2427	-0.25639	-0.07056	-0.48465	-0.52583	-0.19356	-0.31668	-0.1629	-0.31691	-0.16354	-0.17597	-0.17033	-0.02571	-0.2243	-0.33386	-0.25553	-0.15381	-0.3269	-0.37585	-0.04374	-0.26636	-0.30839	-0.27504	-0.16392	-0.21356	-0.16872	-0.39378	-0.18037
ITCOALm	0.152481	0.301816	0.15192	0.334188	0.494054	0.300917	0.368126	0.197274	0.601065	0.322954	0.290979	0.273658	0.333957	0.159958	0.266591	0.414198	0.175773	0.298085	0.248596	0.264417	0.01626	0.2427	0.256389	0.070556	0.484651	0.525829	0.193555	0.316685	0.162896	0.316908	0.163543	0.175974	0.170325	0.025714	0.224304	0.333859	0.255532	0.153807	0.326901	0.375846	0.043739	0.266365	0.308389	0.275039	0.163916	0.213563	0.168724	0.393779	0.180368
ITPtn	4.63974	4.20849	8.16036	-2.97994	-3.42068	-5.50825	-0.70718	2.99671	-16.9154	-0.99078	-1.2812	-22.977	-2.03694	-4.51903	-1.84959	0.366324	-12.6303	-3.56624	9.57591	2.28134	-10.1853	-11.7012	-15.2961	2.11284	-3.57232	3.43313	1.62319	-12.7605	-2.19107	-3.56783	-1.65015	-12.1736	0.647734	9.6277	0.456855	-6.51834	-1.70669	-13.6577	4.86841	6.28035	20.1215	11.3766	-0.82184	-12.7651	-0.86175	-0.87902	4.866	-12.0798	0.632927
KAS8	3.86e-05	0.000143	6.06e-05	5.15e-05	9.95e-05	0.000107	6.08e-05	2.56e-05	2.48e-05	6.69e-05	5.77e-05	4.01e-05	0.000123	9.24e-05	7.73e-05	2.67e-05	5.64e-05	1.92e-05	2.56e-05	0.000122	2.48e-05	2.57e-06	9.8e-05	9.79e-05	0.000164	0.000114	9.56e-05	2.51e-05	0.000183	3.53e-05	6.3e-05	2.1e-05	7.37e-06	3.48e-05	4.29e-05	4.5e-05	0.000168	8.67e-06	0.000102	6.12e-06	0.000185	4.59e-06	9.28e-05	0.00016	4.91e-06	2.84e-05	0.000102	5.76e-05	0.000113
KCC2t	-836.46	-309.616	-735.503	-795.656	-932.52	-726.85	-241.984	-796.25	-872.714	-568.299	-800.212	-845.254	-735.766	-604.371	-767.416	-830.082	-765.044	-903.094	-704.546	-592.537	-609.838	-563.452	-767.957	-776.499	-976.985	-42.7479	-831.567	-803.046	-436.139	-640.247	-835.541	-683.314	-874.421	-697.841	-931.654	-529.389	-614.645	-750.477	-786.431	-791.082	-808.907	-866.462	-846.692	-768.121	-882.076	-185.616	-732.857	-595.259	-911.729
KCCt	-479.127	-789.353	-602.333	-190.267	-575.049	-712.701	-858.104	-661.592	-470.363	-553.495	-824.226	-318.619	-724.923	-667.14	-8.90913	-575.134	-448.446	-2.94513	-519.592	-404.597	-205.584	26.7721	-622.202	-662.953	-928.789	-574.688	-436.575	-543.793	-696.296	23.3358	-127.709	-863.607	-415.816	-227.219	-316.996	-173.995	-554.184	-421.594	-365.26	-675.977	-540.285	-711.445	-295.301	-158.319	-564.006	-416.599	-280.914	-509.792	387.235
KHK	0.000443	0.000937	0.002928	0.002126	0.001335	0.00229	0.001775	0.001671	0.002962	0.000806	0.001181	0.001266	0.000821	0.001788	0.001002	0.000438	0.001472	0.001961	0.000857	0.001533	0.001858	0.000926	0.00154	0.000343	0.00174	0.001574	0.002145	0.001497	0.000654	0.002094	0.000957	0.000903	0.000441	0.001159	0.000708	0.000543	0.000693	0.001014	0.00128	0.000394	0.000622	0.000493	0.001508	0.001337	0.001063	0.001874	0.001639	0.002134	0.001138
Kt3g	7.75134	13.2671	6.17073	6.53633	2.49242	19.3753	5.45815	37.6958	6.61061	12.3954	6.56047	14.7167	9.85209	30.3472	2.60977	4.67098	7.21522	7.41351	11.8558	6.65275	5.59935	5.8562	12.6802	8.5805	5.12797	2.32974	5.65253	25.8236	3.54068	5.33726	2.63478	3.16249	10.2934	3.96093	27.9809	9.26838	7.04346	48.4675	6.94831	7.48394	28.0319	30.2135	11.4994	6.24011	11.1138	3.6898	21.8231	2.20827	7.60751
KYN	6.19e-07	1.06e-06	6.65e-07	3.22e-06	1.48e-06	3.46e-06	7.87e-07	5.12e-07	2.55e-06	3.01e-06	1.78e-06	1.08e-06	2.11e-06	1.5e-06	3.44e-06	1.18e-06	2.58e-06	1.26e-06	2.25e-06	1.44e-06	4.87e-07	1.8e-06	2.42e-06	5.73e-07	9.4e-07	8.29e-08	1.56e-06	4.18e-06	1.53e-06	1.15e-07	3.89e-06	3.22e-06	7.07e-06	1.65e-06	5.43e-07	6.22e-06	2.86e-06	6.66e-07	1.57e-06	1.61e-06	7.88e-07	2.18e-06	8.07e-07	3.17e-06	2.89e-06	4.38e-07	2.65e-06	7.13e-06	2.18e-06
KYN3OX	6.4e-06	3.59e-06	7.56e-06	1.52e-05	2.11e-05	4.07e-05	1.64e-05	3.46e-05	2.83e-05	2.35e-05	6.03e-06	1.88e-05	4.09e-06	7e-06	1.93e-05	1.78e-05	4.62e-05	3.91e-05	2.26e-05	5.3e-05	2.46e-06	1.27e-05	2.94e-05	0.000121	5.44e-06	8.16e-06	3.2e-05	6.3e-05	1.01e-05	1.35e-05	1.04e-05	4.62e-05	4.99e-05	1.45e-05	3.07e-06	4.18e-05	1.7e-05	8.83e-06	3.21e-05	0.000162	3.91e-06	6.33e-05	7.39e-05	1.36e-05	1.01e-05	2.33e-05	5.91e-05	1.78e-05	0.000127
LALDO	0.004006	0.002776	0.002166	0.003666	0.002391	0.004145	0.001415	0.004313	0.003074	0.000705	0.005392	0.002073	0.003606	0.003291	0.003224	0.003107	0.001373	0.002375	0.001981	0.004208	0.002926	0.003601	0.004148	0.003424	0.003154	0.004606	0.003918	0.003195	0.008478	0.005231	0.001197	0.004065	0.002847	0.002937	0.00274	0.003995	0.003353	0.005347	0.003969	0.003323	0.001382	0.006422	0.0051	0.001427	0.001303	0.003759	0.002539	0.003268	0.005274
LCADim	0.001964	0.002529	0.002793	0.002105	0.003165	0.001036	0.003367	0.001652	0.004732	0.003867	0.000859	0.002938	0.001627	0.00166	0.005256	0.001722	0.00431	0.002415	0.002261	0.000339	0.001079	0.000797	0.001801	0.00029	0.003665	0.000654	0.001701	0.002693	0.000626	0.00094	0.003759	0.003778	0.003023	0.002071	0.002198	0.000662	0.004112	0.000402	0.000548	0.001823	0.00438	0.000804	0.000312	0.003704	0.004265	0.000365	0.000678	0.00319	0.002002
LDH_Lm	0.036454	0.031629	0.041718	0.044236	0.026566	0.029512	0.03669	0.025493	0.020167	0.040877	0.040319	0.045547	0.028822	0.031374	0.034919	0.032234	0.042719	0.048922	0.058318	0.035849	0.048426	0.06073	0.045118	0.026778	0.027546	0.032311	0.052438	0.038577	0.036309	0.031255	0.022902	0.053818	0.04427	0.05785	0.041773	0.037799	0.044839	0.046026	0.067727	0.023336	0.023286	0.025796	0.046911	0.021994	0.030443	0.046791	0.029939	0.035266	0.015247
LEUKTRA4t	470.555	186.98	566.686	420.534	398.771	461.345	430.444	533.402	511.397	361.773	52.2701	296.082	239.708	428.272	137.55	473.63	449.877	480.823	362.952	260.522	426.566	589.918	372.677	528.189	475.175	462.942	504.819	347.833	134.331	406.347	321.867	452.403	435.963	600.709	321.182	-294.56	569.438	473.571	440.564	545.712	485.783	581.588	468.26	589.26	372.168	289.298	264.261	318.18	606.254
LEUKTRB4t	438.611	508.44	281.636	707.563	277.381	627.691	653.24	157.881	394.754	454.494	492.512	515.327	381.297	204.221	419.759	437.854	492.373	371.339	549.747	574.782	378.798	525.139	591.511	401.69	-21.9158	360.47	616.617	435.942	-71.8364	333.975	315.834	560.187	180.908	527.023	292.426	581.548	531.136	296.336	298.332	666.517	470.495	618.26	95.1876	197.963	468.469	114.831	292.294	240.028	586.971
LEUKTRC4t	-464.941	-343.631	-307.452	-470.496	-589.293	-380.733	-515.326	-580.148	-460.698	-444.81	-647.883	-131.049	-298.059	-282.236	-344.118	-597.377	-454.11	-770.781	-641.987	-567.965	-457.334	-679.604	-627.91	-753.067	-245.286	-413.355	-484.831	-800.942	-488.346	-191.093	-392.222	-766.829	-339.51	-131.842	-372.738	-569.496	-586.253	-516.398	-436.79	-667.984	-628.291	-515.796	-443.161	-364.578	-629.98	-421.387	-320.415	-274.237	-495.737
LEUKTRD4t	649.405	628.959	410.464	451.653	220.739	601.591	475.434	360.343	610.715	441.006	434.662	473.152	510.354	411.973	518.772	574.471	396.62	459.287	443.044	654.141	469.553	566.937	581.773	650.813	525.22	694.383	672.693	518.964	307.667	529.509	525.466	583.994	606.071	651.773	406.95	572.627	543.4	466.316	524.083	619.819	568.401	615.473	660.032	502.95	476.128	469.638	497.56	493.576	504.51
LEUKTRE4t	799.047	173.153	355.499	220.431	716.642	422.417	468.127	521.311	652.637	734.507	891.518	446.047	865.365	58.9534	691.071	660.881	544.054	642.468	641.721	901.06	754.818	281.918	369.019	462.122	376.28	851.857	204.47	106.51	815.672	519.279	551.427	386.088	174.852	-63.3321	881.621	-165.313	259.851	721.682	454.754	654.75	426.557	794.662	-116.929	783.904	529.799	829.142	631.349	750.342	774.541
LEUKTRF4t	507.471	619.712	441.108	392.759	456.395	516.169	575.388	485.08	453.143	362.853	88.1253	407.047	-41.4665	371.288	312.702	434.575	539.95	357.219	355.052	422.912	439.435	643.911	527.538	518.471	445.636	626.815	188.692	400.254	375.073	206.905	402.396	257.262	489.441	518.686	446.164	469.906	-174.533	382.821	419.875	548.813	480.373	486.677	405.54	503.7	445.676	251.27	377.84	647.642	178.941
LEUt4	11.4672	1.80774	17.8447	10.0917	7.46371	3.68869	2.74178	4.32051	4.06657	2.01342	9.80599	4.58255	1.48734	2.8236	8.04386	1.76682	24.961	2.171	3.06374	4.62108	19.0481	13.0012	13.0327	23.8744	35.8842	8.31216	8.6669	7.84338	7.47561	38.233	6.66732	1.87989	369.795	11.8875	4.04797	8.23308	1.66319	34.5221	18.8183	10.991	4.14265	13.9507	2.4403	9.18591	10.4542	2.64681	1.25355	5.75822	16.0578
LEUt5m	7.66e-05	0.000354	0.000261	0.000346	5.66e-05	5.9e-05	0.000143	2.96e-05	0.000287	0.000123	0.000134	0.000175	8.57e-05	0.000181	0.000244	0.000175	0.00024	8.21e-05	0.00011	0.000148	7.69e-05	7.38e-05	7.85e-05	0.000439	0.000385	7.89e-05	7.17e-05	0.0002	9.55e-05	0.000262	0.00018	0.000133	0.000147	7.39e-05	6.83e-05	0.000155	0.000167	0.000145	0.000568	0.00024	0.000178	0.001205	0.000161	7.54e-05	0.000232	0.000131	0.000313	8.66e-05	0.000111
LEUTAm	7.66e-05	0.000354	0.000261	0.000346	5.66e-05	5.9e-05	0.000143	2.96e-05	0.000287	0.000123	0.000134	0.000175	8.57e-05	0.000181	0.000244	0.000175	0.00024	8.21e-05	0.00011	0.000148	7.69e-05	7.38e-05	7.85e-05	0.000439	0.000385	7.89e-05	7.17e-05	0.0002	9.55e-05	0.000262	0.00018	0.000133	0.000147	7.39e-05	6.83e-05	0.000155	0.000167	0.000145	0.000568	0.00024	0.000178	0.001205	0.000161	7.54e-05	0.000232	0.000131	0.000313	8.66e-05	0.000111
LEUtec	-655.489	-557.113	-434.376	-660.392	-630.957	-447.401	-465.436	-588.166	-552.454	-733.743	-471.476	-616.693	-691.577	-423.786	-463.856	-787.782	-497.715	-371.329	-583.474	-519.105	-497.802	-588.881	-36.4042	-471.762	-594.679	-541.777	-329.731	-440.206	-224.992	-318.736	-666.369	-605.68	-494.694	-623.757	-702.742	-604.834	-530.346	-177.3	-583.528	-650.504	-631.139	-512.963	-434.877	-490.041	-675.598	-536.664	-564.294	-431.032	-689.927
LFORKYNHYD	6.21e-07	1.09e-06	9.13e-07	3.89e-06	1.9e-06	3.87e-06	9.1e-07	4.57e-07	2.76e-06	3.52e-06	2.11e-06	1.36e-06	2.33e-06	1.67e-06	3.54e-06	1.28e-06	1.33e-06	1.29e-06	2.5e-06	2e-06	9.09e-07	1.94e-06	2.62e-06	8.74e-07	9.6e-07	2.23e-07	1.94e-06	4.71e-06	1.65e-06	7.68e-07	4.3e-06	3.74e-06	8.07e-06	1.86e-06	6.98e-07	7.29e-06	3.2e-06	6.61e-07	1.91e-06	1.46e-06	7.87e-07	2.34e-06	8.61e-07	3.49e-06	3.37e-06	4.25e-07	3.31e-06	8.61e-06	2.34e-06
LGNCCOAtx	-0.00078	-0.00082	-0.00092	-0.00074	-0.00098	-0.00047	-0.00052	-0.00061	-0.00057	-0.00079	-0.00051	-0.0007	-0.00063	-0.00063	-0.00066	-0.00042	-0.00119	-0.00057	-0.00092	-0.0005	-0.00123	-0.00021	-0.00059	-0.00051	-0.00049	-0.00078	-0.00062	-0.00076	-0.00082	-0.00045	-0.00089	-0.00055	-0.0005	-0.00046	-0.00067	-0.00105	-0.00078	-0.00081	-0.00064	-0.00024	-0.00117	-0.00036	-0.00041	-0.0007	-0.00106	-0.00089	-0.00031	-0.00055	-0.00027
LGNCt	-986.77	-992.746	-868.433	-950.02	-764.4	-986.784	-987.041	-982.936	-902.464	-962.843	-928.146	-950.518	-989.764	-965.334	-987.386	-986.612	-825.156	-993.209	-993.669	-982.472	-989.524	-980.507	-994.604	-993.889	-960.879	-975.728	-992.837	-989.412	-988.719	-991.86	-995.178	-992.16	-984.624	-919.486	-995.766	-966.522	-985.953	-948.983	-991.897	-968.532	-986.303	-976.999	-978.204	-984.633	-991.134	-987.089	-983.233	-980.028	-994.384
L_LACtcm	0.032523	0.026518	0.027299	0.036229	0.021257	0.025544	0.027481	0.02106	0.01088	0.033586	0.038009	0.035771	0.02382	0.026097	0.029351	0.029638	0.035973	0.045531	0.054059	0.034063	0.043921	0.054477	0.042096	0.025154	0.010189	0.02982	0.030743	0.034714	0.034328	0.027571	0.016223	0.047796	0.039918	0.053749	0.034698	0.036497	0.039139	0.044425	0.060298	0.021033	0.016085	0.024142	0.042043	0.009541	0.022321	0.04231	0.027107	0.031187	0.009914
L_LACtm	0.001967	0.002582	0.011626	0.005902	0.002144	0.002931	0.005843	0.002781	0.004556	0.003425	0.001451	0.006838	0.003375	0.003618	0.000312	0.000874	0.002436	0.000976	0.001998	0.001447	0.003426	0.005455	0.001221	0.001334	0.013692	0.001836	0.019993	0.00117	0.001355	0.002744	0.002921	0.002244	0.001329	0.00203	0.004877	0.00064	0.001588	0.001199	0.006882	0.00048	0.002821	0.00085	0.004557	0.008749	0.003857	0.004116	0.002154	0.000889	0.003331
LNELDCt	0.001085	0.000561	0.000776	0.00093	0.001028	0.001185	0.001276	0.000575	0.000481	0.001123	0.000712	0.00126	0.001169	0.0005	0.000664	0.000533	0.001335	0.000954	0.000974	0.000863	0.000795	0.000427	0.000578	0.000378	0.000626	0.000988	0.001144	0.000799	0.001217	0.00108	0.000429	0.000814	0.000707	0.001283	0.000816	0.000682	0.000877	0.000613	0.000438	0.000254	0.001256	0.000397	0.000327	0.000724	0.001123	0.000964	0.000591	0.001064	0.001392
LNLCt	0.000905	0.000316	5.59e-05	0.000281	0.000253	-0.00095	0.000709	-0.00334	0.000277	0.000125	0.000207	0.000141	0.000744	0.000371	0.000285	0.000434	########	0.000504	0.000819	-0.00134	0.000239	-0.00243	0.00032	-0.00327	########	0.000412	0.000463	0.00048	0.000348	-0.00077	0.00051	0.000173	0.001237	0.00077	0.000467	0.000344	0.000247	-0.00099	-0.00076	-0.00449	0.000315	-0.0027	-0.00104	0.000862	0.00054	0.000262	-0.00406	0.000518	-0.00103
LNLNCAt	0.002507	0.000793	0.001426	0.00063	0.000691	0.000465	0.001214	0.000643	0.001311	0.000837	0.001939	0.000602	0.000788	0.00066	0.000539	0.000652	0.000835	0.000682	0.001165	0.001466	0.000758	0.000386	0.000776	0.000379	0.000468	0.001131	0.001481	0.001693	0.000745	0.000973	0.00051	0.000455	0.000324	0.000616	0.002548	0.000576	0.000768	0.000398	0.000728	0.000262	0.000468	0.000362	0.000579	0.000542	0.001129	0.001173	0.000837	0.000812	0.000456
LNLNCGt	0.000546	0.000744	0.000761	0.00069	0.002386	0.000557	0.000793	0.000594	0.000573	0.000876	0.000589	0.000887	0.001311	0.001663	0.000756	0.000426	0.001039	0.000603	0.001023	0.000472	0.000478	0.000328	0.000718	0.000277	0.000974	0.000658	0.000668	0.000512	0.000709	0.000542	0.000478	0.000606	0.000748	0.000402	0.000801	0.000512	0.000484	0.00033	0.00053	0.000601	0.001152	0.000223	0.000379	0.002724	0.000673	0.000662	0.00036	0.00126	0.00049
LNSTLSr	2.18e-07	6.21e-07	6.28e-07	1.49e-07	8.23e-07	8.21e-07	9.82e-07	1.96e-07	2.57e-07	2.04e-07	5.01e-07	1.41e-07	2.82e-07	1.98e-07	1.59e-07	2.83e-07	2.52e-07	5.14e-07	1.71e-07	7.35e-07	2.33e-07	1.03e-07	1.93e-07	5.34e-07	2.49e-07	2.86e-07	2.14e-07	1.59e-06	1.73e-07	1.02e-06	1.7e-07	5.27e-07	1.06e-07	1.53e-07	4.47e-07	3.18e-07	5.67e-07	4.24e-07	2.08e-07	1.28e-07	3.51e-07	5.22e-07	2.92e-07	5.3e-07	3.04e-07	1.32e-06	2.2e-07	1.74e-07	1.16e-07
LPCHOLt	########	########	########	########	########	########	########	########	########	########	########	########	########	########	########	########	########	########	########	########	########	########	########	########	########	########	########	########	########	########	########	########	########	########	########	########	########	########	########	########	########	########	########	########	########	########	########	########	########
LPS2	8.21e-07	2.02e-06	2.79e-06	1.17e-06	9.57e-07	3.61e-06	7.96e-07	6.65e-07	3.63e-07	1.83e-06	3.52e-06	4.73e-07	9.69e-06	4.59e-07	1.15e-06	1.34e-06	6.51e-06	4.95e-06	1.39e-06	5.06e-06	2.84e-07	4.06e-07	9.33e-07	1.87e-06	6.5e-07	9.77e-06	8.02e-06	6.31e-06	3.46e-06	3.45e-06	1.36e-06	8.36e-06	1.36e-06	5.05e-07	7.55e-06	5.44e-07	5.15e-06	2.1e-07	7.49e-06	2.56e-07	3.52e-06	1.36e-06	6.07e-06	4.48e-06	5.66e-07	3.13e-07	1.31e-05	9.93e-07	7.73e-07
LPS2e	3.42e-06	4.17e-06	2.93e-06	1.22e-05	4.47e-06	2.52e-06	1.02e-05	6.75e-06	1.73e-06	7.19e-06	1.31e-05	7.84e-06	1.84e-06	8.84e-06	4.66e-06	1.06e-06	3.84e-06	1.16e-06	1.03e-05	1.07e-05	7.2e-06	2.93e-06	3.4e-06	4.96e-06	5.66e-06	3.1e-06	1.2e-05	3.36e-06	1.32e-05	4.09e-06	2.07e-06	1.54e-06	2.25e-05	4.45e-06	2.4e-06	6.67e-06	1.18e-06	5.63e-06	4.64e-06	2.03e-05	4.56e-07	1.93e-05	1.65e-06	1.54e-05	4.49e-06	5.39e-06	6.91e-06	5.56e-06	1.1e-05
LPS3	4.06e-06	5.56e-06	5.08e-06	1.17e-05	5.03e-06	5.16e-06	1.05e-05	5.33e-06	1.67e-06	8.31e-06	1.2e-05	7.04e-06	9.54e-06	5.95e-06	4.99e-06	1.75e-06	9.1e-06	5.46e-06	1.04e-05	1.24e-05	6.9e-06	3.26e-06	2.87e-06	6.14e-06	5.42e-06	9.63e-06	1.65e-05	9.17e-06	1.53e-05	6.69e-06	2.87e-06	9.67e-06	2.35e-05	4.17e-06	6.31e-06	6.62e-06	5.69e-06	5.32e-06	7.79e-06	2.05e-05	3.43e-06	2.05e-05	6.75e-06	1.51e-05	4.48e-06	4.85e-06	1.87e-05	6.19e-06	1.08e-05
LPS3e	3.18e-08	4.04e-08	2.42e-08	2.19e-07	3.23e-08	3.88e-08	2.46e-07	1.35e-07	1.9e-07	1.04e-07	2.55e-07	1.32e-08	7.76e-08	1.62e-07	8.68e-09	3.31e-07	4.97e-08	8.86e-08	2.53e-07	4.03e-07	2.5e-07	4.72e-08	4.53e-08	6.19e-09	1.78e-07	1.26e-07	3.28e-07	2.4e-08	5.48e-07	4.97e-08	3.6e-08	6.95e-08	2.42e-07	3.09e-08	5.51e-08	2.68e-08	9.83e-08	7.54e-08	1.16e-07	2.77e-08	2.22e-07	3.08e-08	1.68e-07	1.03e-07	5.44e-07	1.16e-07	1.29e-08	9.2e-08	2.12e-08
LSTO2r	1.42e-07	3.55e-07	3.48e-07	1.11e-07	5.88e-07	1.8e-07	4.6e-07	1.25e-07	1.51e-07	1.3e-07	3.8e-07	1.27e-07	2.44e-07	1.34e-07	1.08e-07	1.42e-07	1.62e-07	1.84e-07	1.35e-07	6.07e-07	1.38e-07	8.81e-08	1.2e-07	3.69e-07	1.74e-07	2.09e-07	1.39e-07	1.2e-06	1.16e-07	5.97e-07	1.16e-07	3.14e-07	9.01e-08	1.23e-07	2.87e-07	2.31e-07	2.54e-07	3.19e-07	1.61e-07	1.13e-07	2.18e-07	4.35e-07	1.53e-07	2.82e-07	2.29e-07	2.67e-07	1.66e-07	1.23e-07	8.2e-08
LTC4CP	431.258	31.8087	619.012	-45.8062	136.666	821.223	-532.316	-417.692	501.036	172.403	165.802	66.6924	389.89	2.74439	153.113	675.32	455.098	134.718	-202.204	321.326	48.131	337.862	137.335	-65.0338	455.167	-299.048	-7.20529	488.153	36.5908	120.51	-112.393	-866.409	-233.813	781.992	-409.905	-347.122	-191.784	137.362	245.547	-443.084	-177.105	-135.594	72.3028	421.799	534.457	-242.598	1.88079	-18.3407	-159.197
LTD4DP	-431.369	-32.3062	-619.053	45.4736	-136.72	-821.599	531.928	417.654	-501.178	-172.63	-165.851	-67.0031	-389.939	-2.84571	-153.19	-675.961	-455.249	-135.264	202.108	-321.337	-48.2479	-337.883	-137.821	64.8981	-455.18	298.722	6.90888	-488.885	-36.6301	-120.92	112.31	865.932	233.616	-782.714	409.885	346.503	191.771	-137.429	-245.619	443.044	176.777	135.573	-72.3365	-421.826	-534.714	242.573	-2.18403	18.263	158.966
LTDCL	8.88e-07	3.35e-07	0.000177	1.49e-07	1.5e-08	5.6e-05	7.06e-08	1.58e-07	1.15e-07	7.68e-08	9.19e-08	1.78e-07	7.19e-08	5.26e-07	3.54e-07	1.73e-07	1.06e-06	1.81e-07	1.03e-07	5.34e-07	2.38e-06	5.56e-08	4.45e-07	4.49e-07	1.68e-06	1.23e-06	3.3e-07	1.28e-07	4.85e-08	6.11e-07	1.06e-07	3.84e-08	2.44e-08	2.53e-07	4.03e-07	4.64e-08	7.67e-07	1.41e-07	3.39e-07	6.07e-07	7.52e-08	3.3e-07	7.84e-07	1.01e-08	3.85e-07	2.95e-07	1.21e-05	2.65e-07	1.25e-06
LYSt4	2.07168	8.29479	33.5874	15.711	11.1444	9.58957	5.11323	9.51144	11.6921	4.34743	11.6517	9.08815	19.8033	15.9029	3.24426	14.683	13.0048	6.0389	4.539	4.47148	5.23912	14.9397	8.59512	10.7903	16.263	15.1171	14.2008	5.12855	3.4167	4.30727	2.76347	4.8914	35.5736	14.9948	10.1417	20.317	9.82953	2.9447	8.10549	19.5663	31.4851	8.92475	4.55352	29.2938	22.5526	17.3352	6.85702	22.7758	6.52787
LYStiDF	134.309	29.7626	50.0856	89.482	144.474	32.5202	69.4373	21.7934	24.1629	368.156	19.9986	11.7704	13.584	17.7843	69.0401	35.8443	58.0772	41.501	77.7179	97.2085	615.112	25.8829	367.368	32.3483	21.7798	83.0636	36.307	8.37692	110.051	54.7829	285.234	230.787	110.113	28.9812	45.0331	49.4599	98.8519	29.8227	27.9587	115.949	50.7456	64.1732	23.2175	100.534	57.3527	28.7195	165.922	20.0401	164.9
LYStm	4.31339	5.24226	7.79375	3.05776	13.3926	2.63428	2.26433	17.3256	2.75491	10.8296	8.89475	4.6446	5.65401	3.21024	7.51672	7.26941	13.2592	9.91991	3.82564	3.46602	2.64597	6.59843	5.87198	11.9548	10.0117	11.4427	15.0596	7.327	2.88804	14.4972	7.14325	13.4515	3.8281	5.07974	10.9892	5.59322	17.584	5.33129	1.64925	3.85138	10.4372	3.37683	6.95751	10.3766	5.91518	15.5844	8.10038	6.07695	6.60129
MACACI	0.000296	0.000471	0.000814	0.001224	0.000229	0.000297	0.000275	3.17e-05	0.003232	0.000159	0.000931	0.000141	0.000691	0.000579	0.004008	0.000559	0.00063	0.000255	0.000983	0.000379	0.000131	0.000177	0.001292	0.000245	0.000167	0.000244	0.000506	0.001033	0.001381	0.000139	0.00024	0.000517	0.000765	0.000179	0.000304	0.000205	0.002102	0.000283	0.000198	0.000257	0.000334	0.000718	0.000804	0.000342	0.000723	2.75e-05	0.000223	0.000693	0.000775
MACOXO	1.5e-05	1.75e-05	6.21e-07	5.08e-06	4.9e-08	6.57e-06	8.26e-06	1.32e-05	3.43e-06	5.22e-06	4.74e-07	7.36e-07	2.01e-06	5.24e-06	1.24e-05	4.87e-06	7.22e-08	6.56e-06	4.07e-06	4.26e-06	8.96e-06	9.14e-06	4.04e-06	5.31e-07	1.99e-06	1.73e-06	1.29e-06	5.72e-06	5.53e-06	7.25e-06	1.82e-06	1.79e-06	1.38e-05	2.41e-06	1.96e-05	3.5e-06	2.83e-07	1.24e-05	6.24e-07	9.81e-06	4.41e-06	3.91e-05	8.24e-06	8.22e-07	2.06e-05	1.36e-05	8e-07	6.65e-07	7.09e-07
MAGt	3.24e-06	3.54e-06	2.29e-06	1.06e-05	4.07e-06	1.55e-06	9.71e-06	4.66e-06	1.3e-06	6.48e-06	8.48e-06	6.57e-06	########	5.49e-06	3.84e-06	4.1e-07	2.6e-06	5.17e-07	8.99e-06	7.31e-06	6.61e-06	2.86e-06	1.94e-06	4.27e-06	4.77e-06	########	8.47e-06	2.86e-06	1.18e-05	3.24e-06	1.51e-06	1.32e-06	2.22e-05	3.67e-06	########	6.07e-06	5.4e-07	5.11e-06	3.04e-07	2.03e-05	########	1.92e-05	6.85e-07	1.06e-05	3.91e-06	4.54e-06	5.66e-06	5.2e-06	1e-05
MALSO3tm	-513.829	138.675	-54.2071	-421.753	-351.188	506.926	62.7011	-425.375	-405.695	-401.337	-43.4021	-350.673	-111.885	-267.706	-182.367	-513.017	-144.826	35.5976	-398.724	-478.43	-591.55	-93.3965	-652.771	-148.324	-221.823	-211.4	-228.581	-57.7388	-754.126	-300.551	245.318	-369.681	-432.954	-411.916	-5.28854	-425.283	-90.791	-601.731	-438.439	-6.32848	42.8783	-288.208	-200.318	-559.44	-180.793	-272.402	-890.292	-96.7847	440.317
MALSO4tm	553.48	441.025	354.505	203.518	571.714	560.901	286.908	637.914	-151.256	245.082	-8.86673	378.343	-321.491	247.228	273.847	-431.053	482.469	296.19	-87.9704	-42.3386	589.463	-145.015	328.325	90.8149	629.4	108.391	554.623	-98.3999	-16.789	-30.4542	-0.74712	467.363	196.194	794.016	63.3345	338.026	240.338	77.5909	-93.4047	-155.35	200.73	-84.555	-647.274	-105.796	286.543	275.879	778.152	29.5561	-552.713
MALtm	865.889	844.72	922.371	909.827	817.766	586.511	672.15	676.398	951.122	895.954	836.952	466.528	787.019	897.011	874.633	975.949	715.366	935.71	789.571	636.543	828.163	847.1	-141.5	847.608	782.299	883.802	848.674	827.509	933.586	701.645	857.291	862.181	247.321	434.559	791.125	893.98	903.875	528.633	666.399	929.425	782.343	648.243	872.237	948.218	721.28	808.595	864.343	818.56	808.084
MALTSULtm	-644.317	-926.394	-945.832	-961.04	-440.496	-957.874	-889.775	-952.442	117.087	-876.308	-860.978	-946.436	-352.654	-854.747	-781.945	-545.96	-888.368	-968.984	-593.109	-737.077	-325.379	34.2835	-592.148	-424.483	-577.286	-917.487	-914.856	-904.178	-748.496	-808.147	-583.953	-724.227	-739.566	-406.905	-964.918	-861.214	-296.03	-715.724	-828.058	-964.891	-380.589	-794.019	-835.362	81.1218	-839.265	-960.944	-837.977	-902.754	-864.277
MANt1r	-177.072	-117.452	-59.6625	-68.9336	79.6899	-354.147	-108.189	-157.248	-83.5591	225.85	-133.607	177.404	145.908	367.853	463.548	-445.642	-85.1884	-45.4704	505.201	471.247	-104.022	-256.124	213.315	338.527	-11.993	88.2067	169.599	-97.5768	35.3347	610.993	-100.984	321.864	165.372	-500.67	195.153	-49.6544	273.95	796.949	249.407	502.423	-195.752	-234.938	320.25	-3.49177	236.816	155.291	239.379	14.5151	-293.291
MAOLNOR	1.23e-06	2.68e-07	2.27e-05	1.58e-07	7.51e-08	0.000295	1.34e-07	1.85e-08	8.46e-08	3.53e-08	9.65e-08	3.2e-08	2.63e-08	2.38e-07	9.9e-08	4.14e-08	3.92e-07	7.75e-08	2.31e-08	1.76e-07	1.88e-07	1.01e-08	6.01e-08	2.01e-08	4.13e-07	3.5e-08	1.21e-07	2.46e-07	5.14e-08	6.48e-07	1.19e-08	1.03e-08	1.39e-07	4.42e-08	2.91e-08	6.41e-09	2.94e-07	5.61e-08	1.3e-07	6.98e-07	2.62e-08	2.42e-07	7.31e-08	1.28e-08	1.14e-06	1.79e-07	1.63e-06	1.65e-07	1.1e-07
MAOX	3.99e-08	9.54e-08	1.74e-08	1.25e-07	1.59e-08	5.61e-08	3.12e-08	1.4e-08	2.7e-07	8.32e-09	1.78e-08	1.01e-08	7.92e-09	1.11e-07	1.1e-07	2.31e-08	5.92e-07	5.51e-08	1.02e-08	5.35e-08	8.83e-09	2.43e-09	2.22e-07	4.34e-08	2.3e-08	1.12e-08	7.55e-08	5.03e-08	1.47e-08	3.67e-07	8.2e-09	2.21e-08	1.46e-08	1.8e-08	3.29e-08	1.22e-08	8.22e-09	8.22e-08	4.07e-08	1.28e-08	5.97e-07	1.85e-07	2.75e-08	3.69e-08	5.09e-08	2.36e-07	9.76e-09	2.22e-07	8.49e-09
MCCCrm	7.66e-05	0.000354	0.000261	0.000346	5.66e-05	5.9e-05	0.000143	2.96e-05	0.000287	0.000123	0.000134	0.000175	8.57e-05	0.000181	0.000244	0.000175	0.00024	8.21e-05	0.00011	0.000148	7.69e-05	7.38e-05	7.85e-05	0.000439	0.000385	7.89e-05	7.17e-05	0.0002	9.55e-05	0.000262	0.00018	0.000133	0.000147	7.39e-05	6.83e-05	0.000155	0.000167	0.000145	0.000568	0.00024	0.000178	0.001205	0.000161	7.54e-05	0.000232	0.000131	0.000313	8.66e-05	0.000111
MCDm	9.53e-07	4.52e-07	1.22e-06	5.06e-07	3.94e-06	1.51e-06	2.24e-06	6.28e-06	4.96e-07	9.33e-07	2.97e-06	2.1e-06	1.06e-06	9.35e-07	1.44e-06	3.33e-07	4.17e-07	5.36e-07	8.96e-07	5.45e-07	6.23e-07	3.84e-07	1.69e-06	3.61e-06	4.56e-06	3.52e-06	1.74e-06	1.33e-06	2.02e-06	2.71e-07	9.68e-07	1.02e-06	2.64e-06	5.11e-07	7.83e-07	1.3e-06	1.19e-06	2.64e-06	3.25e-06	6.62e-07	1.98e-06	5.51e-06	4.44e-06	1.4e-06	9.78e-07	2.36e-06	1.97e-06	6.84e-07	3.17e-06
MCITS	3.24e-05	4.99e-05	2.66e-05	4.8e-05	4.05e-05	0.000119	5.24e-05	0.000129	4.15e-05	9.35e-05	6.62e-05	9.96e-05	3.89e-05	6.81e-05	2.29e-05	4.67e-05	5.13e-05	8.53e-05	5.87e-05	0.000145	7.55e-05	0.00014	7.65e-05	0.000136	4.82e-05	3.75e-05	0.000158	5.82e-05	5.54e-05	0.000218	4.26e-05	0.000164	3.38e-05	3.24e-05	4.25e-05	7.54e-05	2.2e-05	0.000391	6.85e-05	0.000167	3.64e-05	0.000128	0.000161	4.8e-05	3.41e-05	0.000433	9.39e-05	3.2e-05	7.51e-05
MDHm	151.217	192.145	160.138	70.0901	0.876023	0.557961	0.30023	1.37767	6.00366	0.560929	148.924	0.251108	176.494	64.9136	102.342	-4.97277	3.34388	1.96003	0.270041	0.109437	0.643989	4.4794	2.20083	112.938	1.01996	69.3345	126.849	7.08669	-0.10889	6.25091	82.0219	103.116	0.520336	3.33797	130.808	171.604	46.7987	1.52724	0.0556	8.27688	6.25926	2.30102	-0.4845	174.21	91.105	46.1928	233.486	1.67457	101.11
ME1m	3.68e-05	2.28e-05	3.15e-05	2.18e-05	2.86e-05	6.5e-05	6e-05	0.000249	4.6e-05	4.94e-05	2.53e-05	7.56e-05	2.86e-05	3.3e-05	3.55e-05	2.89e-05	2.92e-05	8.12e-05	4.44e-05	4.54e-05	3.89e-05	6.2e-05	0.000123	5.39e-05	6.79e-05	0.000182	8.03e-05	9.97e-05	3.95e-05	6.45e-05	4.99e-05	3.92e-05	3.2e-05	3.61e-05	3.55e-05	5.73e-05	5.68e-05	3.86e-05	5.55e-05	2.96e-05	1.84e-05	4.17e-05	7.86e-05	2.29e-05	9.09e-05	5.83e-05	3.04e-05	2.01e-05	3.68e-05
ME2	4.43e-05	4.82e-05	4.61e-05	3.77e-05	3.19e-05	0.000358	3.86e-05	0.000726	6.22e-05	9.62e-05	6.12e-05	0.000117	2.86e-05	4.44e-05	2.92e-05	5.49e-05	4.33e-05	9.58e-05	8.24e-05	0.000469	7.12e-05	0.001266	6.87e-05	0.000214	4.86e-05	3.93e-05	5.06e-05	6.95e-05	6.15e-05	0.000692	3.61e-05	0.000134	7.17e-05	3.87e-05	8.63e-05	5.93e-05	3.22e-05	0.000792	0.000305	0.000162	3.85e-05	0.000273	0.000958	5.88e-05	7.31e-05	0.000299	0.002054	6.6e-05	0.000226
ME2m	3.81e-05	2.72e-05	4.69e-05	2.98e-05	1.76e-05	0.000131	2.98e-05	0.000133	0.000188	3.28e-05	4.17e-05	3.88e-05	2.33e-05	3.29e-05	3.58e-05	3.11e-05	4.16e-05	9.6e-05	3.16e-05	6.91e-05	4.2e-05	6.54e-05	8.42e-05	8.48e-05	4.23e-05	3.22e-05	4.64e-05	4.03e-05	5.16e-05	8.19e-05	3.99e-05	9.39e-05	2.78e-05	2.92e-05	0.000108	3.37e-05	3.6e-05	0.000126	8.76e-05	2.07e-05	2.28e-05	0.000161	3.72e-05	2.66e-05	4.24e-05	0.000157	2.47e-05	4.41e-05	0.000124
MECOALm	0.15242	0.286893	0.108945	0.32622	0.495039	0.298844	0.374204	0.191121	0.660933	0.321756	0.289639	0.255687	0.341058	0.156362	0.260613	0.38601	0.195338	0.321642	0.264928	0.269545	0.015391	0.275789	0.247391	0.112802	0.488547	0.519353	0.197255	0.322552	0.154356	0.301521	0.170828	0.192466	0.162414	0.028299	0.210894	0.341288	0.256202	0.173473	0.342518	0.451664	0.054954	0.24893	0.301574	0.278056	0.167617	0.20721	0.220353	0.376036	0.183
MECOAS1m	-0.15242	-0.28689	-0.10894	-0.32622	-0.49504	-0.29884	-0.3742	-0.19112	-0.66093	-0.32176	-0.28964	-0.25569	-0.34106	-0.15636	-0.26061	-0.38601	-0.19534	-0.32164	-0.26493	-0.26954	-0.01539	-0.27579	-0.24739	-0.1128	-0.48855	-0.51935	-0.19726	-0.32255	-0.15436	-0.30152	-0.17083	-0.19247	-0.16241	-0.0283	-0.21089	-0.34129	-0.2562	-0.17347	-0.34252	-0.45166	-0.05495	-0.24893	-0.30157	-0.27806	-0.16762	-0.20721	-0.22035	-0.37604	-0.183
MEOHt2	########	########	########	########	########	########	########	########	########	########	########	########	########	########	########	########	########	########	########	########	########	########	########	########	########	########	########	########	########	########	########	########	########	########	########	########	########	########	########	########	########	########	########	########	########	########	-0.00013	########	########
MEOHtly	0.000357	4.03e-05	3.17e-05	2.97e-05	1.42e-05	0.000242	0.000241	0.000149	0.000239	0.00018	1.86e-05	4.23e-05	4.46e-05	0.000103	0.00015	6.85e-05	1.23e-05	0.000346	9.11e-05	7.03e-05	0.000107	1.82e-05	4.24e-05	0.000834	9.25e-06	0.000127	6.74e-05	0.000275	6.62e-05	0.002422	9.63e-05	0.000238	0.000151	3.32e-05	4.72e-05	0.000138	0.00012	4.08e-06	8.82e-05	0.000139	6.57e-05	0.000108	0.000559	1.15e-05	0.000259	0.000516	0.000181	7.97e-05	6.32e-05
MEPIVESSte	0.000847	0.000487	0.000665	0.001465	0.00105	0.001017	0.000844	0.00048	0.00052	0.002093	0.000501	0.000807	0.001204	0.000492	0.000715	0.0005	0.001948	0.000717	0.00091	0.000439	0.000951	0.000354	0.000829	0.000598	0.001014	0.000888	0.000732	0.001403	0.001035	0.000778	0.000536	0.006187	0.000998	0.000756	0.001117	0.001004	0.001782	0.000392	0.000462	0.000223	0.001016	0.000906	0.000306	0.001541	0.000691	0.001089	0.001015	0.000784	0.000577
METAT	0.001523	0.001608	0.001369	0.001462	0.001578	0.000842	0.001608	0.000421	0.000675	0.00047	0.001657	0.000896	0.001356	0.00113	0.001644	0.001328	0.000847	0.001548	0.001251	0.000439	0.000786	0.000393	0.001065	0.00038	0.001552	0.001578	0.001632	0.001602	0.001618	0.000738	0.000536	0.000972	0.000562	0.001666	0.001302	0.001629	0.000495	0.000399	0.000454	0.000839	0.000748	0.000642	0.000411	0.001599	0.001527	0.000539	0.0009	0.001494	0.000577
METLEUex	718.881	734.622	705.602	721.744	681.564	706.022	811.821	631.505	714.498	707.119	747.079	704.019	775.124	619.575	688.619	697.195	723.266	699.098	643.638	712.116	705.144	754.039	710.576	691.506	668.574	707.575	636.167	676.854	720.201	642.738	722.592	665.527	756.806	757.674	720.665	719.599	766.734	669.462	671.928	757.285	738.846	660.383	741.055	675.048	738.183	667.54	673.394	703.753	800.404
METS	7.18e-06	2.89e-06	3.66e-06	4.22e-06	2.13e-06	5.95e-06	5.64e-06	7.14e-06	2.21e-06	6.04e-06	8.17e-06	1.38e-05	4.04e-06	7.2e-07	3.09e-06	7.34e-06	1.02e-05	1.17e-05	7.47e-06	3.55e-06	2.78e-05	6.72e-06	3.23e-07	7.59e-06	1.44e-05	7.08e-06	1.36e-05	1.61e-06	3.92e-06	6.42e-06	7.18e-06	1.67e-05	1.29e-05	1.15e-06	6.07e-06	4.51e-06	1.49e-06	3.78e-06	7.34e-06	5.95e-06	5.04e-07	1.12e-05	6.04e-06	1.5e-06	4.99e-06	1.28e-05	1.1e-05	1.22e-05	7.04e-06
METt4	737.647	715.782	663.954	744.41	678.362	681.962	758.5	547.032	711.086	677.4	572.707	660.036	739.217	564.21	683.985	701.484	737.049	644.999	642.061	654.494	681.614	735.224	710.866	561.076	652.538	689.396	468.389	653.652	710.806	548.658	710.027	611.85	743.352	755.587	718.168	712.952	738.542	642.884	588.641	747.146	732.239	647.745	732.991	670.585	721.817	574.983	659.048	709.681	779.488
METtec	972.068	890.404	901.357	973.919	955.272	823.422	924.461	976.836	794.372	819.981	933.431	924.271	968.005	880.796	828.097	940.343	743.133	922.241	950.549	854.786	949.036	975.263	935.284	921.595	984.521	889.307	927.217	719.346	971.295	913.366	845.422	675.556	937.668	953.414	980.545	982.844	979.852	859.015	981.409	840.361	977	966.484	990.385	982.12	939.381	883.599	837.832	979.448	889.818
MEVK1x	1.53e-06	5.54e-06	4.44e-06	1.05e-06	5.22e-06	5.32e-06	9.57e-06	1.53e-06	2.26e-06	1.62e-06	3.53e-06	9.19e-07	2.05e-06	1.36e-06	1.42e-06	2.75e-06	1.72e-06	3.88e-06	1.36e-06	5.01e-06	1.76e-06	9.4e-07	2.12e-06	3.91e-06	2.08e-06	2.36e-06	1.7e-06	1.04e-05	1.28e-06	7.61e-06	1.18e-06	3.61e-06	9.16e-07	1.08e-06	3.16e-06	2.11e-06	3.88e-06	2.87e-06	1.51e-06	9.3e-07	2.52e-06	3.44e-06	2.39e-06	5.51e-06	2.21e-06	1.25e-05	1.54e-06	1.3e-06	8.88e-07
MGCHrm	7.66e-05	0.000354	0.000261	0.000346	5.66e-05	5.9e-05	0.000143	2.96e-05	0.000287	0.000123	0.000134	0.000175	8.57e-05	0.000181	0.000244	0.000175	0.00024	8.21e-05	0.00011	0.000148	7.69e-05	7.38e-05	7.85e-05	0.000439	0.000385	7.89e-05	7.17e-05	0.0002	9.55e-05	0.000262	0.00018	0.000133	0.000147	7.39e-05	6.83e-05	0.000155	0.000167	0.000145	0.000568	0.00024	0.000178	0.001205	0.000161	7.54e-05	0.000232	0.000131	0.000313	8.66e-05	0.000111
MGSA	0.001322	0.000763	0.000646	0.000661	0.000926	0.001452	0.000991	0.003056	0.00098	0.000997	0.000874	0.000555	0.00082	0.000752	0.00175	0.001869	0.00111	0.001326	0.001046	0.002517	0.000852	0.000895	0.00074	0.001124	0.000738	0.001196	0.001132	0.000755	0.002512	0.004719	0.00069	0.003497	0.001037	0.000537	0.000945	0.000493	0.000704	0.003276	0.001686	0.000847	0.000574	0.001411	0.001531	0.000643	0.001421	0.001369	0.001341	0.000995	0.001636
MGSA2	0.000863	0.000577	0.000634	0.000712	0.000474	0.001746	0.000939	0.002119	0.000603	0.001021	0.000412	0.000989	0.000621	0.00106	0.000996	0.000578	0.000864	0.000354	0.000458	0.001987	0.000438	0.000762	0.00075	0.000691	0.001428	0.000605	0.000828	0.000623	0.002331	0.000759	0.000414	0.000901	0.000339	0.000628	0.000511	0.000707	0.001274	0.002643	0.001226	0.001081	0.000886	0.002284	0.027291	0.000655	0.000717	0.001824	0.000492	0.000707	0.002183
MHISOR	1.5e-05	1.75e-05	6.21e-07	5.08e-06	4.9e-08	6.57e-06	8.26e-06	1.32e-05	3.43e-06	5.22e-06	4.74e-07	7.36e-07	2.01e-06	5.24e-06	1.24e-05	4.87e-06	7.22e-08	6.56e-06	4.07e-06	4.26e-06	8.96e-06	9.14e-06	4.04e-06	5.31e-07	1.99e-06	1.73e-06	1.29e-06	5.72e-06	5.53e-06	7.25e-06	1.82e-06	1.79e-06	1.38e-05	2.41e-06	1.96e-05	3.5e-06	2.83e-07	1.24e-05	6.24e-07	9.81e-06	4.41e-06	3.91e-05	8.24e-06	8.22e-07	2.06e-05	1.36e-05	8e-07	6.65e-07	7.09e-07
MI1345PP	6.71e-05	6.86e-05	0.000226	0.000113	4.42e-05	0.000104	0.000119	0.000193	2.83e-05	0.000253	5.26e-05	0.000133	0.000121	0.000115	6.02e-05	0.000132	7.6e-05	0.000138	0.000268	0.000185	0.000391	0.001154	9.93e-05	8.21e-05	0.000365	5.13e-05	0.000355	0.00012	0.000166	7.5e-05	7.39e-05	4.21e-05	5.31e-05	4.89e-05	6.32e-05	0.000268	0.000228	8.29e-05	0.000155	4.71e-05	9.09e-05	4.42e-05	3.82e-05	6.75e-05	7.71e-05	0.000218	5.86e-05	8.27e-05	0.000265
MI1P_Dtn	########	########	########	########	########	########	########	########	########	########	########	########	########	########	########	########	########	########	########	########	########	########	########	########	########	########	########	########	########	########	########	########	########	########	########	########	########	########	########	########	########	########	########	########	########	########	########	########	########
MI1PS	1.15e-05	2.5e-05	2.19e-05	6.61e-06	5.98e-06	9.3e-06	1.87e-05	8.12e-06	7.48e-06	7.14e-06	9.36e-06	1.29e-05	4.85e-06	1.2e-05	8.43e-06	1.08e-05	1.26e-05	2.61e-05	2.73e-05	1.63e-05	9.25e-06	4.43e-06	1.2e-05	7.6e-06	1.65e-06	8.95e-06	9.12e-06	5.08e-06	5.55e-06	1.38e-05	3.31e-06	1.69e-05	1.78e-05	1.34e-05	1.03e-05	6.2e-06	5.66e-06	2.41e-05	5.2e-06	3.07e-06	2.62e-05	4.46e-06	1.69e-05	1.68e-05	7.2e-06	1e-05	1.22e-05	7.31e-06	7.58e-06
MINOHPtn	-0.00062	-0.00048	-0.00076	-0.00094	-0.00077	-0.00094	-0.00078	-0.00139	-0.00081	-0.00091	-0.00083	-0.00072	-0.00062	-0.00068	-0.00066	-0.00075	-0.00069	-0.00079	-0.00063	-0.00068	-0.00055	-0.00035	-0.00064	-0.00047	-0.00055	-0.00088	-0.00143	-0.00114	-0.00072	-0.00055	-0.00057	-0.00052	-0.0011	-0.00049	-0.00136	-0.00059	-0.0008	-0.00059	-0.00074	-0.00034	-0.00063	-0.00049	-0.00051	-0.00064	-0.00167	-0.00083	-0.00064	-0.00058	-0.00062
MMCDm	4.52e-05	2.48e-05	2.9e-05	3.48e-05	6.59e-05	0.000157	2.78e-05	0.000522	3.56e-05	4.07e-05	3.76e-05	3.2e-05	3.72e-05	9.47e-05	3.31e-05	3.28e-05	4.81e-05	6.38e-05	5.69e-05	0.000161	5.23e-05	0.000295	3.51e-05	0.000193	4.04e-05	2.15e-05	0.000105	5.32e-05	5.77e-05	8.99e-05	3.06e-05	7.39e-05	2.89e-05	2.18e-05	3.19e-05	3.64e-05	5.3e-05	0.000112	0.000143	7.97e-05	4.51e-05	9.86e-05	0.000212	3.45e-05	6.02e-05	9.87e-05	0.00017	3.35e-05	0.000285
MMEm	-0.00199	-0.00203	-0.00203	-0.00196	-0.00199	-0.00166	-0.00201	-0.0008	-0.00198	-0.00197	-0.002	-0.00196	-0.00205	-0.00186	-0.00198	-0.00199	-0.00196	-0.00191	-0.00194	-0.00134	-0.00195	-0.00074	-0.00201	-0.0002	-0.00123	-0.00204	-0.00185	-0.00194	-0.00189	-0.00141	-0.00207	-0.00185	-0.00201	-0.00203	-0.00197	-0.002	-0.00196	-0.00165	-0.00158	-0.00138	-0.00201	-0.00126	-0.00142	-0.00198	-0.00195	-0.00158	-0.00092	-0.00177	-0.00122
MMMm	0.001991	0.00203	0.002027	0.001961	0.001992	0.001661	0.002013	0.000805	0.001976	0.001974	0.001998	0.001961	0.002048	0.001859	0.001983	0.001987	0.001957	0.001914	0.001938	0.001339	0.001949	0.000741	0.002011	0.000205	0.001227	0.00204	0.001851	0.001943	0.001892	0.001411	0.002074	0.001851	0.002015	0.002033	0.001968	0.002	0.00196	0.001649	0.001576	0.001376	0.002013	0.001261	0.001417	0.00198	0.001947	0.001583	0.000918	0.001772	0.001217
MMSAD1m	1.38e-05	3.17e-05	2.84e-05	3.31e-05	1.76e-05	5.58e-05	2.85e-05	0.000234	6.92e-05	2.91e-05	3.69e-05	0.000104	2.49e-05	3.74e-05	3.2e-05	3.1e-05	4.03e-05	9.26e-05	1.79e-05	0.000253	5.57e-05	4.37e-05	2.07e-05	0.00012	0.000823	2.67e-05	4.36e-05	4.16e-05	3.64e-05	0.000191	1.95e-05	7.42e-05	1.52e-05	4.67e-05	5.19e-05	1.87e-05	2.65e-05	7.43e-05	4.05e-05	2.83e-05	3.35e-05	4.12e-05	0.000192	3.14e-05	2.45e-05	0.000155	0.000198	0.000281	0.000173
MTHFCm	-149.772	-191.626	-159.205	-69.1451	-0.03257	0.098973	0.268544	-0.57166	-5.49802	0.768381	-147.882	0.701214	-175.346	-63.6529	-101.645	6.02298	-1.58209	-0.9815	2.46537	-0.05484	0.37267	-4.39779	-1.34097	-112.879	-0.20479	-67.978	-125.397	-6.19857	1.2092	-6.58388	-81.0032	-102.416	0.499538	-2.97479	-129.943	-170.653	-45.4187	-1.5208	0.578043	-8.28718	-5.56478	-2.48338	0.197997	-173.286	-89.6059	-45.4255	-232.743	-0.9219	-100.62
MTHFD2m	781.947	796.851	808.385	891.478	0.2228	991.337	990.677	981.651	979.187	989.56	820.579	981.859	806.408	903.698	861.078	987.017	990.316	985.82	979.432	987.836	987.188	988.208	990.292	875.394	11.8138	910.6	857.192	982.683	989.605	980.98	890.926	867.639	993.681	991.974	831.547	810.824	916.098	986.092	992.874	988.089	987.323	965.995	985.072	797.265	880.202	942.781	728.628	992.881	869.562
MTHFDm	-931.719	-988.478	-967.59	-960.624	-0.25537	-991.238	-990.409	-982.223	-984.685	-988.792	-968.461	-981.157	-981.755	-967.351	-962.724	-980.994	-991.899	-986.802	-976.967	-987.89	-986.815	-992.606	-991.633	-988.274	-12.0186	-978.578	-982.589	-988.882	-988.395	-987.564	-971.929	-970.056	-993.181	-994.949	-961.49	-981.477	-961.516	-987.612	-992.296	-996.376	-992.888	-968.479	-984.874	-970.552	-969.808	-988.206	-961.371	-993.803	-970.181
MTHGXLt	0.000219	0.000129	0.000123	9.75e-05	0.000117	0.00033	0.000178	0.000384	0.000178	0.00021	0.000265	0.000138	0.000122	0.000163	0.000158	0.000135	0.000172	0.000156	0.000327	0.000713	0.000151	0.000163	0.000131	0.000131	0.000129	0.00016	0.000185	0.000157	0.000361	0.000417	0.000136	0.000185	0.000193	0.000113	0.00021	0.000254	0.000133	0.000371	0.000252	0.000237	0.00018	0.000286	0.000274	9.29e-05	0.000247	0.000252	0.000257	0.000153	0.000229
NABTNO	0.002592	0.00192	0.002333	0.002084	0.002178	0.001952	0.001869	0.000785	0.002054	0.00199	0.001996	0.002359	0.002229	0.002169	0.001908	0.001367	0.002051	0.002153	0.002121	0.001382	0.002127	0.0022	0.002079	0.000515	0.001688	0.002127	0.001922	0.00222	0.002169	0.001119	0.002395	0.002096	0.001655	0.002422	0.001883	0.001941	0.00191	0.001894	0.001587	0.001177	0.0022	0.001156	0.001064	0.002095	0.002303	0.001733	0.00064	0.002192	0.000716
NACHEX27ly	2.5e-05	5.22e-05	5.96e-05	7.09e-05	2.22e-05	9.07e-05	5.44e-05	2.43e-05	2.32e-05	3.49e-05	3.81e-05	4.86e-05	6.14e-05	7.09e-05	8.91e-05	3.24e-05	5.9e-05	3.91e-05	2.16e-05	2.94e-05	2.41e-05	2.67e-05	3.47e-05	5.9e-05	2.06e-05	4.75e-05	5.84e-05	4.94e-05	3.99e-05	0.000146	4.86e-05	8.48e-05	8.68e-05	4.72e-05	2.35e-05	4.76e-05	8.89e-05	5.34e-05	5.32e-05	2.46e-05	4.53e-05	4.5e-05	7.56e-05	5.84e-05	2.74e-05	1.43e-05	1.86e-05	4.88e-05	3.87e-05
NACUP	983.96	987.581	963.105	993.205	989.303	967.981	990.418	995.366	982.719	987.987	991.223	995.49	990.083	986.944	986.841	988.573	959.565	991	984.959	980.96	988.252	983.472	971.841	990.545	976.49	979.821	988.877	971.915	979.172	985.155	991.556	956.962	991.501	993.411	988.867	994.725	976.408	961.278	989.314	989.877	984.967	983.821	986.215	982.845	978.481	993.067	979.623	993.62	991.334
NADHtpu	0.003411	0.009982	0.004779	0.003442	0.002819	0.023715	0.007762	0.08025	0.003911	0.003267	0.003646	0.003797	0.005667	0.002288	0.008717	0.00195	0.002924	0.003606	0.004957	0.071107	0.003395	0.311213	0.001951	0.202679	0.001691	0.003717	0.003505	0.003686	0.004678	0.088012	0.00265	0.006474	0.003512	0.002547	0.004557	0.002908	0.003547	0.041403	0.046756	0.542361	0.003269	0.081447	0.27697	0.004258	0.00404	0.010125	0.043586	0.003506	0.061791
NADHtru	7.08e-07	1.71e-06	1.52e-06	5.49e-07	2.54e-07	1.81e-07	1.41e-07	8.7e-07	1.91e-07	1.62e-05	2.43e-07	4.48e-07	2.1e-06	3.67e-06	5.16e-06	1.32e-07	1.35e-05	8.92e-08	1.65e-05	1.71e-07	1.69e-05	7.35e-06	5.11e-07	4.79e-06	6.13e-07	1.9e-06	1.06e-06	2.58e-07	2.39e-07	7.61e-06	4.53e-06	6.46e-07	1.6e-05	3.52e-07	4.92e-07	1.14e-06	7.85e-07	1.33e-06	1.66e-06	8.69e-06	2.47e-07	2.26e-07	8.21e-07	3.67e-06	1.61e-05	6.39e-07	2.13e-06	3.59e-07	1.49e-06
NADNe	1.42e-06	4.11e-06	1.07e-05	9.19e-06	2.76e-06	6.23e-06	5.97e-06	5.2e-06	1.43e-05	1.38e-05	3.6e-06	4.06e-06	7.48e-06	7.73e-06	7.71e-06	2.54e-06	7.91e-06	8.07e-06	9.52e-06	6.72e-06	3.49e-06	8.2e-06	4.35e-06	4.17e-06	7.59e-06	4.94e-06	4.14e-06	8.74e-06	6.93e-06	9.5e-06	2.21e-06	1.65e-05	5.57e-05	4.14e-06	4.83e-06	7.78e-06	5.5e-06	2.48e-06	5.31e-06	1.55e-06	1.5e-06	6.11e-06	7.5e-06	7.2e-06	6.99e-06	3.33e-06	2.14e-05	2.01e-05	6.52e-06
NADPHtru	0.007468	0.009444	0.015106	0.006626	0.01126	0.014651	0.004769	0.004642	0.02394	0.006348	0.011839	0.011019	0.005751	0.00516	0.008041	0.008642	0.011546	0.007835	0.013799	0.011204	0.005796	0.004845	0.01332	0.009863	0.005412	0.008365	0.009829	0.009577	0.012546	0.004238	0.01548	0.012644	0.005185	0.016064	0.005656	0.005981	0.007921	0.001636	0.008449	0.022997	0.017772	0.013058	0.017564	0.007602	0.006298	0.005018	0.008833	0.006994	0.027058
NADPHtxu	0.023383	0.047272	0.034866	0.022816	0.028508	0.033681	0.01463	0.014842	0.006726	0.022517	0.02482	0.031412	0.027413	0.013364	0.032626	0.02205	0.029526	0.02136	0.003939	0.039347	0.006239	0.009017	0.036428	0.026273	0.03253	0.022868	0.022136	0.044703	0.020897	0.014309	0.02694	0.018145	0.022874	0.024175	0.021741	0.023282	0.02046	0.037278	0.054744	0.030521	0.028019	0.026349	0.044625	0.031266	0.013383	0.006171	0.020267	0.036916	0.053507
NADPtru	0.007468	0.009444	0.015106	0.006626	0.01126	0.014651	0.004769	0.004642	0.02394	0.006348	0.011839	0.011019	0.005751	0.00516	0.008041	0.008642	0.011546	0.007835	0.013799	0.011204	0.005796	0.004845	0.01332	0.009863	0.005412	0.008365	0.009829	0.009577	0.012546	0.004238	0.01548	0.012644	0.005185	0.016064	0.005656	0.005981	0.007921	0.001636	0.008449	0.022997	0.017772	0.013058	0.017564	0.007602	0.006298	0.005018	0.008833	0.006994	0.027058
NADPtxu	0.023383	0.047272	0.034866	0.022816	0.028508	0.033681	0.01463	0.014842	0.006726	0.022517	0.02482	0.031412	0.027413	0.013364	0.032626	0.02205	0.029526	0.02136	0.003939	0.039347	0.006239	0.009017	0.036428	0.026273	0.03253	0.022868	0.022136	0.044703	0.020897	0.014309	0.02694	0.018145	0.022874	0.024175	0.021741	0.023282	0.02046	0.037278	0.054744	0.030521	0.028019	0.026349	0.044625	0.031266	0.013383	0.006171	0.020267	0.036916	0.053507
NADtn	0.000179	0.000711	0.000373	0.000487	0.000785	0.000195	0.001215	0.000252	0.00055	0.000248	0.002232	0.000219	0.000628	0.000332	0.000521	0.000442	0.000461	0.000581	0.000876	0.000494	0.000536	0.000274	0.000354	0.000452	0.000433	0.000701	0.001596	0.001376	0.000196	0.000514	0.000246	0.000431	0.002367	0.000184	0.000536	0.000668	0.000676	0.000245	0.000309	0.002054	0.000389	0.000327	0.000668	0.000308	0.000245	0.000294	0.000386	0.001376	0.000157
NADtru	7.08e-07	1.71e-06	1.52e-06	5.49e-07	2.54e-07	1.81e-07	1.41e-07	8.7e-07	1.91e-07	1.62e-05	2.43e-07	4.48e-07	2.1e-06	3.67e-06	5.16e-06	1.32e-07	1.35e-05	8.92e-08	1.65e-05	1.71e-07	1.69e-05	7.35e-06	5.11e-07	4.79e-06	6.13e-07	1.9e-06	1.06e-06	2.58e-07	2.39e-07	7.61e-06	4.53e-06	6.46e-07	1.6e-05	3.52e-07	4.92e-07	1.14e-06	7.85e-07	1.33e-06	1.66e-06	8.69e-06	2.47e-07	2.26e-07	8.21e-07	3.67e-06	1.61e-05	6.39e-07	2.13e-06	3.59e-07	1.49e-06
NAHCO3_HCLt	-728.54	-946.748	-958.328	-944.29	-893.025	-960.875	-984.119	-897.394	-950.979	-925.292	-939.974	-825.367	-966.362	-897.659	-951.06	-963.061	-946.746	-982.069	-939.584	-948.49	-623.92	-974.972	-945.725	-979.792	-880.849	-952.313	-902.101	-977.972	-946.563	-907.598	-972.424	-947.038	-969.757	-992.456	-905.991	-949.44	-983.646	-913.766	-940.761	-869.825	-969.325	-894.111	-975.923	-833.01	-884.73	-988.07	-940.101	-959.422	-963.87
NAIt	-815.052	-520.101	-633.514	-814.619	-777.829	-816.034	-548.006	-944.999	-944.139	-311.336	-416.238	-791.2	-418.58	-836.008	-856.212	-854.568	-788.129	-555.279	-869.649	-797.239	-896.008	-839.148	-764.797	-634.675	-920.23	-907.318	-753.347	-707.812	-813.173	-898.78	-659.382	-932.346	-819.849	-720.305	-684.853	-965.377	-882.064	-949.85	-768.864	-897.966	-595.927	-734.342	-912.951	-901.811	-913.322	-828.719	-934.099	-877.608	-812.122
NaKt	0.000745	0.000685	0.0005	0.000327	0.000708	0.000519	0.000618	0.000974	0.000532	0.000337	0.000705	0.000541	0.000815	0.000372	0.000687	0.000543	0.00052	0.000651	0.000734	0.000228	0.000273	0.000303	0.001057	0.000499	0.000763	0.001245	0.000583	0.000334	0.00152	0.000413	0.00059	0.000222	0.000892	0.00044	0.000243	0.000487	0.000393	0.000706	0.00044	0.00022	0.000554	0.000255	0.000418	0.000362	0.00073	0.000549	0.000773	0.000461	0.000339
NAt	343.119	99.4838	-360.929	4.85423	-54.5857	-401.416	222.934	314.114	45.3174	123.551	70.8889	-92.5942	-118.541	-428.164	-605.252	476.128	182.278	-35.7187	-501.676	-264.166	-23.4366	370.322	-613.133	-775.756	-13.6589	8.39202	-386.374	-93.193	13.5716	-548.437	-30.5866	-173.307	-591.317	555.683	-175.367	200.997	-500.217	-312.646	-114.275	-558.4	182.827	165.786	-341.198	82.7811	-118.174	-347.193	-494.473	2.17708	87.7108
NAt3_1g	7.72494	5.02175	19.3281	6.94102	13.4527	9.58823	4.67364	7.84918	3.15226	13.0999	12.4431	3.57642	3.99423	4.74294	5.72502	13.5328	3.47467	6.53086	5.93403	7.5905	7.10964	4.08992	12.8082	4.72633	4.78733	3.95613	3.2529	12.1814	7.69584	18.7419	6.83621	15.0587	7.62411	9.89284	5.681	17.428	10.8868	8.7727	7.90812	4.67862	9.7972	4.62204	2.80077	4.4357	5.51922	2.91999	6.47609	8.10965	2.00516
NAt5	-175.491	-738.121	-602.805	-528.517	-369.016	-261.616	-698.574	-614.341	-870.102	-391.113	-247.434	-546.806	-343.842	-688.033	-530.008	-45.3569	-633.934	-530.06	-98.3349	-581.41	-726.152	-417.669	-805.786	-473.396	-701.888	-678.74	-122.362	-426.641	-850.481	-631.06	-781.067	-632.597	-554.212	-360.469	-830.286	-859.421	-666.615	-748.751	-531.687	-793.55	-790.791	-553.912	-669.843	-78.1302	-828.097	-854.4	-698.847	-708.786	-858.715
NAtx	567.726	597.491	27.4264	11.1762	67.9557	621.342	487.484	14.59	724.76	613.221	41.9336	53.2698	776.259	776.775	726.252	507.368	786.863	572.584	9.38221	780.753	701.865	36.0733	896.908	713.066	697.725	714.253	61.2865	714.536	390.362	10.4537	823.571	13.4624	838.855	634.146	29.483	756.886	477.186	827.495	556.993	472.986	752.335	559.635	879.955	767.551	77.2844	7.53419	10.2127	630.254	805.151
NBAHH_ir	0.000449	0.000196	0.000279	0.000401	0.000185	0.000869	0.000209	0.003949	0.000233	0.000518	0.000348	0.000328	0.000326	0.000348	0.000346	0.00027	0.000352	0.000294	0.000433	0.001836	0.000505	0.002783	0.000333	0.002774	0.000785	0.000496	0.000551	0.000285	0.000616	0.002424	0.00027	0.000552	0.000353	0.000199	0.000311	0.000289	1.58e-05	0.001913	0.002116	0.004118	0.000281	0.0039	0.001881	0.000942	0.000577	0.00069	0.004773	0.00033	0.002212
NCAMUP	1.42e-06	4.11e-06	1.07e-05	9.19e-06	2.76e-06	6.23e-06	5.97e-06	5.2e-06	1.43e-05	1.38e-05	3.6e-06	4.06e-06	7.48e-06	7.73e-06	7.71e-06	2.54e-06	7.91e-06	8.07e-06	9.52e-06	6.72e-06	3.49e-06	8.2e-06	4.35e-06	4.17e-06	7.59e-06	4.94e-06	4.14e-06	8.74e-06	6.93e-06	9.5e-06	2.21e-06	1.65e-05	5.57e-05	4.14e-06	4.83e-06	7.78e-06	5.5e-06	2.48e-06	5.31e-06	1.55e-06	1.5e-06	6.11e-06	7.5e-06	7.2e-06	6.99e-06	3.33e-06	2.14e-05	2.01e-05	6.52e-06
NCCt	3.77868	20.9805	6.58749	27.0687	34.7499	76.5511	18.5691	45.8347	83.2261	18.4741	14.9005	50.4104	6.69361	33.6701	11.4784	21.3935	127.499	31.513	23.3606	4.96849	44.3725	5.11831	29.5001	5.67053	79.1711	5.93129	67.0179	3.20037	5.45454	6.19998	6.41923	7.02827	5.75203	12.1581	2.69438	15.9884	2.31605	57.5362	4.61036	14.7624	12.6587	71.9652	9.23562	8.22263	6.19319	18.1513	23.5897	49.6275	8.5964
NCKt	-734.725	-350.682	-378.713	-471.485	-244.861	-623.57	-654.424	104.099	-322.09	-478.601	-614.543	-530.233	-709.286	-176.542	-274.642	-359.433	-340.945	-469.612	-506.666	-407.458	-754.415	-524.652	-447.575	-518.374	-592.66	-580.636	-360.554	-555.332	-763.848	-483.814	151.138	-386.963	-311.75	-619.894	-176.933	-105.244	-599.373	-544.903	-505.837	-564.673	-308.529	-624.155	-383.599	-698.925	-573.284	-158.345	-310.085	-698.642	-614.605
NCNt	-684.596	-86.5906	-616.571	-476.151	-422.235	-264.148	-343.063	-663.144	47.0589	-442.291	-257.786	-396.861	-505.595	-684.824	-824.039	-400.743	-479.054	-595.924	-735.484	-403.65	-339.884	-607.26	-468.746	-219.764	40.4817	-792.886	-575.425	-478.96	14.5679	-490.969	-631.201	-381.786	-558.849	-593.006	-747.414	-606.025	-390.95	-102.915	-246.818	-599.315	-579.34	-155.423	-418.019	-488.779	12.5142	-425.239	-729.859	-26.7028	-567.804
NDPK10	-8.0426	-8.43396	-12.6417	-2.87386	-2.06127	5.78985	-5.64749	-5.54076	17.9251	-5.61841	-5.34634	20.4173	-3.56881	-3.40242	-3.3202	-5.76479	11.8535	0.168772	-11.8693	-8.12383	9.45478	8.7278	16.256	-7.63927	-4.02171	-7.13892	-6.36764	4.81852	-4.29354	-4.88609	-5.79113	9.79235	-8.3169	-13.6009	-3.01534	-0.10617	-2.92244	12.8501	-9.04947	-8.25427	-24.4621	-13.4568	-6.41701	6.7013	-6.26069	-4.89194	-10.0752	0.754593	-9.58841
NDPK10n	8.0426	8.43396	12.6417	2.87386	2.06127	-5.78985	5.64749	5.54076	-17.9251	5.61841	5.34634	-20.4173	3.56881	3.40242	3.3202	5.76479	-11.8535	-0.16877	11.8693	8.12383	-9.45478	-8.7278	-16.256	7.63927	4.02171	7.13892	6.36763	-4.81852	4.29354	4.88609	5.79113	-9.79235	8.3169	13.6009	3.01534	0.106171	2.92244	-12.8501	9.04947	8.25427	24.4621	13.4568	6.41701	-6.7013	6.26069	4.89194	10.0752	-0.75459	9.58841
NDPK1m	-0.12382	0.051794	-0.04168	0.208758	0.167143	0.210146	0.184837	0.088915	0.06606	0.181385	0.216145	-0.00457	0.196561	0.122917	0.193812	0.100156	-0.0738	0.137179	0.042992	0.088465	-0.42065	0.060687	0.183043	-0.20876	0.244225	0.161988	0.13372	-0.11849	-0.05911	0.06503	-0.00464	0.024606	0.049287	-0.53558	0.10228	0.194305	0.116607	-0.18028	0.197561	0.251523	-0.27543	-0.0761	0.104442	0.116623	-0.01781	0.048663	0.007019	0.150814	0.301069
NDPK1n	7.01242	-0.87003	7.49619	7.55841	10.6458	10.2376	-0.83872	1.88971	11.7197	-0.88164	0.438948	7.64634	3.42872	2.49342	0.138607	7.94524	8.19178	5.9611	8.35473	-1.11911	5.32972	8.68464	11.131	7.25883	9.3923	2.47867	2.95088	12.355	3.02713	2.40491	4.87635	8.68764	1.76851	6.10611	1.84262	9.31422	-0.85671	7.67331	3.77569	5.77344	10.7554	8.94572	-0.62443	11.2333	8.83962	2.7878	9.16873	3.64662	2.2132
NDPK2n	-1.50584	4.19296	-2.29725	-3.61249	-5.72606	-3.77773	2.43708	3.10179	-6.23004	3.05677	2.36468	-2.66624	3.52009	0.914273	4.77718	-2.458	-4.2158	-1.86319	-3.46631	2.79504	-2.85737	-4.25822	-3.46975	-4.55941	-5.98259	1.14779	2.13138	-8.3056	-1.66354	-0.13986	1.88722	-3.79232	4.51464	-1.08639	2.62009	-4.48836	2.74269	-3.96917	2.6288	-2.13142	-5.37055	-4.63082	4.02958	-5.19012	-3.08712	-0.78	-3.13875	3.30718	0.742733
NDPK3m	3.16e-06	1.01e-05	1.5e-06	1.13e-06	1.01e-05	3.86e-06	3.31e-06	5.54e-07	2.82e-06	1.4e-06	7.54e-07	1.24e-06	3.14e-06	8.17e-06	1.47e-06	1.98e-06	4.61e-07	1.66e-06	6.35e-07	3.29e-06	9.07e-07	3.01e-08	6.56e-06	1.37e-06	1.48e-05	3.43e-06	4.89e-06	3.38e-07	1.64e-05	9.61e-07	4.81e-06	1.47e-06	1.04e-07	4.55e-07	9.96e-07	1.2e-06	1.54e-05	1.9e-07	3.69e-06	4.55e-08	1.53e-05	3.63e-08	6.53e-06	6.35e-06	1.75e-07	1.03e-06	1.42e-06	1.41e-06	5.4e-06
NDPK3n	-0.64312	-3.83088	-4.21791	-6.05976	-8.63159	-6.76258	-4.64212	-3.62481	-7.14832	-4.16599	-5.5959	-6.45468	-2.41656	-3.37499	-5.12926	-6.96219	-6.1531	-2.84495	-3.05353	-7.49996	-4.00825	-4.81904	-8.53098	-1.31849	-4.86725	-2.91871	-3.09333	-0.33309	-1.2726	-2.01183	-1.60458	-5.65834	-2.15672	-2.45108	-2.56872	-6.43845	-4.15756	-4.19633	-0.98023	-4.01915	-7.10843	-5.27991	-4.81444	-7.67557	-6.43219	-2.27603	-4.29921	-3.69669	-4.39816
NDPK4m	5.64e-06	6.95e-06	2.63e-06	2.54e-06	2.43e-05	3.63e-06	8.09e-06	5.35e-06	7.2e-06	9.99e-06	6.19e-06	1.81e-06	8.05e-06	2.15e-06	7.01e-06	1.51e-05	2.89e-06	8.61e-06	2.06e-06	7.41e-06	7.34e-06	1.92e-06	1.83e-05	9.96e-06	3.72e-06	7.97e-06	2.5e-06	1.39e-05	6.98e-06	2.38e-06	6.96e-06	4.75e-06	2.01e-05	2.64e-06	4.37e-06	1.07e-05	4.89e-06	1.88e-06	2.06e-06	1.03e-06	7.86e-06	7.37e-06	1.49e-05	2.49e-06	8.03e-06	5.32e-07	8.7e-06	7.32e-06	7.39e-06
NDPK4n	-1.28508	-2.93634	-1.80923	-1.50403	3.77609	10.3642	-6.66368	1.8572	21.1763	-1.60066	-4.44561	18.4132	-4.3696	-5.74455	-3.15832	7.069	9.75407	7.36227	7.39004	-3.5199	9.12145	8.02342	13.8321	-3.68362	-7.50558	-3.3496	-2.98291	-7.08265	-3.09375	-6.92624	-7.10701	6.81888	-2.54006	0.099919	-1.92721	-3.94479	-1.88802	12.8831	-2.86562	-25.9411	18.8307	10.3337	-5.70663	-2.93487	-4.13379	-4.50812	-3.96509	-5.64348	-3.94612
NDPK5m	6.84e-06	1.12e-05	1.88e-05	5.27e-06	1.55e-05	7.35e-06	1.7e-05	2.62e-05	2.77e-05	1.92e-05	5.55e-06	2.38e-05	1.51e-05	3.17e-05	7.91e-06	3.71e-06	8.3e-06	4.39e-06	5.49e-06	4.66e-05	7.44e-06	1.51e-05	5.64e-06	1.09e-05	3.5e-05	1.21e-05	1.49e-05	1.83e-05	4.31e-05	9.81e-06	6.58e-06	3.13e-06	8.82e-06	1.94e-05	5.39e-06	1.83e-05	1.93e-05	8.58e-06	3.55e-05	5.72e-06	7.13e-06	5.61e-06	6.62e-05	3.37e-05	9.03e-06	1e-05	1.61e-05	9.43e-06	9.81e-06
NDPK5n	-2.92582	4.88947	-1.15573	-2.09893	-1.47071	-5.54539	3.06812	3.162	-4.26077	3.07382	1.83549	-2.87497	2.6544	-0.07521	3.11268	-1.87041	-1.55661	-2.43049	-3.19428	6.55817	-0.77631	-4.17704	-3.34464	-0.64747	-2.10735	3.38184	1.21541	-2.08783	0.940695	1.23282	-3.13547	-4.44985	2.85403	-2.9465	2.1115	-1.77042	0.409434	-2.68587	-1.17884	-1.76574	-3.44075	-4.20592	3.38147	-1.71816	-2.85279	0.716206	-4.44296	0.328348	1.30858
NDPK6m	-0.11029	-0.07054	-0.05398	-0.0217	-0.06298	-0.05659	-0.06689	-0.05497	-0.12184	-0.06962	-0.04529	-0.07395	-0.05345	-0.05118	-0.05444	-0.07751	-0.07307	-0.04824	-0.07123	-0.06712	-0.07387	-0.08505	-0.07999	-0.16112	-0.07579	-0.0386	-0.11867	-0.0691	-0.05971	-0.0908	-0.05267	-0.09395	-0.11002	-0.16531	-0.13975	-0.07044	-0.07111	-0.06637	-0.12885	-0.0615	-0.07239	-0.063	-0.08905	-0.06912	-0.06362	-0.03142	-0.0539	-0.07221	-0.09669
NDPK6n	0.000459	0.000429	0.000359	0.00062	0.000457	0.001206	0.000524	0.005194	0.000508	0.000492	0.001129	0.000692	0.000332	0.000327	0.000664	0.000524	0.000287	0.00062	0.000553	0.002226	0.000491	0.000981	0.000524	0.00358	0.000413	0.000477	0.000451	0.00082	0.000782	0.001086	0.000475	0.000376	0.000885	0.000398	0.00059	0.000616	0.000605	0.001322	0.002674	0.00105	0.000327	0.012511	0.000569	0.00048	0.000538	0.004691	0.004961	0.000689	0.003892
NDPK7m	8.99e-08	1.04e-07	2.27e-07	2.12e-07	2.02e-07	1.54e-07	1.95e-07	1.29e-07	1.91e-07	1.94e-07	2.08e-07	3.49e-07	3.37e-07	3.28e-07	6.05e-07	1.66e-07	1.5e-07	4.85e-07	8.21e-07	7.85e-08	1.7e-07	3.99e-07	1.75e-07	3.64e-07	1.88e-07	1.8e-07	4.97e-07	1.95e-07	1.49e-07	2.86e-07	1.36e-07	2.26e-07	3.08e-07	5.34e-07	1.91e-07	2.44e-07	1.76e-07	2.72e-07	2.84e-07	2.47e-07	4.11e-07	1.15e-07	2.16e-07	1.79e-07	1.61e-07	2.9e-08	1.68e-07	2.6e-07	8.24e-08
NDPK7n	-3.04443	1.55822	-1.17023	-2.67167	-0.5328	-3.04342	2.43252	-0.25612	-3.67123	1.04428	4.09005	0.351696	1.30302	2.71189	2.57115	-0.17061	-2.67546	-1.81717	-5.17105	1.43684	-2.72823	-3.88467	-4.29692	-2.92581	-2.16929	2.60857	1.11787	-4.76245	2.61391	5.18436	4.54006	-2.66723	0.463164	-2.07994	1.17138	-4.50876	1.84345	-2.21971	2.37564	-1.22869	-6.69151	-4.18423	0.554931	-3.71983	-2.84649	2.42521	-4.01453	5.54314	2.50393
NDPK8m	1.26e-06	5.16e-06	1.45e-05	1.37e-05	5.92e-06	1e-05	2.25e-06	2.96e-06	2.85e-06	2.38e-06	1.17e-05	1.59e-06	4.95e-06	5.97e-06	2.93e-06	2.87e-06	4.5e-06	7.49e-06	1.24e-05	4.53e-06	6.7e-06	4.86e-06	5.07e-06	6.68e-06	2.87e-06	3.24e-06	5.92e-06	7.29e-06	2.55e-06	1.01e-05	3.86e-06	7.83e-06	7.59e-06	2.87e-06	4.06e-06	6.08e-06	4.31e-06	5.76e-06	2.36e-06	3.58e-06	1.61e-06	1.11e-05	1.33e-06	2.74e-06	3.82e-06	1.28e-06	2.84e-06	1.09e-05	4.19e-06
NDPK8n	-7.99809	-5.30083	-8.79573	-5.01277	-14.1463	-11.3061	0.948694	-2.86376	-22.3729	-3.1461	-2.2675	-24.6284	-3.64659	-2.93081	-2.19323	-16.8075	-12.354	-13.7197	-11.4196	-2.62617	-10.1173	-11.1725	-15.2056	-6.97888	-3.71015	-6.28558	-1.39484	-10.1115	-5.22397	-6.71174	-8.4804	-9.94338	-5.84517	-7.6636	-4.11329	-4.05528	-2.0397	-15.9073	-3.03884	21.5853	-22.0788	-11.9488	0.020782	-7.17773	-5.18277	-3.30158	-3.76906	-7.88567	-3.01659
NDPK9n	-4.63974	-4.20849	-8.16036	2.97994	3.42068	5.50825	0.707181	-2.99671	16.9154	0.990781	1.2812	22.977	2.03694	4.51903	1.84959	-0.36632	12.6303	3.56624	-9.57591	-2.28134	10.1852	11.7012	15.2961	-2.11284	3.57232	-3.43313	-1.62319	12.7605	2.19107	3.56783	1.65014	12.1736	-0.64773	-9.6277	-0.45685	6.51834	1.70669	13.6577	-4.86841	-6.28035	-20.1215	-11.3766	0.821842	12.7651	0.861747	0.879018	-4.866	12.0798	-0.63293
NH4t3r	-993.771	-994.015	-991.825	-993.703	-988.492	-993.008	-993.557	-986.599	-992.44	-996.434	-992.926	-994.851	-989.738	-995.514	-991.967	-996.632	-990.91	-982.879	-996.403	-994.384	-975.833	-990.933	-989.694	-994.055	-988.322	-993.231	-995.584	-992.26	-991.75	-980.398	-990.741	-985.839	-994.025	-985.512	-975.649	-987.622	-986.859	-991.699	-985.465	-992.992	-996.333	-985.28	-997.072	-986.524	-995.12	-987.046	-994.475	-997.535	-996.474
NH4tn	-1.66535	-1.51984	-0.72013	-2.43767	-3.03904	-1.08328	-3.98813	-1.22127	-2.48511	-3.64792	-1.7836	-3.40507	-2.2031	-2.11156	-2.43642	-2.13984	-3.11824	-2.29089	-4.66546	-1.11894	-1.01583	-0.7464	-3.27809	-2.80077	-1.76213	-3.14467	-3.12974	-2.44459	-1.50633	-1.94477	-2.07322	-1.96936	-4.43789	-2.5279	-2.41458	-2.15543	-2.31958	-1.2955	-2.33046	-1.11183	-4.71659	-2.68763	-1.36001	-1.88799	-1.72686	-0.9803	-1.64232	-3.17879	-4.60198
NKCC2t	-260.294	-796.471	-11.1122	-144.574	-204.285	-695.835	-693.479	118.35	-242.302	-579.03	-642.296	-103.747	-367.903	42.3617	161.881	-648.188	-95.0424	82.7943	-383.198	-313.035	-224.494	-392.461	84.3555	-415.25	-290.868	-426.992	-448.612	-241.072	-699.822	-92.9575	270.689	-252.084	67.9396	-309.527	561.429	143.062	-283.898	-369.944	-274.623	256.677	264.575	-391.695	-43.783	-123.175	-269.647	44.6934	240.514	-569.219	397.169
NKCCt	109.743	679.192	-79.074	183.165	-127.814	560.532	315.464	-247.03	126.548	346.542	483.444	199.444	404.144	131.881	-332.374	473.433	122.414	-183.471	78.7109	-107.84	240.697	-220.502	-238.495	415.61	569.849	117.509	102.023	75.0162	513.558	-57.968	-155.756	311.845	-162.133	23.4494	-518.909	-498.854	272.417	207.482	135.643	296.266	-212.966	352.86	-125.948	-35.2489	385.157	-246.876	-153.039	398.682	-683.807
NMNATm	0.001866	0.001227	0.001322	0.001426	0.001598	0.000873	0.001407	0.000599	0.000531	0.000836	0.001808	0.000907	0.001244	0.001142	0.002476	0.001036	0.000677	0.001442	0.001447	0.000299	0.000566	0.000235	0.000892	0.000476	0.001767	0.001638	0.001667	0.001923	0.001744	0.000486	0.000523	0.000929	0.000493	0.001667	0.001508	0.001838	0.000685	0.000404	0.000249	7.84e-05	0.000664	0.000174	0.0009	0.001664	0.001513	0.000582	0.00066	0.001213	0.000135
NMNATn	0.000175	0.000705	0.00037	0.000482	0.000776	0.00019	0.001213	0.000245	0.000547	0.000243	0.002231	0.000209	0.000623	0.000329	0.000486	0.000439	0.000459	0.000576	0.000866	0.000484	0.000531	0.000268	0.000352	0.000448	0.000425	0.000698	0.001592	0.001374	0.000193	0.000511	0.000243	0.000426	0.002364	0.000181	0.000535	0.000664	0.000672	0.000237	0.000301	0.002047	0.000383	0.000322	0.000659	0.000306	0.000244	0.00029	0.000374	0.001365	0.000155
NMNATr	-0.00204	-0.00193	-0.00168	-0.0019	-0.00238	-0.00106	-0.00262	-0.00085	-0.00106	-0.00107	-0.00404	-0.00112	-0.00186	-0.00147	-0.00299	-0.00147	-0.00113	-0.00202	-0.00231	-0.00079	-0.0011	-0.0005	-0.00124	-0.00092	-0.00219	-0.00233	-0.00326	-0.00329	-0.00193	-0.00099	-0.00077	-0.00134	-0.0028	-0.00185	-0.00204	-0.0025	-0.00136	-0.00065	-0.00055	-0.00213	-0.00106	-0.0005	-0.00156	-0.00197	-0.00175	-0.00087	-0.00102	-0.00255	-0.00029
NMNtn	0.000175	0.000705	0.00037	0.000482	0.000776	0.00019	0.001213	0.000245	0.000547	0.000243	0.002231	0.000209	0.000623	0.000329	0.000486	0.000439	0.000459	0.000576	0.000866	0.000484	0.000531	0.000268	0.000352	0.000448	0.000425	0.000698	0.001592	0.001374	0.000193	0.000511	0.000243	0.000426	0.002364	0.000181	0.000535	0.000664	0.000672	0.000237	0.000301	0.002047	0.000383	0.000322	0.000659	0.000306	0.000244	0.00029	0.000374	0.001365	0.000155
NORANMT	1.32e-07	1.31e-07	4.79e-08	1.54e-07	4.21e-08	1.13e-07	4.04e-08	2.54e-08	3.09e-07	2.17e-08	8.07e-08	2.73e-08	1.47e-08	1.3e-07	1.4e-07	3.96e-08	5.98e-07	9.61e-08	2.23e-08	9.79e-08	1.67e-08	4.44e-09	2.37e-07	6.14e-08	3.19e-08	7.78e-08	1.14e-07	1.32e-07	3.04e-08	3.84e-07	1.46e-08	2.77e-08	4.81e-08	3.62e-08	5.09e-08	2.96e-08	1.09e-08	1.58e-07	8.58e-08	3.9e-08	7.29e-07	2.97e-07	5.61e-08	4.34e-08	9.23e-08	3.19e-07	2.63e-08	3.4e-07	1.31e-08
NOS1	2.96e-05	5.89e-05	4.04e-05	0.000111	3.9e-05	4.3e-05	6.3e-05	4.19e-05	4.51e-05	4.88e-05	6.39e-05	0.000106	7.07e-05	0.000105	4.78e-05	7.3e-05	5.43e-05	0.000105	6.12e-05	0.000104	4.13e-05	3.81e-05	7.71e-05	8.82e-05	4.12e-05	5.44e-05	5.4e-05	7.34e-05	5.45e-05	9.31e-05	3.28e-05	4.9e-05	4.6e-05	2.6e-05	7.35e-05	5.02e-05	7.92e-05	9.33e-05	0.000103	4.93e-05	6.75e-05	5.9e-05	6.18e-05	3.21e-05	5.45e-05	4.63e-05	3.56e-05	5.99e-05	5.22e-05
NOS2	7.89e-06	9.15e-06	7.94e-06	4.42e-05	7.42e-06	8.97e-06	9.47e-06	2.86e-05	1.19e-05	4.3e-06	3.59e-05	1.01e-05	8.75e-06	4.38e-05	7.52e-06	2.36e-05	7.59e-06	3.37e-05	1.84e-05	1.55e-05	1.09e-05	6.19e-06	1.58e-05	1.91e-05	4.65e-06	3.35e-06	7.88e-06	1.05e-05	9.99e-06	6.78e-06	7.92e-06	3.97e-06	1.48e-05	7.07e-06	1.95e-05	2e-05	2.08e-05	2.64e-05	3.19e-05	1.5e-05	8.9e-06	7.41e-06	2.85e-05	9.4e-06	3.53e-06	8.85e-06	1.24e-05	2.84e-05	1.06e-05
NOt	########	########	########	########	########	########	########	########	########	########	########	########	########	########	########	########	########	########	########	########	########	########	########	-0.00019	########	########	########	########	########	########	########	########	########	########	########	########	########	########	########	-0.00012	########	########	########	########	########	########	########	########	########
NRPPHRt4_2_r	-906.102	-757.531	-716.11	-736.436	-972.727	-624.878	-917.777	-879.308	-685.969	-916.76	-709.815	-559.592	-775.509	-722.233	-662.243	-919.913	-772.045	-747.939	-861.739	-684.623	-683.967	-838.732	-938.232	-476.547	-830.683	-639.998	-681.716	-899.757	-550.826	-665.254	-598.051	-710.863	-738.529	-830.749	-534.761	-359.644	-508.454	-960.919	-751.58	-914.152	-910.863	-615.673	-918.557	-886.637	-511.992	-685.175	-853.309	-823.305	-894.274
NRPPHRtu	991.47	977.351	844.868	989.913	913.591	978.022	988.396	971.039	912.194	895.341	962.239	861.385	984.77	992.917	987.6	900.883	931.994	969.302	985.214	987.407	925.814	943.886	757.434	961.892	872.216	991.558	965.928	899.8	989	885.914	982.204	909.813	989.444	911.03	988.188	977.269	968.819	765.21	935.46	559.591	707.928	911.99	991.149	960.067	947.851	970.684	983.644	983.882	965.774
NRPPHRVESSEC	0.000439	0.000623	0.001646	0.002136	0.000726	0.000391	0.000752	0.00053	0.000452	0.000523	0.000709	0.000515	0.000986	0.00169	0.000494	0.000557	0.000455	0.000585	0.000808	0.000349	0.000819	0.000384	0.000788	0.000609	0.000499	0.000798	0.00124	0.000521	0.000592	0.000521	0.000572	0.00046	0.000418	0.00047	0.000763	0.001215	0.000299	0.000666	0.000305	0.000205	0.00078	0.000495	0.000695	0.000701	0.000505	0.00073	0.000302	0.000717	0.000314
NRVNCCOAtx	-0.00066	-0.00038	-0.00038	-0.00053	-0.0008	-0.00087	-0.00057	-0.00081	-0.00073	-0.00046	-0.00054	-0.00126	-0.00043	-0.00107	-0.00093	-0.00071	-0.00052	-0.00076	-0.00146	-0.00064	-0.00056	-0.00039	-0.0007	-0.0003	-0.0007	-0.00039	-0.00076	-0.00068	-0.00105	-0.00043	-0.00039	-0.0005	-0.00066	-0.00098	-0.00092	-0.00126	-0.00069	-0.00062	-0.00065	-0.00036	-0.00066	-0.0003	-0.00039	-0.00068	-0.00063	-0.00062	-0.00041	-0.00036	-0.00023
NTD1m	7.58e-05	0.000188	0.000217	0.000214	0.000189	0.00027	0.000227	0.000296	0.000141	0.000194	0.000275	0.000146	0.000224	0.000337	0.000251	6.86e-05	0.000197	0.000119	0.000301	0.000321	0.00021	0.000284	0.000202	0.000317	0.000278	0.000266	0.000253	0.000245	0.000341	0.000302	0.000184	0.000175	0.000238	0.000164	0.000276	0.000149	0.000264	0.000338	0.000284	0.000115	0.000126	0.000343	0.000358	0.000267	0.000312	0.000155	0.000214	0.000251	0.000237
NTD2e	3.26e-05	0.000109	9.93e-05	7.16e-05	0.000111	5.89e-05	4.39e-05	4.96e-05	7.31e-05	0.000236	5.15e-05	4.54e-05	0.000272	0.000131	0.000126	6.76e-05	0.00027	0.00012	5.17e-05	0.000144	7.33e-05	3.7e-05	5.27e-05	0.000141	0.000166	0.00013	0.000114	4.79e-05	8.26e-05	5.35e-05	0.000155	2.89e-05	0.000103	6.46e-05	1.34e-05	5.22e-05	3.12e-05	0.000134	4.38e-05	1.59e-05	9.54e-05	7.95e-05	3.93e-05	0.000135	5.67e-05	2.14e-05	6.21e-05	0.000135	0.00013
NTD2l	3.8e-05	4.84e-05	3.48e-05	3.7e-05	4.6e-05	6.69e-05	6.63e-05	0.000114	2.66e-05	5.16e-05	3.86e-05	3.98e-05	4.3e-05	6.02e-05	7.51e-05	2.59e-05	0.000139	5.01e-05	0.000101	3.2e-05	1.59e-05	2.62e-05	4.72e-05	3.56e-05	6.51e-05	3.39e-05	3.41e-05	2.43e-05	5.98e-05	2e-05	2.63e-05	2.37e-05	4.47e-05	5.03e-05	1.6e-05	6.53e-05	3.35e-05	1.19e-05	2.3e-05	1.57e-05	7.96e-05	2.66e-05	2.71e-05	4.63e-05	3.74e-05	1.67e-05	3.78e-05	3.52e-05	3.08e-05
NTD4e	1.54e-05	2.75e-05	0.000126	0.000117	4.85e-05	8.52e-05	2.67e-05	1.21e-05	8.82e-05	6.6e-05	2.53e-05	0.000189	5.02e-05	9.91e-05	9.01e-05	0.000342	5.73e-05	4.34e-05	2.45e-05	3.55e-05	5.3e-05	3.69e-05	9.11e-05	5.47e-05	2.79e-05	3.73e-05	7.02e-05	2.42e-05	3.55e-05	3.41e-05	6.51e-05	2.4e-05	6.83e-05	8.96e-05	1.85e-05	5.93e-05	2.94e-05	8.82e-05	3.53e-05	3.43e-05	1.52e-05	0.000127	5.9e-05	1.66e-05	3.52e-05	1.04e-05	2.89e-05	0.000126	8.05e-05
NTD4l	3.93e-05	3.33e-05	9.62e-05	5.14e-05	6.48e-05	0.00011	4.84e-05	8.6e-05	4.37e-05	9.03e-05	9.94e-05	4.42e-05	5.19e-05	2.37e-05	4.32e-05	5.89e-05	4.17e-05	2.38e-05	3.64e-05	0.000117	6.38e-05	2.95e-05	2.38e-05	1.71e-05	4.49e-05	4.87e-05	3.07e-05	3.95e-05	6.78e-05	1.34e-05	6.39e-05	2.45e-05	5.07e-05	6.06e-05	1.38e-05	2.45e-05	2.06e-05	3.93e-05	1.87e-05	3.48e-05	5.52e-05	2.9e-05	5.04e-05	0.000106	6.14e-05	3.81e-05	7.08e-05	0.000156	2.64e-05
NTD5l	7.05e-06	2.46e-05	4.17e-05	2.52e-05	1.33e-05	6.44e-06	2.52e-05	4.92e-06	6.41e-06	4.14e-05	3.59e-05	2.36e-05	1.71e-05	4.26e-05	4.25e-05	4.24e-06	6.78e-05	3.08e-05	4.99e-05	5.95e-05	1.66e-05	2.88e-05	3.1e-05	1.5e-05	4.27e-05	1.73e-05	5.63e-05	2.89e-05	1.75e-05	2.97e-05	4.34e-05	4.08e-05	2.59e-05	9.83e-06	1.78e-05	2.35e-05	1.19e-05	4.69e-05	1.95e-05	1.54e-05	6.97e-06	6.85e-05	3.28e-05	4.46e-05	3.59e-05	3.27e-05	2.28e-05	2.61e-05	1.24e-05
NTD5m	4.27e-06	1.09e-05	3.29e-06	2.17e-05	1.05e-05	1.15e-05	9.45e-06	1.17e-05	1.1e-05	1.29e-05	1.77e-05	2.76e-05	1.73e-05	1.33e-05	5.12e-05	2.02e-05	2.6e-05	2.53e-05	5.99e-06	3.55e-05	4.98e-05	1.18e-05	7.07e-06	1.55e-05	3.09e-05	2.58e-05	7.79e-06	1.02e-05	1.75e-05	1.28e-05	6.29e-06	8.84e-06	3.45e-05	5.05e-06	6.36e-06	4.14e-06	6.53e-06	7.58e-06	6.2e-06	2.31e-06	8.37e-06	1.29e-05	8.25e-06	1.7e-05	1.45e-05	5.75e-06	1.08e-05	6.85e-06	7.57e-06
NTD7e	5.71e-05	6.61e-05	0.000202	7.07e-05	4.8e-05	6.4e-05	4.65e-05	3.86e-05	4.35e-05	0.000144	0.000112	0.0002	3.91e-05	4.74e-05	3.83e-05	9.94e-05	0.000162	0.000142	0.000195	0.000313	2.43e-05	3.68e-05	1.44e-05	5.66e-05	0.000334	5.68e-05	7.72e-05	6.97e-05	9.33e-05	4.9e-05	3.05e-05	5.96e-05	4.53e-05	0.00012	3.68e-05	9.38e-05	3.07e-05	0.000209	4.45e-05	0.000125	0.000201	0.000159	5.14e-05	7.82e-05	1.37e-05	3.62e-05	0.000154	3.44e-05	8.55e-05
NTD7l	0.000228	3.92e-05	0.000154	0.000302	0.000481	9.72e-05	5.12e-05	5.64e-05	1.2e-05	2.42e-05	0.000529	0.000106	0.000346	0.000441	0.000123	0.000193	0.000626	0.000368	0.000259	0.000515	0.000346	0.000215	0.000298	2.75e-05	0.000394	0.000331	9.37e-05	1.9e-05	0.000353	0.00034	5.38e-05	5.05e-05	0.000576	8.28e-05	3.68e-05	9.64e-05	5.75e-05	0.000399	0.000531	5.8e-05	0.00036	0.000445	0.000399	0.000504	2.7e-05	0.000227	0.000367	0.000516	0.000109
NTD9l	2.27e-05	9.99e-05	5.6e-05	4e-05	4.1e-05	7.04e-05	0.000121	4.06e-05	3.73e-05	8.68e-05	6.38e-05	3.75e-05	2.37e-05	4.09e-05	0.000164	4.11e-05	0.000223	5.82e-05	0.000114	1.74e-05	4.69e-05	1.29e-05	0.000119	2.13e-05	1.41e-05	3.37e-05	2.59e-05	5.75e-05	5.46e-05	3.52e-05	4.15e-05	0.000114	8.05e-05	1.27e-05	2.18e-05	8.1e-05	0.000126	2.58e-05	0.00015	8.22e-06	4.24e-05	2.39e-05	0.000241	3.12e-05	6.13e-05	2.33e-05	5.75e-05	8.89e-05	3.12e-05
O2St	0.000198	0.000141	0.000115	0.000291	0.000227	0.000181	0.000129	0.000148	0.000128	0.000384	0.000581	0.00025	0.000219	0.00071	0.000231	0.000125	0.000438	0.000259	0.000291	0.000188	0.000263	0.000128	0.00022	8.41e-05	0.000258	0.000193	0.000286	0.000112	0.000182	0.000144	0.00014	0.000316	0.000169	0.00018	0.000253	0.000277	0.000263	0.000161	0.000212	0.000107	0.000303	9.15e-05	0.000224	0.000222	0.000421	0.001032	0.000194	0.000142	0.000127
O2Stm	-0.00043	-0.00037	-0.00053	-0.00079	-0.00059	-0.00048	-0.00041	-0.00038	-0.00096	-0.0007	-0.00113	-0.00073	-0.00059	-0.00111	-0.00074	-0.00066	-0.00075	-0.00125	-0.00087	-0.00066	-0.00066	-0.00025	-0.00069	-0.00034	-0.00129	-0.00065	-0.00094	-0.00049	-0.0009	-0.00034	-0.00054	-0.00107	-0.00084	-0.00053	-0.00072	-0.0007	-0.00052	-0.00073	-0.0008	-0.00054	-0.00064	-0.00048	-0.00064	-0.00067	-0.00109	-0.00129	-0.00068	-0.00085	-0.00038
O2Stn	0.000112	9.23e-05	0.000127	0.00014	0.000119	4.8e-05	0.000121	9.43e-05	0.000184	5.85e-05	0.000223	0.00026	0.000223	0.000149	0.000215	0.000121	7.84e-05	0.000471	0.000176	9.46e-05	0.000185	4.51e-05	9.32e-05	7.34e-05	4.99e-05	0.000221	7.08e-05	6.11e-05	0.000217	4.94e-05	8.52e-05	0.000294	0.000116	0.000138	8.94e-05	0.000116	0.000105	0.000201	0.000315	5.67e-05	4.62e-05	0.000244	6.55e-05	0.000161	0.000297	6.46e-05	7.75e-05	0.00019	6.12e-05
O2Stx	7.78e-05	9.9e-05	7.68e-05	0.000304	0.000143	9.11e-05	0.000122	9e-05	0.000548	0.00015	0.000261	0.000159	0.000125	9.01e-05	0.000175	0.000191	0.000199	0.000455	0.000376	0.000232	0.000132	3.73e-05	0.000332	0.000149	0.000773	0.000169	0.000527	0.000218	0.000172	5.96e-05	0.000248	0.000241	0.000524	0.000189	0.000289	0.000253	5.14e-05	5.58e-05	0.000126	0.000302	0.000171	0.00012	0.000322	0.000216	0.000276	0.000108	0.000166	0.000483	8.09e-05
O2ter	1.43e-06	3.7e-06	4e-06	1.01e-06	5.78e-06	5.09e-06	5.9e-06	1.23e-06	1.55e-06	1.26e-06	3.5e-06	9.69e-07	2.02e-06	1.31e-06	1.01e-06	1.79e-06	1.67e-06	3.15e-06	1.15e-06	5.14e-06	1.48e-06	6.91e-07	1.23e-06	3.49e-06	1.59e-06	1.89e-06	1.37e-06	1.08e-05	1.13e-06	6.25e-06	1.06e-06	3.53e-06	7.11e-07	1.03e-06	2.99e-06	2.15e-06	3.63e-06	2.95e-06	1.42e-06	8.85e-07	2.28e-06	3.59e-06	1.75e-06	3.02e-06	2.05e-06	7.13e-06	1.48e-06	1.1e-06	7.61e-07
O2tm	0.730025	0.595993	0.61824	0.620344	0.623281	0.510115	0.601716	0.454122	0.561568	0.625564	0.648338	0.662233	0.643168	0.636126	0.636343	0.605044	0.600251	0.640067	0.644129	0.461923	0.625937	0.469777	0.578151	0.4343	0.610027	0.652249	0.699414	0.676902	0.717297	0.48899	0.590034	0.604228	0.58207	0.635499	0.64282	0.600411	0.694325	0.490456	0.483203	0.422535	0.61454	0.421529	0.445629	0.597355	0.691452	0.56694	0.4644	0.597707	0.424325
O2tn	########	########	########	########	########	########	########	########	########	########	-0.00011	-0.00013	-0.00011	########	-0.00011	########	########	-0.00024	########	########	########	########	########	########	########	-0.00011	########	########	-0.00011	########	########	-0.00015	########	########	########	########	########	-0.0001	-0.00016	########	########	-0.00012	########	########	-0.00015	########	########	########	########
O2tp	0.001712	0.000629	-0.0002	-0.00055	-0.00131	0.000149	0.000835	2.73e-05	0.000831	0.001117	0.002133	-0.00026	-0.00027	0.004093	-0.00119	4.15e-05	0.001946	1.69e-05	-0.00286	-0.00035	-0.00012	-0.0034	-0.00141	########	0.00294	0.001279	-0.00144	-0.00031	-0.0008	0.002399	-0.00063	########	-0.00221	########	0.000674	-0.00186	-0.00012	0.001474	-0.00064	0.006956	########	0.000467	-0.00013	0.006769	0.003949	-0.00153	-0.00014	0.002669	0.000261
OCBTm	3.02e-05	3.72e-05	5.15e-05	3.88e-05	4.98e-05	7.91e-05	2.95e-05	5.6e-05	4.65e-05	4.65e-05	5.71e-05	4.18e-05	3.36e-05	3.34e-05	3.15e-05	4.05e-05	1.9e-05	2.74e-05	5.04e-05	0.00016	5.8e-05	3.34e-05	3.69e-05	5.71e-05	5.49e-05	6.14e-05	3.22e-05	2.44e-05	5.62e-05	0.000105	2.64e-05	9.69e-05	2.2e-05	5.83e-05	5.7e-05	2.87e-05	6.93e-05	4.64e-05	7.94e-05	5.85e-05	6.37e-05	0.000133	3.95e-05	3.24e-05	4.73e-05	4.71e-05	4.71e-05	2.53e-05	2.13e-05
OCDCAtr	-975.478	-944.934	-706.641	-806.288	-979.226	-420.157	-971.976	-964.318	-825.625	-789.615	-641.635	-948.588	-937.322	-985.431	-952.3	-772.713	-970.846	-943.492	-991.909	-973.083	-843.017	-972.153	-972.504	-983.311	-831.007	-965.673	-747.095	-952.715	-930.44	-974.686	-988.536	-977.407	-945.187	-790.806	-987.411	-993.479	-989.679	-932.558	-911.473	-940.405	-941.078	-791.83	-864.486	-906.413	-812.976	-971.239	-900.621	-883.685	-979.649
OCDCEAtr	-929.249	-956.876	-947.934	-909.432	-947.579	-786.718	-979.945	-853.691	-918.091	-971.626	-782.869	-792.27	-912.523	-993.425	-982.753	-890.473	-971.243	-844.615	-990.378	-989.207	-840.748	-966.811	-988.525	-984.497	-901.141	-876.326	-870.122	-814.405	-936.846	-976.076	-951.604	-922.962	-857.801	-964.391	-691.483	-964.059	-918.007	-704.925	-925.145	-958.295	-936.713	-890.569	-919.309	-739.087	-942.925	-989.255	-793.94	-969.621	-981.074
OCOAT1m	4.07e-06	5.94e-06	2.69e-05	9.79e-06	3.07e-05	5.14e-06	2.41e-06	3.12e-06	1.42e-05	1.71e-05	1.3e-06	1.27e-05	1.1e-05	6.49e-06	4.97e-06	1.88e-05	4.25e-07	6.83e-06	1.26e-05	1.29e-05	1.41e-06	4.23e-06	2.8e-06	1.3e-05	7.5e-06	7.69e-06	9.62e-06	4.48e-06	8.42e-07	6.88e-06	1.28e-05	9.96e-06	9.63e-07	2.73e-07	3.59e-06	1.18e-05	3.92e-06	5.87e-07	4.04e-07	6.57e-07	4.36e-06	1.93e-06	1.01e-05	2.92e-06	2.56e-06	2.41e-06	1.13e-05	5.29e-06	1.05e-05
OIVD1m	7.66e-05	0.000354	0.000261	0.000346	5.66e-05	5.9e-05	0.000143	2.96e-05	0.000287	0.000123	0.000134	0.000175	8.57e-05	0.000181	0.000244	0.000175	0.00024	8.21e-05	0.00011	0.000148	7.69e-05	7.38e-05	7.85e-05	0.000439	0.000385	7.89e-05	7.17e-05	0.0002	9.55e-05	0.000262	0.00018	0.000133	0.000147	7.39e-05	6.83e-05	0.000155	0.000167	0.000145	0.000568	0.00024	0.000178	0.001205	0.000161	7.54e-05	0.000232	0.000131	0.000313	8.66e-05	0.000111
OIVD2m	0.002163	0.002165	0.002167	0.002137	0.002163	0.002123	0.002149	0.001901	0.002154	0.002171	0.002157	0.002149	0.002172	0.002158	0.00217	0.002159	0.002147	0.002139	0.002145	0.002055	0.002131	0.001665	0.002176	0.001351	0.002161	0.002157	0.002116	0.002134	0.002153	0.00213	0.002171	0.002141	0.002154	0.002161	0.002158	0.00215	0.002162	0.002141	0.002092	0.001834	0.00215	0.001864	0.002101	0.002138	0.002148	0.002118	0.001711	0.002159	0.001926
OIVD3m	0.002751	0.002591	0.00256	0.002581	0.002723	0.002321	0.002515	0.000515	0.002692	0.001595	0.002711	0.002684	0.002595	0.002617	0.002552	0.002719	0.002598	0.0026	0.002644	0.002328	0.002682	0.001584	0.002728	0.001786	0.002723	0.002576	0.002607	0.002558	0.002549	0.002296	0.002722	0.002669	0.002548	0.00222	0.002698	0.002695	0.002656	0.00167	0.002116	0.001155	0.002729	0.001377	0.001055	0.002703	0.002727	0.002598	0.001637	0.002625	0.002502
OPAHir	9.56e-07	1.16e-06	0.000112	5.39e-06	1.02e-05	6.71e-06	1.55e-05	1.25e-06	5.11e-07	9.25e-06	5.34e-06	1.31e-06	2.31e-06	1.21e-05	1.04e-05	2.14e-06	1.73e-05	1.35e-06	1.05e-05	8.55e-06	3.52e-06	4.41e-07	1.61e-06	2.38e-06	1.13e-06	7.64e-06	3.54e-06	2.46e-06	5.85e-06	4.82e-07	2.7e-06	1.28e-06	6.41e-06	2.82e-06	1.1e-06	3.84e-06	2.98e-06	6.45e-07	8.9e-06	1.15e-05	4.77e-06	5.18e-06	1.2e-05	5.54e-06	1.62e-06	5.44e-06	7.24e-06	6.26e-07	2.72e-06
ORNt3m	989.032	981.393	979.273	995.922	992.788	969.259	976.168	986.569	983.229	994.394	992.349	992.83	987.233	993.008	990.861	984.899	965.446	990.976	988.542	973.171	944.903	985.979	987.329	993.182	991.993	956.694	993.051	988.206	986.464	979.055	990.157	964.731	989.468	990.261	987.685	991.491	994.04	988.771	990.07	990.729	979.368	989.585	995.539	984.604	950.726	983.036	989.5	990.695	967.874
ORNt4m	-989.04	-981.505	-979.279	-995.947	-992.811	-969.235	-976.163	-986.597	-983.228	-994.376	-992.358	-992.887	-987.253	-992.985	-990.952	-984.905	-965.629	-990.989	-988.59	-973.243	-944.904	-985.996	-987.382	-993.263	-991.995	-956.729	-993.115	-988.197	-986.461	-979.087	-990.171	-964.828	-989.524	-990.23	-987.674	-991.517	-994.042	-988.779	-990.046	-990.741	-979.35	-989.649	-995.546	-984.646	-950.714	-983.095	-989.486	-990.735	-967.875
ORNTArm	0.00014	0.000147	9.08e-05	0.000131	0.000183	0.000149	0.000163	0.00023	0.000135	0.000139	0.000151	4.98e-05	0.000145	0.000158	0.000104	9.76e-05	0.000106	0.000143	9.64e-05	0.000168	0.000174	0.000152	0.000104	1.09e-05	0.00013	0.000137	0.000143	0.000202	0.000232	0.000384	0.000151	0.000117	0.000189	0.000108	0.000159	0.000147	0.000263	0.000188	0.000196	0.000215	9.25e-05	0.00021	0.000192	0.000129	0.000153	0.000368	5.37e-05	0.00018	9.01e-05
ORNtiDF	3.52067	15.2832	2.48686	72.6329	15.1587	4.41835	4.58218	7.57524	22.8821	120.828	5.06177	1.51994	2.24652	1.68345	3.21048	13.5124	4.74598	10.7906	3.8215	1.47256	7.71149	2.45195	2.38346	4.74047	2.7595	6.09364	26.0328	4.92472	14.8943	62.9573	9.80028	3.95888	26.0694	4.29686	22.9023	49.7274	1.80145	2.02763	72.2831	4.01489	2.53735	14.1056	1.88744	8.27593	2.54947	7.43878	18.4238	8.08265	16.3281
ORPT	########	########	########	########	########	########	########	########	########	########	########	########	########	########	########	########	########	########	########	########	########	########	########	########	########	########	########	########	########	########	########	########	########	########	########	########	########	########	########	########	########	########	########	########	########	########	########	########	########
OXAHCOtex	218.016	447.364	250.686	140.516	357.438	81.6171	370.034	198.647	419.282	95.0366	315.671	351.769	368.422	146.463	242.826	207.839	429.81	90.0835	355.502	197.263	120.156	275.634	230.806	375.152	79.8647	239.351	98.9073	280.602	169.032	110.523	201.057	517.146	287.376	140.079	153.773	274.95	225.097	168.875	72.6287	281.028	65.9628	216.777	132.944	282.924	229.149	72.4117	79.6301	405.982	135.149
OXAtp	0.001306	9.81e-06	0.00025	3.42e-06	1.18e-06	0.001774	0.000384	5.11e-06	0.002733	0.001228	0.002993	3.3e-06	0.00015	0.004845	0.000396	5.68e-06	0.001563	9.38e-06	3.14e-06	0.001019	2.75e-06	0.000727	2.36e-05	3.98e-06	0.003132	0.000177	1.33e-05	2.61e-05	0.000114	0.004211	1.58e-06	0.000663	2.52e-05	0.000243	0.002345	8.83e-06	0.00129	0.002347	4.8e-06	0.006419	0.00014	0.000316	0.000436	0.006497	0.00486	9.55e-06	5.41e-06	0.002946	0.000287
P4507A1r	3.79e-08	6.84e-08	1.75e-07	3.95e-08	4.06e-07	5.96e-08	8.96e-08	2.7e-08	2.28e-08	1.95e-08	2.25e-07	1.65e-08	1.25e-07	3.63e-08	2.25e-08	3.81e-08	6.51e-08	4.36e-08	3.58e-08	3.45e-07	2.19e-08	5.91e-09	2.28e-08	9.74e-08	6.51e-08	5.38e-08	2.93e-08	3.46e-07	2.36e-08	2.76e-07	2.18e-08	1.85e-07	7.1e-09	1.36e-08	1.02e-07	9.49e-08	1.07e-07	1.78e-07	4.92e-08	1.4e-08	4.3e-08	2.1e-07	4.19e-08	1.01e-07	1.1e-07	2.12e-08	3.72e-08	1.87e-08	1.88e-08
P5CDm	0.000237	0.00028	0.000101	0.000282	0.000205	0.003694	0.000561	0.003094	0.000233	0.00025	0.000287	0.000145	0.00012	0.000267	7.3e-05	0.000343	0.000224	0.000167	0.000153	0.002737	0.000154	0.002381	0.000146	0.003592	0.000172	0.000213	0.000783	4.71e-05	0.000629	0.001713	5.54e-05	0.000134	4.27e-05	8.86e-05	0.000249	0.000116	0.000114	0.000607	0.005399	0.000633	6.34e-05	0.003424	0.005004	0.000265	0.000189	0.000368	0.004885	0.000114	0.005332
P5CRm	5.14e-05	0.00012	4.5e-05	0.000309	0.000363	0.000448	0.000212	0.000436	0.000286	0.000106	0.000108	0.000206	6.27e-05	9.28e-05	1.83e-05	9.79e-05	9.84e-05	0.000167	0.000185	0.001236	8e-05	2.6e-05	2.45e-05	0.000619	0.000375	0.000182	0.000145	7.42e-05	0.000408	1.92e-05	3.04e-05	0.000161	2.06e-05	7.46e-05	0.000219	8.58e-05	8.03e-05	4.62e-06	0.000271	7.38e-05	1.25e-05	0.001204	0.000575	8.55e-05	3.81e-05	0.000464	0.000856	4.11e-05	0.000419
P5CRxm	8.78e-05	0.000177	1.21e-05	0.00013	5.63e-05	0.000118	2.92e-05	4.67e-05	1.09e-05	4.1e-05	8.26e-05	7.74e-05	8.53e-06	2.45e-05	3.93e-05	1.55e-05	3.67e-05	0.000155	6.08e-05	0.000324	0.000122	4.79e-06	1.83e-05	0.00014	2.31e-05	4.67e-05	5.28e-05	1.73e-05	0.000163	1.86e-05	1.7e-05	1.68e-05	2.96e-06	3.91e-05	4.75e-05	3.28e-05	7.58e-05	1.58e-06	0.000276	5.94e-06	2.89e-05	6.94e-05	3.7e-05	4.97e-05	3.44e-05	7.64e-05	0.000138	1.35e-05	4.5e-05
PA_HSter	4.74e-06	1.75e-06	3.43e-06	1.66e-05	5.38e-06	8.34e-06	4.8e-06	1.28e-05	9.29e-06	1.12e-05	3.12e-06	4.07e-06	3.61e-06	4.85e-06	1.86e-05	2.3e-06	1.49e-05	1.63e-05	5.14e-06	1.17e-05	7.06e-06	7.65e-06	4.95e-06	3.51e-06	7.58e-06	1.6e-05	6.88e-06	9.44e-06	4.01e-06	5.33e-07	1.07e-05	9.44e-06	1.77e-05	2.18e-06	2.72e-06	5.85e-06	2.13e-06	3.69e-06	8.44e-06	7.27e-06	4.27e-06	4.65e-06	6.93e-07	4.62e-06	3.05e-05	2.93e-06	1.91e-05	1.8e-05	3.98e-06
PA_HStg	########	########	########	########	########	########	########	########	########	########	########	########	########	########	########	########	########	########	########	########	########	########	########	########	########	########	########	########	########	########	########	########	########	########	########	########	########	########	########	########	########	########	########	########	########	########	########	########	########
PA_HStn	########	########	########	########	########	########	########	########	########	########	########	########	########	########	########	########	########	########	########	########	########	########	########	########	########	########	########	########	########	########	########	########	########	########	########	########	########	########	########	########	########	########	########	########	########	########	########	########	########
PACCOAL	2.86e-05	7.35e-06	3.95e-05	2.11e-05	6.08e-06	2.73e-05	5.26e-05	6.15e-06	7.44e-06	1.95e-05	4.49e-06	3.01e-05	1.62e-05	2.47e-05	2.2e-05	1.45e-05	2.85e-06	1e-05	7.87e-06	3.18e-05	1.34e-05	1.18e-05	3.71e-06	1.04e-05	8.83e-06	2e-05	3.06e-05	1e-05	4.04e-05	4.67e-05	5.49e-06	3.74e-05	2.07e-05	4.96e-06	1.36e-05	2.44e-05	2.67e-05	3.28e-05	0.000341	8.91e-06	2.51e-05	0.0001	6.41e-05	1.16e-05	2.3e-05	0.000103	3.76e-05	9.5e-06	1.59e-05
PAIL_HStn	5.92e-06	1.88e-06	9.08e-06	7.49e-06	9.96e-06	4.71e-06	9.08e-06	3.12e-06	2.74e-06	1.43e-05	2.4e-06	1.17e-05	1.69e-05	1.85e-05	6.43e-06	5.99e-06	1.07e-05	1e-05	4.29e-06	1.56e-05	7.96e-06	1.52e-06	3.9e-06	1.2e-05	2.35e-06	1.99e-05	9.59e-06	5.87e-06	8.01e-06	6.25e-06	2.46e-06	1.31e-05	2.73e-05	9.87e-06	1.6e-05	4.12e-06	7.43e-06	7.79e-06	6.59e-06	2.16e-05	7.5e-06	8.51e-06	9.18e-06	3.18e-05	6.16e-06	9.79e-07	3.49e-05	8.63e-06	6.92e-06
PCHOL_HSter	1.76e-08	2.32e-10	3.66e-10	2.32e-09	2.65e-12	1.62e-11	1.25e-09	3.31e-09	5.29e-10	3.41e-09	5.25e-10	9.05e-09	1.27e-09	5.75e-13	1.94e-09	6.43e-10	1.45e-10	2.45e-10	9.59e-10	2.99e-09	2.81e-09	5.3e-09	1.29e-09	9.99e-10	3.37e-09	1.51e-09	7.65e-10	2.33e-09	2.28e-09	1.01e-09	1.63e-09	6.91e-10	1.66e-09	1.9e-10	2.04e-10	4.43e-10	6.21e-12	1.02e-09	2.55e-09	5.43e-09	2.72e-09	1.31e-09	4.07e-09	4.86e-09	1.26e-11	1.18e-09	8e-10	5.16e-10	4.05e-09
PCHOL_HStg	1.89e-10	2.36e-10	5.38e-10	1.8e-10	3.98e-13	3.37e-13	8.21e-10	1.19e-09	4.15e-10	3.86e-10	9.32e-10	8.97e-10	2.09e-10	2.81e-13	2.33e-10	1.29e-10	1.46e-10	1.37e-10	3.12e-10	3.46e-09	3.87e-10	1.92e-09	6.95e-10	1.18e-09	5.9e-10	4.95e-10	1.8e-10	3.64e-09	2.71e-10	7.47e-10	4.07e-10	1.51e-09	4.05e-10	2.41e-10	3.14e-10	2.6e-10	1.52e-13	6.47e-10	7.94e-10	8.96e-10	2.16e-10	9.11e-10	4.43e-10	1.25e-09	5.58e-12	4.74e-10	1.18e-09	3.41e-10	3.57e-10
PCHOLP_hs	1.54e-09	9e-10	2.74e-09	1.23e-09	6.3e-13	2.44e-12	2.56e-09	5.32e-09	1.62e-09	2.13e-09	2.69e-09	7.43e-09	1.09e-09	7.94e-14	5.75e-10	5.16e-10	5.78e-10	5.82e-10	1.18e-09	2.16e-09	2.08e-09	6.35e-09	3.67e-09	6.6e-09	2.53e-09	3.11e-09	1.5e-09	6.72e-09	1.07e-09	4.23e-09	2.51e-09	4.16e-09	2.15e-09	1.55e-09	7.48e-10	5.93e-10	6.52e-13	3.27e-09	3.98e-09	4.85e-09	2.11e-09	2.53e-09	1.36e-09	3.13e-09	3.25e-11	1.8e-09	3.04e-09	1.68e-09	6.15e-10
PCHOLPg_hs	1.89e-10	2.37e-10	5.39e-10	1.81e-10	3.99e-13	3.37e-13	8.22e-10	1.19e-09	4.16e-10	3.87e-10	9.32e-10	8.98e-10	2.1e-10	2.81e-13	2.33e-10	1.3e-10	1.47e-10	1.37e-10	3.13e-10	3.46e-09	3.88e-10	1.92e-09	6.95e-10	1.18e-09	5.9e-10	4.96e-10	1.8e-10	3.64e-09	2.72e-10	7.48e-10	4.08e-10	1.51e-09	4.06e-10	2.42e-10	3.15e-10	2.6e-10	1.52e-13	6.48e-10	7.95e-10	8.97e-10	2.16e-10	9.12e-10	4.43e-10	1.25e-09	5.58e-12	4.74e-10	1.18e-09	3.42e-10	3.57e-10
PCHOLPr_hs	1.76e-08	2.33e-10	3.67e-10	2.32e-09	2.65e-12	1.62e-11	1.25e-09	3.31e-09	5.3e-10	3.41e-09	5.25e-10	9.05e-09	1.27e-09	5.75e-13	1.94e-09	6.43e-10	1.45e-10	2.46e-10	9.59e-10	2.99e-09	2.81e-09	5.31e-09	1.29e-09	9.99e-10	3.37e-09	1.51e-09	7.66e-10	2.33e-09	2.29e-09	1.01e-09	1.63e-09	6.92e-10	1.66e-09	1.91e-10	2.04e-10	4.43e-10	6.22e-12	1.02e-09	2.55e-09	5.43e-09	2.72e-09	1.32e-09	4.07e-09	4.86e-09	1.26e-11	1.18e-09	8.01e-10	5.16e-10	4.05e-09
PCm	0.012044	0.007045	0.003322	0.004774	0.003124	0.008803	0.006926	0.010966	0.002068	0.004857	0.005373	0.00347	0.003915	0.00735	0.005093	0.0025	0.008201	0.006128	0.006669	0.007786	0.008774	0.015402	0.003737	0.008004	0.004692	0.002805	0.008665	0.006079	0.006105	0.008897	0.003843	0.007442	0.002226	0.003932	0.006514	0.004672	0.003738	0.010099	0.004742	0.004567	0.00289	0.005528	0.011792	0.003428	0.011655	0.013065	0.004083	0.002502	0.007066
PCt	5.53e-10	1.75e-09	1.58e-09	1.56e-09	2.12e-14	1.89e-14	2.57e-09	1.44e-09	6.42e-10	1.1e-09	2.64e-09	8.8e-10	2.4e-10	3.52e-14	6.52e-10	1.13e-09	1.19e-09	2.5e-09	3.5e-09	1.37e-09	8.27e-10	8.06e-10	1.71e-09	3.76e-09	1.18e-09	1.51e-09	4.6e-10	6.45e-10	2.58e-09	9.32e-09	1.05e-09	1.76e-09	6.24e-10	7.37e-10	1.58e-09	2.52e-09	3.5e-14	5.34e-10	1.73e-09	2.19e-10	2.3e-11	1.56e-09	3.14e-09	2.46e-09	1.27e-13	4.73e-10	2.23e-09	5.03e-10	6.67e-10
PDE1	0.000374	0.000426	0.000268	0.000299	0.000511	0.006447	0.000428	0.004429	0.000527	0.000513	0.000433	0.00027	0.000362	0.000347	0.000387	0.000444	0.000373	0.000257	0.000228	0.002935	0.000371	0.002621	0.000306	0.002925	0.000256	0.0004	0.000337	0.000421	0.002969	0.002377	0.000242	0.000614	0.00025	0.000398	0.00022	0.001114	0.00031	0.006425	0.001855	0.007095	0.000411	0.002515	0.002545	0.000267	0.000304	0.001641	0.001844	0.00041	0.002221
[truncated: 3,052 more rows]
[truncated: 124 more columns]

## Sheet: Table S4
Table S4: Reactions that link to GBM prognosis
Reaction ID	median_up (months)	median_down (months)	deta OS	HR	pval	Reaction descriptioin	Substrates	Direction	Productions	subSystem	genes
[truncated: 48 more rows]

## Sheet: Table S5
Table S5: Essential reactions for biomass_reaction and ATP production.
[truncated: 259 more rows]
